# Supplementary material for: Identification of an m6A-Related Long Noncoding RNA Risk Model for Predicting Prognosis and Directing Treatments in Patients With Colon Adenocarcinoma
Source: Front Cell Dev Biol. 2022 Jul 13;10:910749. doi: 10.3389/fcell.2022.910749 (PMC9326028; doi:10.3389/fcell.2022.910749)
Supplement: Supplementary file 1 [file Table4.XLS]

## Sheet: table s2-KEGG
ID	Description	GeneRatio	BgRatio	pvalue	p.adjust	qvalue	geneID	Count
hsa05415	Diabetic cardiomyopathy	86/1233	203/8145	2.76599e-21	9.07245e-19	6.78395e-19	ATP5F1B/SDHB/TGFBR1/GFPT2/ATP5PB/SLC25A5/UQCRC1/ATP5MC3/NDUFA10/COX8A/COL1A2/CYBB/MMP2/TGFB3/UQCR10/COL3A1/COL1A1/UQCRQ/CYC1/MPC1/GSR/NDUFS7/ATP5F1D/COX7B/SLC25A4/NDUFV1/COX5A/ATP5MC1/CPT2/NDUFA2/COX6B1/COX6A1/COX4I1/NDUFB7/NDUFS4/UQCRH/NDUFS3/PDHA1/PLN/UQCR11/NCF2/NDUFA3/NDUFC1/TGFB1/NDUFA9/NDUFS8/NDUFAB1/UQCRC2/VDAC2/SLC25A6/UQCRFS1/SMAD3/NDUFA6/TGFBR2/COX7A2/COX7C/NDUFS6/SDHA/GAPDH/MMP9/NDUFS5…	86
hsa00190	Oxidative phosphorylation	63/1233	134/8145	1.16854e-18	1.9164e-16	1.433e-16	ATP5F1B/SDHB/ATP5PB/UQCRC1/ATP5MC3/NDUFA10/COX8A/UQCR10/UQCRQ/CYC1/ATP6V0B/NDUFS7/ATP5F1D/PPA2/COX7B/NDUFV1/COX5A/ATP5MC1/NDUFA2/COX6B1/COX6A1/COX4I1/NDUFB7/NDUFS4/UQCRH/NDUFS3/UQCR11/NDUFA3/NDUFC1/NDUFA9/NDUFS8/NDUFAB1/UQCRC2/UQCRFS1/NDUFA6/COX7A2/COX7C/COX10/NDUFS6/SDHA/NDUFS5/NDUFB10/ATP5ME/COX5B/ATP5F1A/ATP6V0D1/ATP5F1C/NDUFA12/NDUFA13/ATP5MF/NDUFS1/NDUFS2/ATP5PO/NDUFA8/NDUFA4/NDUFB11/ATP5MG/…	63
hsa05208	Chemical carcinogenesis - reactive oxygen species	86/1233	223/8145	3.90181e-18	4.26598e-16	3.1899e-16	ATP5F1B/SDHB/ATP5PB/SLC25A5/UQCRC1/ATP5MC3/NDUFA10/COX8A/UQCR10/FOXO3/CYP1B1/UQCRQ/CYC1/NDUFS7/ATP5F1D/COX7B/SLC25A4/AKR1A1/NDUFV1/ARNT/COX5A/ATP5MC1/NDUFA2/COX6B1/COX6A1/COX4I1/NDUFB7/NDUFS4/UQCRH/NDUFS3/UQCR11/NCF2/MAP2K2/EPHX2/NDUFA3/NDUFC1/NDUFA9/NDUFS8/NDUFAB1/UQCRC2/CBR1/VDAC2/SLC25A6/UQCRFS1/GSTM4/NDUFA6/COX7A2/COX7C/NDUFS6/SDHA/NDUFS5/NDUFB10/HIF1A/COX5B/MGST2/ATP5F1A/ATP5F1C/GRB2/NDUFA12…	86
hsa05012	Parkinson disease	96/1233	266/8145	8.13404e-18	6.66991e-16	4.98745e-16	TXN2/ATP5F1B/SDHB/ATP5PB/SLC25A5/UQCRC1/ATP5MC3/NDUFA10/COX8A/UQCR10/TRAP1/UQCRQ/CYC1/SLC39A8/NDUFS7/ATP5F1D/PSMA5/COX7B/SLC25A4/TUBB6/NDUFV1/COX5A/ATP5MC1/NDUFA2/COX6B1/COX6A1/COX4I1/SLC39A13/NDUFB7/NDUFS4/GNAI2/TUBA1A/UQCRH/TUBB4B/NDUFS3/UQCR11/NDUFA3/PSMD8/NDUFC1/NDUFA9/NDUFS8/NDUFAB1/TUBA1C/UQCRC2/VDAC2/SLC25A6/TUBA4A/UQCRFS1/DAXX/NDUFA6/COX7A2/COX7C/MAOA/UCHL1/PSMB2/NDUFS6/SDHA/PSMB7/SLC39A6…	96
hsa05020	Prion disease	97/1233	273/8145	1.84153e-17	1.20804e-15	9.03316e-16	FYN/ATP5F1B/SDHB/ATP5PB/SLC25A5/UQCRC1/ATP5MC3/NDUFA10/COX8A/CYBB/LAMC1/UQCR10/UQCRQ/CYC1/C7/NDUFS7/ATP5F1D/PSMA5/COX7B/SLC25A4/TUBB6/C1QA/NDUFV1/COX5A/ATP5MC1/NDUFA2/COX6B1/COX6A1/COX4I1/NDUFB7/NDUFS4/TUBA1A/UQCRH/TUBB4B/NDUFS3/UQCR11/NCF2/NDUFA3/PSMD8/PRNP/NDUFC1/ATF2/NDUFA9/NDUFS8/NDUFAB1/TUBA1C/UQCRC2/VDAC2/SLC25A6/TUBA4A/UQCRFS1/NDUFA6/CAV1/COX7A2/COX7C/C1QB/PSMB2/NDUFS6/SDHA/PSMB7/HSPA8/NDU…	97
hsa05016	Huntington disease	96/1233	306/8145	2.23075e-13	1.21948e-11	9.11869e-12	ATP5F1B/SDHB/ATP5PB/SLC25A5/UQCRC1/ATP5MC3/NDUFA10/GPX8/COX8A/UQCR10/UQCRQ/CYC1/NDUFS7/ATP5F1D/PSMA5/COX7B/SLC25A4/TUBB6/NDUFV1/COX5A/ATP5MC1/NDUFA2/ULK1/COX6B1/COX6A1/COX4I1/NDUFB7/NDUFS4/TUBA1A/UQCRH/TUBB4B/NDUFS3/UQCR11/NDUFA3/PSMD8/DCTN3/ATG13/NDUFC1/NDUFA9/AP2S1/NDUFS8/NDUFAB1/TUBA1C/UQCRC2/POLR2L/VDAC2/SLC25A6/TUBA4A/UQCRFS1/NDUFA6/COX7A2/COX7C/PSMB2/NDUFS6/SDHA/PSMB7/NDUFS5/NDUFB10/COX5B/A…	96
hsa03010	Ribosome	59/1233	158/8145	4.10332e-12	1.9227e-10	1.4377e-10	MRPL4/MRPS12/RPS8/MRPL22/MRPL21/MRPS2/MRPL20/MRPL16/MRPS7/MRPL27/RPS14/RPL36/RPS5/RPL26L1/RPL5/RPSA/UBA52/RPLP0/RPS2/RPL8/RPS28/MRPL36/MRPL12/RPS9/RPS15/MRPL11/MRPS15/RPL29/RPS18/RPL27/MRPS18A/RPL10A/RPS3/RPL15/RPL35/RPS16/RPS21/RPL18/RPS11/RPL18A/RPL12/RPS3A/RPL41/RPLP2/MRPL23/RPL3/RPL13/RPS13/RPL7A/RPL28/RPL34/RPL32/MRPL14/FAU/RPS6/MRPL2/RPL9/MRPS16/MRPL1	59
hsa04714	Thermogenesis	76/1233	232/8145	7.4047e-12	3.03593e-10	2.27012e-10	ATP5F1B/SDHB/ATP5PB/UQCRC1/ATP5MC3/FGFR1/RPS6KA1/NDUFA10/COX8A/UQCR10/UQCRQ/CYC1/RPS6KB2/NDUFS7/ATP5F1D/COX7B/NDUFV1/COX5A/ATP5MC1/CPT2/NDUFA2/COX6B1/COX6A1/COX4I1/NDUFB7/NDUFS4/UQCRH/NDUFS3/MLST8/UQCR11/NDUFA3/NDUFC1/ATF2/NDUFA9/NDUFS8/NDUFAB1/UQCRC2/UQCRFS1/NDUFA6/COX7A2/COX7C/COX10/SIRT6/NDUFS6/SDHA/NDUFS5/NDUFB10/ATP5ME/COX5B/ATP5F1A/ATP5F1C/GRB2/NDUFA12/NDUFA13/ACTG1/COX14/SMARCD1/ATP5MF/NDU…	76
hsa01200	Carbon metabolism	47/1233	115/8145	1.65017e-11	6.01397e-10	4.49697e-10	SDHB/MDH2/ACO2/FH/TKT/PGD/ECHS1/SUCLG1/GOT1/HK3/TPI1/SHMT1/ENO1/CS/IDH3B/SHMT2/PDHA1/ACSS2/GPI/ACADS/PCCB/SDHA/PFKL/GAPDH/GPT2/TALDO1/ACAT2/ADH5/GOT2/ALDOA/IDH2/DLD/PGK1/GLYCTK/IDH3G/SUCLG2/HK2/H6PD/OGDH/DLAT/DLST/GPT/ACAT1/PGP/ENO2/PSAT1/GLUD1	47
hsa05014	Amyotrophic lateral sclerosis	102/1233	364/8145	8.00122e-11	2.6244e-09	1.9624e-09	ATP5F1B/SDHB/ATP5PB/UQCRC1/ATP5MC3/NDUFA10/NXF1/GPX8/COX8A/UQCR10/UQCRQ/CYC1/CHCHD10/SEC13/NDUFS7/ATP5F1D/PSMA5/COX7B/TUBB6/NDUFV1/COX5A/ATP5MC1/NDUFA2/ULK1/COX6B1/COX6A1/COX4I1/NDUFB7/NDUFS4/TUBA1A/UQCRH/TUBB4B/NDUFS3/TPR/UQCR11/NDUFA3/PSMD8/DCTN3/ATG13/NDUFC1/NDUFA9/NDUFS8/BID/NDUFAB1/TUBA1C/UQCRC2/TUBA4A/UQCRFS1/DAXX/NDUFA6/COX7A2/COX7C/PSMB2/NDUFS6/SDHA/PSMB7/SIGMAR1/NDUFS5/NDUFB10/COX5B/ATP5…	102
hsa05010	Alzheimer disease	105/1233	384/8145	1.99698e-10	5.93621e-09	4.43883e-09	ATP5F1B/SDHB/ATP5PB/SLC25A5/UQCRC1/ATP5MC3/NDUFA10/COX8A/CYBB/UQCR10/UQCRQ/CYC1/SLC39A8/APOE/NDUFS7/ATP5F1D/CSF1/PSMA5/COX7B/SLC25A4/TUBB6/NDUFV1/HSD17B10/COX5A/ATP5MC1/NDUFA2/ULK1/COX6B1/COX6A1/COX4I1/SLC39A13/NDUFB7/NDUFS4/TUBA1A/UQCRH/TUBB4B/NDUFS3/UQCR11/MAP2K2/NDUFA3/PSMD8/ATG13/NDUFC1/EIF2AK2/NDUFA9/NDUFS8/WNT2/BID/NDUFAB1/TUBA1C/UQCRC2/VDAC2/SLC25A6/TUBA4A/UQCRFS1/NDUFA6/COX7A2/COX7C/PSMB2…	105
hsa04932	Non-alcoholic fatty liver disease	55/1233	155/8145	2.17179e-10	5.93621e-09	4.43883e-09	SDHB/UQCRC1/NDUFA10/COX8A/UQCR10/UQCRQ/CYC1/MLX/NDUFS7/COX7B/NDUFV1/COX5A/NDUFA2/COX6B1/COX6A1/COX4I1/NDUFB7/NDUFS4/UQCRH/NDUFS3/UQCR11/NDUFA3/NDUFC1/TGFB1/NDUFA9/NDUFS8/BID/NDUFAB1/UQCRC2/UQCRFS1/NDUFA6/COX7A2/COX7C/NDUFS6/SDHA/NDUFS5/INSR/NDUFB10/COX5B/SOCS3/NDUFA12/NDUFA13/NDUFS1/NDUFS2/NDUFA8/NDUFA4/NDUFB11/NDUFB6/NDUFA11/NDUFA1/CEBPA/CYCS/NDUFB5/CASP7/NDUFB4	55
hsa05022	Pathways of neurodegeneration - multiple diseases	119/1233	476/8145	4.81424e-09	1.21467e-07	9.08274e-08	ATP5F1B/SDHB/ATP5PB/SLC25A5/UQCRC1/ATP5MC3/NDUFA10/GPX8/COX8A/CYBB/UQCR10/TRAP1/UQCRQ/CYC1/NDUFS7/ATP5F1D/CSF1/PSMA5/COX7B/SLC25A4/TUBB6/NDUFV1/HSD17B10/COX5A/ATP5MC1/NDUFA2/ULK1/COX6B1/COX6A1/COX4I1/NDUFB7/BAK1/NDUFS4/TUBA1A/UQCRH/TUBB4B/NDUFS3/UQCR11/MAP2K2/NDUFA3/PSMD8/DCTN3/ATG13/PRNP/NDUFC1/NDUFA9/NDUFS8/WNT2/BID/NDUFAB1/TUBA1C/UQCRC2/VDAC2/SLC25A6/TUBA4A/UQCRFS1/DAXX/NDUFA6/COX7A2/COX7C/UCH…	119
hsa05171	Coronavirus disease - COVID-19	68/1233	232/8145	1.84123e-08	4.31373e-07	3.22561e-07	C1R/C1S/NRP1/C3/C3AR1/CYBB/C5AR1/C7/STAT2/IL6ST/F13A1/C1QA/RPS8/FCGR2A/EIF2AK2/CCL2/ADAR/C1QB/RPS14/RPL36/RPS5/RPL26L1/RPL5/RPSA/UBA52/RPLP0/RPS2/RPL8/RPS28/RPS9/C1QC/CASP1/RPS15/RPL29/RPS18/RPL27/RPL10A/RPS3/VWF/RPL15/RPL35/RPS16/RPS21/RPL18/MAPK3/STAT1/TAB2/RPS11/RPL18A/RPL12/RPS3A/RPL41/RPLP2/RPL3/RPL13/RPS13/RPL7A/RPL28/RPL34/NFKBIA/RPL32/TMPRSS2/FAU/OAS2/RPS6/C2/TLR4/RPL9	68
hsa04145	Phagosome	50/1233	152/8145	2.62441e-08	5.73871e-07	4.29114e-07	C1R/OLR1/THBS3/THBS2/MRC2/C3/ITGA5/CYBB/ITGB2/ITGAM/HLA-DQA1/MARCO/ATP6V0B/MRC1/ITGAV/FCGR3A/TUBB6/THBS1/MSR1/CTSL/TUBA1A/FCGR2A/TUBB4B/NCF2/CD14/TUBA1C/TUBA4A/COMP/HLA-DPB1/ATP6V0D1/ITGB5/ITGB1/TUBA1B/ACTG1/THBS4/HLA-DOA/HLA-DPA1/HLA-DQA2/DYNC1LI2/HLA-DMB/HLA-DRB1/HLA-DQB1/TUBAL3/SEC61B/RAB5A/HLA-DRB5/TAP2/DYNC1I2/TLR4/HLA-DRA	50
hsa04510	Focal adhesion	59/1233	201/8145	1.54324e-07	3.16365e-06	2.36563e-06	FYN/LAMA4/THBS3/THBS2/PDGFRB/ITGA5/COL1A2/COL6A3/LAMC1/ITGA11/PDGFC/COL1A1/LAMB2/FN1/ITGAV/COL4A2/FLNA/IGF1R/COL6A1/THBS1/ACTN1/TLN1/MYL9/COL6A2/ITGA9/PDGFB/COL4A1/PARVA/VCL/TNC/PPP1R12B/MYLK/CAV1/COMP/PIP5K1C/DOCK1/LAMB1/PAK2/ITGB5/PPP1CA/ITGB1/GRB2/FLNC/PIP5K1B/ACTG1/SHC1/THBS4/ARHGAP5/VWF/CCND1/MAPK3/CAV2/BIRC2/LAMC2/LAMA5/SPP1/VEGFA/ROCK2/BAD	59
hsa00020	Citrate cycle (TCA cycle)	17/1233	30/8145	1.74188e-07	3.3608e-06	2.51305e-06	SDHB/MDH2/ACO2/FH/SUCLG1/CS/IDH3B/PDHA1/SDHA/IDH2/DLD/IDH3G/SUCLG2/OGDH/PCK2/DLAT/DLST	17
hsa05166	Human T-cell leukemia virus 1 infection	62/1233	222/8145	5.25057e-07	9.56771e-06	7.15429e-06	IL1R1/NRP1/TGFBR1/EGR2/ETS1/SLC25A5/NFYB/TGFB3/E2F3/ITGAL/CD4/ITGB2/TSPO/HLA-DQA1/SPI1/CDC20/SLC25A4/STAT5B/CCNA2/TLN1/ELK4/CD40/MAP2K2/ATF2/TGFB1/VDAC2/SLC25A6/MAD2L1/SMAD3/TGFBR2/ICAM1/HLA-DPB1/CD3E/FDPS/RAN/ANAPC11/XPO1/VDAC3/HLA-DOA/CCND1/HLA-DPA1/ATF6B/MAPK3/HLA-DQA2/PTTG1/NFKB2/E2F1/CRTC2/HLA-DMB/HLA-DRB1/HLA-DQB1/HLA-DRB5/CDK4/NFKBIA/RANBP1/CCNB2/CDKN2B/FOSL1/ANAPC13/MMP7/LCK/HLA-DRA	62
hsa04512	ECM-receptor interaction	31/1233	88/8145	2.30226e-06	3.97442e-05	2.97189e-05	LAMA4/THBS3/THBS2/ITGA5/COL1A2/COL6A3/LAMC1/ITGA11/COL1A1/LAMB2/FN1/ITGAV/COL4A2/COL6A1/THBS1/COL6A2/ITGA9/COL4A1/TNC/COMP/HSPG2/LAMB1/ITGB5/ITGB1/THBS4/VWF/LAMC2/HMMR/LAMA5/SPP1/SDC4	31
hsa04610	Complement and coagulation cascades	29/1233	85/8145	9.97725e-06	0.000163627	0.000122353	SERPING1/C1R/C1S/A2M/CFH/C3/ITGAX/C3AR1/ITGB2/C5AR1/ITGAM/C7/F13A1/THBD/C1QA/VSIG4/F12/F2R/CLU/C1QB/PLAT/C1QC/PLAU/VWF/SERPINE1/C4BPA/PROCR/C2/CFI	29
hsa05140	Leishmaniasis	27/1233	77/8145	1.13055e-05	0.000176581	0.000132039	C3/CYBB/TGFB3/ITGB2/ITGAM/HLA-DQA1/FCGR3A/FCGR2A/NCF2/PTPN6/TGFB1/HLA-DPB1/ITGB1/HLA-DOA/HLA-DPA1/MAPK3/HLA-DQA2/STAT1/TAB2/HLA-DMB/HLA-DRB1/HLA-DQB1/HLA-DRB5/NFKBIA/EEF1A1/TLR4/HLA-DRA	27
hsa05323	Rheumatoid arthritis	30/1233	93/8145	2.45951e-05	0.000366691	0.000274194	TGFB3/ITGAL/ITGB2/LTB/CXCL12/HLA-DQA1/ATP6V0B/CSF1/CTSK/CTSL/TGFB1/CCL2/ICAM1/HLA-DPB1/ATP6V0D1/ACP5/HLA-DOA/CCL5/HLA-DPA1/HLA-DQA2/HLA-DMB/HLA-DRB1/HLA-DQB1/HLA-DRB5/CXCL1/VEGFA/IL23A/CXCL3/TLR4/HLA-DRA	30
hsa04514	Cell adhesion molecules	42/1233	149/8145	2.79954e-05	0.000399239	0.000298532	JAM3/VCAN/VCAM1/NLGN2/PECAM1/CLDN7/SDC2/ITGAL/CD4/ITGB2/ITGAM/SELPLG/PTPRC/CD34/HLA-DQA1/ITGAV/SELL/SDC3/ITGA9/CD40/CDH5/ICAM1/CD2/HLA-DPB1/L1CAM/ITGB1/CLDN5/ESAM/HLA-DOA/HLA-DPA1/HLA-DQA2/HLA-DMB/HLA-DRB1/HLA-DQB1/HLA-DRB5/SDC4/CD276/F11R/CD99/CLDN3/CLDN4/HLA-DRA	42
hsa05416	Viral myocarditis	22/1233	60/8145	3.28816e-05	0.000449381	0.000336027	FYN/ITGAL/ITGB2/HLA-DQA1/CD40/BID/CAV1/ICAM1/HLA-DPB1/ACTG1/ABL1/HLA-DOA/CCND1/HLA-DPA1/HLA-DQA2/HLA-DMB/HLA-DRB1/HLA-DQB1/PRF1/HLA-DRB5/CYCS/HLA-DRA	22
hsa05150	Staphylococcus aureus infection	30/1233	96/8145	4.84687e-05	0.000635909	0.000475503	C1R/C1S/CFH/C3/C3AR1/FPR3/ITGAL/ITGB2/C5AR1/ITGAM/SELPLG/HLA-DQA1/FCGR3A/C1QA/FCGR2A/C1QB/ICAM1/HLA-DPB1/PTAFR/C1QC/HLA-DOA/HLA-DPA1/HLA-DQA2/HLA-DMB/HLA-DRB1/HLA-DQB1/HLA-DRB5/C2/CFI/HLA-DRA	30
hsa01230	Biosynthesis of amino acids	25/1233	75/8145	6.26425e-05	0.00077431	0.000578993	ACO2/TKT/GOT1/TPI1/SHMT1/ENO1/CS/IDH3B/SHMT2/ASL/PFKL/GAPDH/PYCR1/ASS1/GPT2/TALDO1/GOT2/ALDOA/BCAT2/IDH2/PGK1/IDH3G/GPT/ENO2/PSAT1	25
hsa05144	Malaria	19/1233	50/8145	6.37389e-05	0.00077431	0.000578993	THBS3/THBS2/VCAM1/PECAM1/TGFB3/SDC2/ITGAL/ITGB2/GYPC/THBS1/ACKR1/CD40/TGFB1/CCL2/COMP/ICAM1/THBS4/LRP1/TLR4	19
hsa05145	Toxoplasmosis	33/1233	112/8145	7.70674e-05	0.000902789	0.000675064	LAMA4/IL10RA/LAMC1/TGFB3/LAMB2/LY96/HLA-DQA1/GNAI2/CD40/TGFB1/ALOX5/HSPA8/HLA-DPB1/LAMB1/ITGB1/HLA-DOA/HLA-DPA1/MAPK3/HLA-DQA2/STAT1/TAB2/HLA-DMB/HLA-DRB1/BIRC2/LAMC2/HLA-DQB1/LAMA5/HLA-DRB5/NFKBIA/CYCS/TLR4/BAD/HLA-DRA	33
hsa00920	Sulfur metabolism	7/1233	10/8145	0.000141151	0.00159647	0.00119377	MPST/TST/ETHE1/PAPSS2/BPNT1/SELENBP1/SQOR	7
hsa01210	2-Oxocarboxylic acid metabolism	10/1233	19/8145	0.000151897	0.00166074	0.00124182	ACO2/GOT1/CS/IDH3B/GPT2/GOT2/BCAT2/IDH2/IDH3G/GPT	10
hsa00630	Glyoxylate and dicarboxylate metabolism	13/1233	30/8145	0.000197659	0.00209136	0.00156383	MDH2/ACO2/SHMT1/CS/SHMT2/ACSS2/GRHPR/PCCB/ACAT2/DLD/GLYCTK/ACAT1/PGP	13
hsa05130	Pathogenic Escherichia coli infection	49/1233	197/8145	0.000207237	0.00212418	0.00158836	WIPF1/IL1R1/FYN/HCLS1/CLDN7/MYH10/ARHGEF1/CYTH1/TUBB6/BAK1/TUBA1A/FCGR2A/TUBB4B/PTPN6/F2R/GNA12/TUBA1C/TUBA4A/GAPDH/MYH11/TJP1/ARF1/PAK2/CASP1/ITGB1/CLDN5/CYTH2/TUBA1B/ACTG1/SLC9A3R1/ABL1/RPS3/ARHGEF2/TNFRSF10A/MAPK3/TAB2/TMBIM6/MYO1A/ACTR2/TUBAL3/NFKBIA/ARF6/MYH9/CYCS/TLR4/CASP7/ROCK2/CLDN3/CLDN4	49
hsa03040	Spliceosome	39/1233	147/8145	0.000221165	0.00219824	0.00164374	RBM25/SF3B5/DDX39B/SF3B1/NCBP2/SRSF5/ACIN1/DDX42/PPIH/LSM7/HSPA8/DDX5/TRA2A/PHF5A/SNW1/RBM17/SNU13/LSM2/SNRNP40/SRSF6/U2SURP/HNRNPA3/HNRNPU/SF3B4/PQBP1/RBM8A/ALYREF/CTNNBL1/LSM4/SART1/SNRPD2/PUF60/SNRPB/PRPF38B/SRSF9/FUS/ZMAT2/SF3B2/CWC15	39
hsa04670	Leukocyte transendothelial migration	32/1233	114/8145	0.000265563	0.00256191	0.00191567	JAM3/VCAM1/THY1/PECAM1/CLDN7/CYBB/MMP2/ITGAL/MSN/ITGB2/ITGAM/CXCL12/ACTN1/MYL9/GNAI2/NCF2/VCL/CDH5/ICAM1/MMP9/CXCR4/ITGB1/CLDN5/ESAM/ACTG1/ARHGAP5/SIPA1/F11R/CD99/ROCK2/CLDN3/CLDN4	32
hsa04064	NF-kappa B signaling pathway	29/1233	104/8145	0.000570497	0.00530184	0.00396447	IL1R1/VCAM1/LTB/CXCL12/LY96/CCL21/CD40/CD14/CCL19/TNFAIP3/ICAM1/TRAF5/GADD45B/PLAU/TRIM25/BCL2A1/CARD11/TAB2/NFKB2/BCL10/BIRC2/CCL13/CSNK2B/NFKBIA/CXCL1/GADD45G/CXCL3/TLR4/LCK	29
hsa04530	Tight junction	42/1233	169/8145	0.000584544	0.00530184	0.00396447	RUNX1/AMOTL1/JAM3/HCLS1/CLDN7/MYH10/WAS/CRB3/RAB13/MSN/RAB8B/ACTN1/TJP3/SYNPO/MYL9/TUBA1A/TUBA1C/TUBA4A/AMOTL2/MYH11/TJP1/ITGB1/CLDN5/TUBA1B/LLGL2/ACTG1/SLC9A3R1/YBX3/ARHGEF2/CCND1/ACTR2/TUBAL3/EPB41L4B/CDK4/MYH9/PCNA/DLG3/F11R/ROCK2/CLDN3/CLDN4/CFTR	42
hsa05220	Chronic myeloid leukemia	23/1233	76/8145	0.000598074	0.00530184	0.00396447	RUNX1/TGFBR1/TGFB3/E2F3/STAT5B/BAK1/MAP2K2/TGFB1/SMAD3/TGFBR2/GADD45B/GRB2/SHC1/ABL1/HDAC1/CCND1/MAPK3/E2F1/CDK4/NFKBIA/GADD45G/ARAF/BAD	23
hsa05418	Fluid shear stress and atherosclerosis	36/1233	139/8145	0.000623245	0.00537959	0.0040226	TXN2/IL1R1/ACVR1/VCAM1/PECAM1/MMP2/SDC2/BMPR2/ITGAV/EDN1/THBD/CTSL/PDGFB/NCF2/CCL2/GSTM4/CDH5/CAV1/ICAM1/MMP9/SUMO1/MGST2/ASS1/PLAT/ACTG1/HMOX1/ARHGEF2/NFE2L2/MGST1/CAV2/KEAP1/MGST3/SDC4/GPC1/VEGFA/BMP4	36
hsa05164	Influenza A	42/1233	171/8145	0.000756434	0.00636181	0.00475706	SLC25A5/NXF1/STAT2/HLA-DQA1/SLC25A4/BAK1/MAP2K2/PABPN1/TPSB2/EIF2AK2/CCL2/BID/SLC25A6/ADAR/PRSS3/ICAM1/HLA-DPB1/FDPS/CASP1/SOCS3/ACTG1/XPO1/TRIM25/HLA-DOA/CCL5/HLA-DPA1/TNFRSF10A/MAPK3/HLA-DQA2/STAT1/TPSAB1/HLA-DMB/HLA-DRB1/HLA-DQB1/HLA-DRB5/CDK4/NFKBIA/TMPRSS2/CYCS/OAS2/TLR4/HLA-DRA	42
hsa04210	Apoptosis	35/1233	136/8145	0.000834448	0.00684247	0.00511648	CSF2RB/CASP6/CTSK/CTSL/BAK1/TUBA1A/MAP2K2/CTSF/BID/TUBA1C/TUBA4A/ENDOG/DAXX/CTSO/BIRC5/AIFM1/GADD45B/CTSB/TUBA1B/ACTG1/BCL2A1/TNFRSF10A/MAPK3/CAPN1/BIRC2/CTSD/CTSZ/TUBAL3/PRF1/NFKBIA/CTSC/CYCS/GADD45G/CASP7/BAD	35
hsa05222	Small cell lung cancer	26/1233	92/8145	0.000866425	0.0069314	0.00518298	LAMA4/LAMC1/E2F3/LAMB2/FN1/ITGAV/COL4A2/BAK1/COL4A1/TRAF5/LAMB1/ITGB1/GADD45B/CKS2/CCND1/TRAF4/E2F1/BIRC2/LAMC2/MAX/LAMA5/CDK4/NFKBIA/CDKN2B/CYCS/GADD45G	26
hsa05146	Amoebiasis	28/1233	102/8145	0.000922692	0.00720578	0.00538815	IL1R1/LAMA4/COL1A2/LAMC1/TGFB3/COL3A1/COL1A1/LAMB2/FN1/ITGB2/ITGAM/COL4A2/ACTN1/COL4A1/VCL/TGFB1/CD14/SERPINB9/LAMB1/GNA11/GNAS/LAMC2/LAMA5/RAB5A/CXCL1/CXCL3/TLR4/GNAQ	28
hsa05205	Proteoglycans in cancer	48/1233	205/8145	0.00102647	0.00782983	0.00585478	HCLS1/ITGA5/FGFR1/COL1A2/MMP2/LUM/ARHGEF1/SDC2/COL1A1/FN1/MSN/DCN/RPS6KB2/ITGAV/FLNA/IGF1R/THBS1/CTSL/PTPN6/MAP2K2/TGFB1/PPP1R12B/WNT2/CAV1/MMP9/DDX5/HIF1A/HSPG2/ITGB5/PPP1CA/ITGB1/GRB2/FLNC/ACTG1/PLAU/NUDT16L1/CCND1/MAPK3/HOXD10/FZD7/CAV2/SDC4/GPC1/VEGFA/RPS6/TLR4/ARAF/ROCK2	48
hsa05310	Asthma	12/1233	31/8145	0.00117828	0.00878355	0.00656793	HLA-DQA1/FCER1G/CD40/HLA-DPB1/HLA-DOA/HLA-DPA1/HLA-DQA2/HLA-DMB/HLA-DRB1/HLA-DQB1/HLA-DRB5/HLA-DRA	12
hsa04672	Intestinal immune network for IgA production	16/1233	49/8145	0.00163952	0.0118502	0.00886101	CXCL12/HLA-DQA1/CD40/TGFB1/CXCR4/HLA-DPB1/PIGR/HLA-DOA/HLA-DPA1/HLA-DQA2/HLA-DMB/HLA-DRB1/HLA-DQB1/HLA-DRB5/HLA-DRA/CCL28	16
hsa00480	Glutathione metabolism	18/1233	58/8145	0.00166191	0.0118502	0.00886101	GGT5/GPX8/PGD/GSR/GGT6/SRM/GSTM4/MGST2/LANCL1/GPX3/CHAC1/MGST1/GSTK1/IDH2/ODC1/MGST3/GPX2/RRM2	18
hsa04142	Lysosome	33/1233	132/8145	0.00195482	0.0136421	0.010201	LAPTM5/AP1S1/ATP6V0B/CTSK/IDS/CTSL/GGA2/MAN2B1/AP1M2/CTSF/HEXB/GLB1/CTSO/GM2A/ATP6V0D1/TPP1/CTSB/ACP2/ACP5/PSAP/FUCA1/LIPA/GALC/CLN3/LAPTM4A/CLTA/CTSD/CTSZ/AP1B1/CTSC/HGSNAT/NPC2/GNS	33
hsa00250	Alanine, aspartate and glutamate metabolism	13/1233	37/8145	0.00209926	0.0143449	0.0107265	GFPT2/GOT1/ALDH4A1/ASL/ASS1/ADSL/IL4I1/GPT2/GOT2/GFPT1/GLS/GPT/GLUD1	13
hsa05152	Tuberculosis	42/1233	180/8145	0.00220727	0.0147752	0.0110482	MRC2/IL10RA/C3/ITGAX/LSP1/NFYB/TGFB3/ITGB2/ITGAM/HLA-DQA1/ATP6V0B/MRC1/FCER1G/FCGR3A/FCGR2A/TGFB1/CD14/BID/HLA-DPB1/HSPA9/ATP6V0D1/SPHK1/HLA-DOA/RFX5/HLA-DPA1/MAPK3/HLA-DQA2/STAT1/NFYA/HLA-DMB/HLA-DRB1/BCL10/CTSD/HLA-DQB1/RAB5A/HLA-DRB5/CYCS/IL23A/TLR4/CD74/BAD/HLA-DRA	42
hsa04974	Protein digestion and absorption	27/1233	103/8145	0.00236022	0.0154831	0.0115775	COL8A2/COL8A1/COL16A1/COL1A2/COL6A3/COL5A2/COL10A1/COL18A1/COL3A1/COL5A1/COL1A1/COL15A1/COL11A1/COL14A1/COL12A1/COL4A2/COL6A1/KCNQ1/COL6A2/COL4A1/ELN/COL5A3/SLC7A7/PRSS3/CPA3/SLC38A2/ATP1A1	27
hsa00380	Tryptophan metabolism	14/1233	42/8145	0.00253346	0.0162936	0.0121836	HADH/CYP1B1/ECHS1/GCDH/MAOA/KYAT3/IL4I1/ACAT2/HADHA/DLD/ALDH2/DLST/ACAT1/DDC	14
hsa04933	AGE-RAGE signaling pathway in diabetic complications	26/1233	100/8145	0.00318089	0.0200641	0.015003	TGFBR1/VCAM1/COL1A2/CYBB/MMP2/TGFB3/COL3A1/COL1A1/FN1/COL4A2/EDN1/THBD/STAT5B/COL4A1/TGFB1/CCL2/SMAD3/TGFBR2/ICAM1/PIM1/CCND1/SERPINE1/MAPK3/STAT1/CDK4/VEGFA	26
hsa04068	FoxO signaling pathway	32/1233	131/8145	0.00335484	0.020762	0.0155249	TGFBR1/BCL6/TGFB3/FOXO3/FBXO32/HOMER3/S1PR1/IGF1R/CCNB1/PLK1/GABARAPL1/MAP2K2/TGFB1/IL7R/SMAD3/SGK1/TGFBR2/INSR/PRMT1/STK4/GADD45B/GRB2/CCND1/MAPK3/SOD2/PCK2/CCNB2/CDKN2B/GADD45G/ARAF/SGK2/PLK2	32
hsa05133	Pertussis	21/1233	76/8145	0.00353249	0.0210691	0.0157545	SERPING1/C1R/C1S/C3/ITGA5/ITGB2/ITGAM/LY96/C1QA/GNAI2/CD14/C1QB/C1QC/CASP1/ITGB1/MAPK3/C4BPA/IL23A/C2/TLR4/CASP7	21
hsa05134	Legionellosis	17/1233	57/8145	0.00353293	0.0210691	0.0157545	C3/ITGB2/ITGAM/CLK1/CD14/SAR1A/HSPA8/ARF1/CASP1/NFKB2/NFKBIA/CXCL1/CYCS/EEF1A1/CXCL3/TLR4/CASP7	17
hsa04810	Regulation of actin cytoskeleton	48/1233	218/8145	0.00390674	0.0219212	0.0163916	PIP4K2A/PDGFRB/ITGA5/ITGAX/PIP4K2B/FGFR1/MYH10/ITGA11/ARHGEF1/PDGFC/ITGAL/FN1/MSN/ITGB2/ITGAM/CXCL12/ITGAV/ACTN1/MYL9/ITGA9/PDGFB/VCL/MAP2K2/PPP1R12B/F2R/MYLK/GNA12/PIP5K1C/CXCR4/DOCK1/MYH11/PAK2/ITGB5/PPP1CA/ITGB1/PIP5K1B/ACTG1/MAPK3/SPATA13/IQGAP2/ACTR2/TMSB4X/PFN1/MYH9/GSN/FGFR4/ARAF/ROCK2	48
hsa04723	Retrograde endocannabinoid signaling	35/1233	148/8145	0.00392955	0.0219212	0.0163916	NDUFA10/NDUFS7/NDUFV1/NDUFA2/GNG11/NDUFB7/NDUFS4/GNAI2/NDUFS3/NDUFA3/NDUFC1/NDUFA9/GNG5/NDUFS8/NDUFAB1/NDUFA6/NDUFS6/FAAH/NDUFS5/NDUFB10/NDUFA12/NDUFA13/NDUFS1/NDUFS2/GABRE/MAPK3/NDUFA8/NDUFA4/NDUFB11/NDUFB6/NDUFA11/NDUFA1/NDUFB5/GNAQ/NDUFB4	35
hsa00010	Glycolysis / Gluconeogenesis	19/1233	67/8145	0.00394314	0.0219212	0.0163916	HK3/AKR1A1/TPI1/ENO1/PDHA1/ACSS2/GPI/PFKL/GAPDH/ADH5/ALDOA/DLD/PGK1/PGM1/HK2/PCK2/ALDH2/DLAT/ENO2	19
hsa05221	Acute myeloid leukemia	19/1233	67/8145	0.00394314	0.0219212	0.0163916	RUNX1/ITGAM/RPS6KB2/SPI1/CSF1R/STAT5B/CCNA2/MAP2K2/CD14/GRB2/PIM1/CCND1/BCL2A1/MAPK3/PIM2/EIF4EBP1/CEBPA/ARAF/BAD	19
hsa04659	Th17 cell differentiation	27/1233	108/8145	0.00481506	0.0263223	0.0196826	RUNX1/IL1R1/TGFBR1/CD4/IL6ST/HLA-DQA1/STAT5B/TGFB1/IL4R/SMAD3/TGFBR2/HIF1A/HLA-DPB1/CD3E/HLA-DOA/HLA-DPA1/MAPK3/HLA-DQA2/STAT1/HLA-DMB/HLA-DRB1/HLA-DQB1/HLA-DRB5/NFKBIA/IL23A/LCK/HLA-DRA	27
hsa04066	HIF-1 signaling pathway	27/1233	109/8145	0.00550223	0.0295858	0.0221229	CYBB/RPS6KB2/EDN1/IGF1R/HK3/ARNT/ENO1/PDHA1/MAP2K2/ELOB/PFKL/GAPDH/INSR/HIF1A/MKNK2/TIMP1/HMOX1/ALDOA/SERPINE1/MAPK3/PGK1/EIF4EBP1/HK2/ENO2/VEGFA/RPS6/TLR4	27
hsa04350	TGF-beta signaling pathway	24/1233	94/8145	0.0057488	0.0303727	0.0227113	ACVR1/TGFBR1/FBN1/GREM1/LTBP1/INHBA/TGFB3/DCN/RPS6KB2/BMPR2/SMURF2/THBS1/TGFB1/SMAD3/TGFBR2/ID4/SMURF1/SMAD7/MAPK3/TGIF2/SP1/CDKN2B/BMP4/FMOD	24
hsa00360	Phenylalanine metabolism	7/1233	16/8145	0.00583377	0.0303727	0.0227113	AOC3/GOT1/MAOA/MIF/IL4I1/GOT2/DDC	7
hsa00100	Steroid biosynthesis	8/1233	20/8145	0.00620241	0.0317873	0.0237691	EBP/FDFT1/DHCR24/LSS/MSMO1/LIPA/NSDHL/DHCR7	8
hsa05321	Inflammatory bowel disease	18/1233	65/8145	0.00648827	0.0327408	0.0244821	MAF/TGFB3/HLA-DQA1/TGFB1/IL4R/SMAD3/HLA-DPB1/HLA-DOA/HLA-DPA1/HLA-DQA2/STAT1/HLA-DMB/HLA-DRB1/HLA-DQB1/HLA-DRB5/IL23A/TLR4/HLA-DRA	18
hsa05330	Allograft rejection	12/1233	38/8145	0.00817301	0.0406174	0.0303718	HLA-DQA1/CD40/HLA-DPB1/HLA-DOA/HLA-DPA1/HLA-DQA2/HLA-DMB/HLA-DRB1/HLA-DQB1/PRF1/HLA-DRB5/HLA-DRA	12
hsa04260	Cardiac muscle contraction	22/1233	87/8145	0.00897996	0.0439616	0.0328724	UQCRC1/COX8A/UQCR10/UQCRQ/CYC1/TPM2/COX7B/COX5A/COX6B1/COX6A1/COX4I1/UQCRH/UQCR11/TPM4/UQCRC2/UQCRFS1/COX7A2/COX7C/COX5B/ATP1A1/TPM1/ATP2A3	22
hsa00280	Valine, leucine and isoleucine degradation	14/1233	48/8145	0.0095987	0.0462996	0.0346207	HADH/ECHS1/HSD17B10/MCCC2/ACADS/PCCB/HMGCL/IL4I1/ACAT2/BCAT2/HADHA/DLD/ALDH2/ACAT1	14
hsa00600	Sphingolipid metabolism	15/1233	53/8145	0.0100489	0.0477688	0.0357193	DEGS1/PLPP2/UGCG/PLPP3/PLPP1/DEGS2/HEXB/GLB1/UGT8/SPHK1/PSAP/GALC/SMPD2/GBA2/B4GALT5	15
hsa05169	Epstein-Barr virus infection	43/1233	202/8145	0.0111686	0.0523329	0.0391321	VIM/ENTPD1/E2F3/ITGAL/RUNX3/STAT2/HLA-DQA1/CCNA2/BAK1/CD40/PSMD8/EIF2AK2/RBPJ/BID/TNFAIP3/ICAM1/HLA-DPB1/TRAF5/CD3E/CIR1/SNW1/GADD45B/HDAC1/HLA-DOA/CCND1/HLA-DPA1/HLA-DQA2/STAT1/TAB2/NFKB2/E2F1/HLA-DMB/HLA-DRB1/HLA-DQB1/HLA-DRB5/CDK4/NFKBIA/TAP2/CYCS/GADD45G/OAS2/PSMD2/HLA-DRA	43
hsa00220	Arginine biosynthesis	8/1233	22/8145	0.0119097	0.0539152	0.0403153	GOT1/ASL/ASS1/GPT2/GOT2/GLS/GPT/GLUD1	8
hsa00900	Terpenoid backbone biosynthesis	8/1233	22/8145	0.0119097	0.0539152	0.0403153	HMGCR/FDPS/ACAT2/PDSS1/PCYOX1/ACAT1/IDI1/ICMT	8
hsa04110	Cell cycle	29/1233	126/8145	0.0119994	0.0539152	0.0403153	TGFB3/E2F3/ORC1/CDC20/CCNB1/CCNA2/PLK1/TGFB1/MAD2L1/SMAD3/CDC45/GADD45B/ANAPC11/ABL1/HDAC1/CCND1/PTTG1/SFN/E2F1/PKMYT1/MCM2/CDK4/MCM5/CCNB2/CDKN2B/GADD45G/PCNA/ANAPC13/SMC3	29
