# Supplementary material for: Identification of an m6A-Related Long Noncoding RNA Risk Model for Predicting Prognosis and Directing Treatments in Patients With Colon Adenocarcinoma
Source: Front Cell Dev Biol. 2022 Jul 13;10:910749. doi: 10.3389/fcell.2022.910749 (PMC9326028; doi:10.3389/fcell.2022.910749)
Supplement: Supplementary file 3 [file Table3.XLS]

## Sheet: table s1-GO
ONTOLOGY	ID	Description	GeneRatio	BgRatio	pvalue	p.adjust	qvalue	geneID	Count
BP	GO:0030198	extracellular matrix organization	137/2280	395/18866	2.69697e-32	1.1276e-28	8.47515e-29	BGN/CRISPLD2/CCDC80/LAMA4/COL8A2/COL8A1/JAM3/VCAN/HTRA1/FBLN5/TIMP2/SULF1/COL16A1/A2M/CCN2/AEBP1/TGFBR1/FBN1/ETS1/VCAM1/ANTXR1/LCP1/FAP/EMILIN1/GREM1/ITGA5/ITGAX/MFAP5/MMP14/DDR2/SFRP2/PECAM1/ADAMTS1/COL1A2/COL6A3/LAMC1/MMP2/COL5A2/COL10A1/ITGA11/LUM/COL18A1/COL3A1/COL5A1/COL1A1/ITGAL/FBLN1/SPARC/LAMB2/SH3PXD2A/CCN1/COL15A1/FN1/ITGB2/ITGAM/CYP1B1/ADAM12/COL11A1/LOX/POSTN/COL14A1/DCN/ADAMTS12/SLC3…	137
BP	GO:0043062	extracellular structure organization	137/2280	396/18866	3.64977e-32	1.1276e-28	8.47515e-29	BGN/CRISPLD2/CCDC80/LAMA4/COL8A2/COL8A1/JAM3/VCAN/HTRA1/FBLN5/TIMP2/SULF1/COL16A1/A2M/CCN2/AEBP1/TGFBR1/FBN1/ETS1/VCAM1/ANTXR1/LCP1/FAP/EMILIN1/GREM1/ITGA5/ITGAX/MFAP5/MMP14/DDR2/SFRP2/PECAM1/ADAMTS1/COL1A2/COL6A3/LAMC1/MMP2/COL5A2/COL10A1/ITGA11/LUM/COL18A1/COL3A1/COL5A1/COL1A1/ITGAL/FBLN1/SPARC/LAMB2/SH3PXD2A/CCN1/COL15A1/FN1/ITGB2/ITGAM/CYP1B1/ADAM12/COL11A1/LOX/POSTN/COL14A1/DCN/ADAMTS12/SLC3…	137
BP	GO:0045333	cellular respiration	80/2280	187/18866	3.4338e-26	6.51703e-23	4.89828e-23	SDHB/MDH2/ACO2/UQCRC1/PRELID1/NDUFA10/COX8A/UQCR10/FH/TRAP1/UQCRQ/CYC1/NDUFS7/SUCLG1/ATP5F1D/NOA1/COX7B/CCNB1/NDUFV1/COX5A/NDUFA2/COX6B1/COX6A1/COX4I1/NDUFB7/NDUFS4/UQCRH/COQ9/NDUFS3/CS/IDH3B/SHMT2/PDHA1/UQCR11/NDUFA3/NDUFC1/NDUFA9/NDUFS8/BID/NDUFAB1/UQCRC2/UQCRFS1/NDUFA6/COX7C/COX10/NDUFS6/SDHA/NDUFS5/NDUFB10/HIF1A/COX5B/ADSL/PARK7/BLOC1S1/NDUFA12/NDUFA13/UQCC3/NDUFS1/NDUFS2/NDUFA8/NDUFA4/IDH2/N…	80
BP	GO:0006119	oxidative phosphorylation	70/2280	149/18866	4.65717e-26	6.51703e-23	4.89828e-23	ATP5F1B/ATP5PB/UQCRC1/ATP5MC3/NDUFA10/COX8A/UQCR10/UQCRQ/CYC1/CHCHD10/NDUFS7/STOML2/ATP5F1D/COX7B/CCNB1/NDUFV1/COX5A/ATP5MC1/NDUFA2/COX6B1/COX6A1/COX4I1/NDUFB7/NDUFS4/UQCRH/COQ9/NDUFS3/SHMT2/UQCR11/NDUFA3/NDUFC1/NDUFA9/NDUFS8/BID/NDUFAB1/UQCRC2/UQCRFS1/NDUFA6/COX7A2/COX7C/COX10/NDUFS6/SDHA/NDUFS5/NDUFB10/ATP5ME/COX5B/ATP5F1A/ATP5F1C/PARK7/NDUFA12/NDUFA13/UQCC3/ATP5MF/NDUFS1/NDUFS2/ATP5PO/NDUFA8/N…	70
BP	GO:0022900	electron transport chain	79/2280	184/18866	5.27353e-26	6.51703e-23	4.89828e-23	SDHB/UQCRC1/NDUFA10/COX8A/CYBB/UQCR10/DEGS1/UQCRQ/CYC1/AKR7A3/GSR/NDUFS7/COX7B/CCNB1/AKR1A1/NDUFV1/COX5A/NDUFA2/COX6B1/PTGES2/COX6A1/COX4I1/NDUFB7/NDUFS4/UQCRH/COQ9/NDUFS3/IDH3B/UQCR11/NCF2/NDUFA3/ALDH4A1/NDUFC1/NDUFA9/NDUFS8/BID/NDUFAB1/UQCRC2/AKR7A2/UQCRFS1/NDUFA6/COX7A2/COX7C/COX10/NDUFS6/SDHA/NDUFS5/NDUFB10/COX5B/QDPR/PARK7/ADH5/NDUFA12/DHRS3/NDUFA13/GLRX/UQCC3/NDUFS1/NDUFS2/LOXL2/NDUFA8/NDUF…	79
BP	GO:0042773	ATP synthesis coupled electron transport	54/2280	98/18866	1.06226e-24	1.09395e-21	8.22223e-22	UQCRC1/NDUFA10/COX8A/UQCR10/UQCRQ/CYC1/NDUFS7/COX7B/CCNB1/NDUFV1/COX5A/NDUFA2/COX6B1/COX6A1/COX4I1/NDUFB7/NDUFS4/UQCRH/COQ9/NDUFS3/UQCR11/NDUFA3/NDUFC1/NDUFA9/NDUFS8/BID/NDUFAB1/UQCRC2/UQCRFS1/NDUFA6/COX7C/COX10/NDUFS6/SDHA/NDUFS5/NDUFB10/COX5B/PARK7/NDUFA12/NDUFA13/UQCC3/NDUFS1/NDUFS2/NDUFA8/NDUFA4/NDUFB11/DLD/NDUFB6/NDUFA11/NDUFA1/COA6/CYCS/NDUFB5/NDUFB4	54
BP	GO:0042775	mitochondrial ATP synthesis coupled electron transport	53/2280	97/18866	4.94425e-24	4.36436e-21	3.2803e-21	UQCRC1/NDUFA10/COX8A/UQCR10/UQCRQ/CYC1/NDUFS7/COX7B/CCNB1/NDUFV1/COX5A/NDUFA2/COX6B1/COX6A1/COX4I1/NDUFB7/NDUFS4/UQCRH/COQ9/NDUFS3/UQCR11/NDUFA3/NDUFC1/NDUFA9/NDUFS8/BID/NDUFAB1/UQCRC2/UQCRFS1/NDUFA6/COX7C/COX10/NDUFS6/SDHA/NDUFS5/NDUFB10/COX5B/PARK7/NDUFA12/NDUFA13/UQCC3/NDUFS1/NDUFS2/NDUFA8/NDUFA4/NDUFB11/DLD/NDUFB6/NDUFA11/NDUFA1/CYCS/NDUFB5/NDUFB4	53
BP	GO:0046034	ATP metabolic process	103/2280	311/18866	9.01217e-23	6.96077e-20	5.2318e-20	ATP5F1B/ATP5PB/UQCRC1/ATP5MC3/NDUFA10/COX8A/UQCR10/TSPO/UQCRQ/CYC1/FAM20C/CHCHD10/SEC13/NDUFS7/STOML2/ATP5F1D/COX7B/ATP5IF1/CCNB1/HK3/NDUFV1/ARNT/COX5A/ATP5MC1/AK2/NDUFA2/COX6B1/COX6A1/TPI1/COX4I1/NDUFB7/ENO1/NDUFS4/UQCRH/COQ9/NDUFS3/SHMT2/TPR/UQCR11/GPI/NDUFA3/NDUFC1/TGFB1/NDUFA9/NDUFS8/GUK1/BID/TREM2/NDUFAB1/UQCRC2/UQCRFS1/NDUFA6/COX7A2/COX7C/COX10/SIRT6/NDUFS6/SDHA/PFKL/GAPDH/HSPA8/NDUFS5/INSR…	103
BP	GO:0022904	respiratory electron transport chain	57/2280	116/18866	1.08393e-22	7.44178e-20	5.59333e-20	SDHB/UQCRC1/NDUFA10/COX8A/UQCR10/UQCRQ/CYC1/NDUFS7/COX7B/CCNB1/NDUFV1/COX5A/NDUFA2/COX6B1/COX6A1/COX4I1/NDUFB7/NDUFS4/UQCRH/COQ9/NDUFS3/UQCR11/NDUFA3/NDUFC1/NDUFA9/NDUFS8/BID/NDUFAB1/UQCRC2/UQCRFS1/NDUFA6/COX7C/COX10/NDUFS6/SDHA/NDUFS5/NDUFB10/COX5B/PARK7/NDUFA12/NDUFA13/UQCC3/NDUFS1/NDUFS2/NDUFA8/NDUFA4/NDUFB11/DLD/NDUFB6/NDUFA11/NDUFA1/COA6/CYCS/ETFA/NDUFB5/ETFB/NDUFB4	57
BP	GO:0015980	energy derivation by oxidation of organic compounds	92/2280	278/18866	1.90327e-20	1.17603e-17	8.83921e-18	SDHB/GFPT2/MDH2/ACO2/UQCRC1/PRELID1/NDUFA10/COX8A/UQCR10/FH/TRAP1/UQCRQ/CYC1/IL6ST/NDUFS7/SUCLG1/ATP5F1D/NOA1/COX7B/CCNB1/NDUFV1/COX5A/NDUFA2/COX6B1/COX6A1/COX4I1/NDUFB7/NDUFS4/UQCRH/COQ9/NDUFS3/CS/IDH3B/SHMT2/PDHA1/UQCR11/SORBS1/NDUFA3/NDUFC1/NDUFA9/NDUFS8/BID/NDUFAB1/UQCRC2/UQCRFS1/NDUFA6/COX7C/COX10/CAVIN3/NDUFS6/SDHA/NDUFS5/INSR/NDUFB10/HIF1A/COX5B/ADSL/PPP1CA/PARK7/BLOC1S1/NDUFA12/NDUFA13/UQ…	92
BP	GO:0001503	ossification	112/2280	412/18866	3.39313e-17	1.90601e-14	1.43258e-14	RUNX1/HDAC7/RASSF2/ATP5F1B/THBS3/ACVR1/GPNMB/VCAN/MRC2/WWTR1/CCN2/EGR2/CHSY1/SLC24A3/TMEM119/GREM1/CTHRC1/MMP14/DDR2/CCN4/SFRP2/COL1A2/MMP2/COL5A2/FGR/TGFB3/ITGA11/COL1A1/SPARC/MGP/CCN1/SEMA7A/COL11A1/LOX/ESRRA/CDH11/RUNX3/CCR1/PDLIM7/S1PR1/IL6ST/IGFBP5/BMPR2/FAM20C/SNAI2/CSF1/SH3PXD2B/ASPN/CTSK/COL6A1/RFLNB/CLEC3B/TNC/PHB/SNX10/TWSG1/STC1/TGFB1/SRGN/TPM4/ANO6/RBPJ/LTF/SP3/SMAD3/ADAR/HSD17B4/ALOX…	112
BP	GO:0006120	mitochondrial electron transport, NADH to ubiquinone	31/2280	55/18866	3.86916e-15	1.9923e-12	1.49743e-12	NDUFA10/NDUFS7/NDUFV1/NDUFA2/NDUFB7/NDUFS4/COQ9/NDUFS3/NDUFA3/NDUFC1/NDUFA9/NDUFS8/NDUFAB1/NDUFA6/NDUFS6/NDUFS5/NDUFB10/PARK7/NDUFA12/NDUFA13/NDUFS1/NDUFS2/NDUFA8/NDUFA4/NDUFB11/DLD/NDUFB6/NDUFA11/NDUFA1/NDUFB5/NDUFB4	31
BP	GO:0009060	aerobic respiration	39/2280	87/18866	2.71848e-14	1.29211e-11	9.71168e-12	SDHB/MDH2/ACO2/UQCRC1/COX8A/UQCR10/FH/NDUFS7/SUCLG1/ATP5F1D/COX7B/COX5A/COX6B1/COX6A1/COX4I1/UQCRH/CS/IDH3B/SHMT2/PDHA1/NDUFS8/UQCRC2/COX7C/COX10/SDHA/HIF1A/COX5B/ADSL/BLOC1S1/NDUFA4/IDH2/DLD/IDH3G/SUCLG2/FAHD1/OGDH/DLAT/DLST/CYCS	39
BP	GO:0070125	mitochondrial translational elongation	39/2280	88/18866	4.31678e-14	1.90524e-11	1.432e-11	MRPL37/MRPL4/AURKAIP1/MRPS12/MRPS34/MRPS27/MRPL54/MRPL22/MRPL21/MRPL43/MRPS2/MRPL20/MRPS35/MRPL16/MRPS7/MRPL27/MRPL58/TUFM/CHCHD1/MRPS26/MRPL55/MRPS36/MRPL36/MRPL12/MRPL11/MRPS15/GADD45GIP1/MRPS18A/MRPS24/MRPL41/MRPL49/TSFM/MRPL23/MRPL39/MRPL14/MRPL57/MRPL2/MRPS16/MRPL1	39
BP	GO:0006613	cotranslational protein targeting to membrane	44/2280	109/18866	6.24087e-14	2.57082e-11	1.93226e-11	RPS8/TRAM2/SEC63/SEC62/RPS14/RPL36/RPS5/RPL5/RPSA/UBA52/RPLP0/RPS2/RPL8/RPS28/RPS9/RPS15/RPL29/RPS18/RPL27/RPL10A/RPS3/RPL15/RPL35/RPS16/RPS21/SSR2/RPL18/RPS11/RPL18A/RPL12/RPS3A/RPL41/RPLP2/RPL3/RPL13/RPS13/RPL7A/RPL28/RPL34/SEC61B/RPL32/SRP72/RPS6/RPL9	44
BP	GO:0019080	viral gene expression	63/2280	195/18866	6.92623e-14	2.67482e-11	2.01043e-11	MDFIC/TRIM8/SEC13/RPS8/TPR/POLR2L/EIF3L/RPS14/RPL36/RPS5/RPL5/RPSA/UBA52/RPLP0/RPS2/RPL8/EIF3D/POLR2I/RPS28/SNW1/RPS9/RPS15/SSB/RPL29/RPS18/POLR2E/RPL27/HDAC1/RPL10A/RPS3/RPL15/RPL35/RPS16/RPS21/NUCKS1/CCL5/RPL18/NUP153/TAF11/NDC1/RPS11/RPL18A/TARDBP/EIF3G/RPL12/RPS3A/RPL41/RPLP2/RPL3/RPL13/NELFB/RPS13/RPL7A/RPL28/RPL34/SP1/POLR2G/RPL32/RPS6/SMARCB1/NUP62/RPL9/SUPT5H	63
BP	GO:0019083	viral transcription	59/2280	178/18866	1.22336e-13	4.44656e-11	3.34209e-11	MDFIC/TRIM8/SEC13/RPS8/TPR/POLR2L/RPS14/RPL36/RPS5/RPL5/RPSA/UBA52/RPLP0/RPS2/RPL8/POLR2I/RPS28/SNW1/RPS9/RPS15/RPL29/RPS18/POLR2E/RPL27/HDAC1/RPL10A/RPS3/RPL15/RPL35/RPS16/RPS21/NUCKS1/CCL5/RPL18/NUP153/TAF11/NDC1/RPS11/RPL18A/TARDBP/RPL12/RPS3A/RPL41/RPLP2/RPL3/RPL13/NELFB/RPS13/RPL7A/RPL28/RPL34/SP1/POLR2G/RPL32/RPS6/SMARCB1/NUP62/RPL9/SUPT5H	59
BP	GO:0072599	establishment of protein localization to endoplasmic reticulum	47/2280	124/18866	1.44226e-13	4.95095e-11	3.72119e-11	GET3/RPS8/TRAM2/RAB3GAP1/SEC63/SEC62/RPS14/RPL36/RPS5/RPL5/RPSA/UBA52/RPLP0/RPS2/RPL8/RPS28/RPS9/RPS15/RPL29/RPS18/RPL27/RPL10A/RPS3/RPL15/RPL35/RPS16/RPS21/RPL18/SRPRB/RPS11/RPL18A/RPL12/RPS3A/RPL41/RPLP2/RPL3/RPL13/RPS13/RPL7A/RPL28/RPL34/SEC61B/RPL32/SRP72/RPS6/SGTA/RPL9	47
BP	GO:0045047	protein targeting to ER	46/2280	120/18866	1.6142e-13	5.24954e-11	3.94561e-11	GET3/RPS8/TRAM2/SEC63/SEC62/RPS14/RPL36/RPS5/RPL5/RPSA/UBA52/RPLP0/RPS2/RPL8/RPS28/RPS9/RPS15/RPL29/RPS18/RPL27/RPL10A/RPS3/RPL15/RPL35/RPS16/RPS21/RPL18/SRPRB/RPS11/RPL18A/RPL12/RPS3A/RPL41/RPLP2/RPL3/RPL13/RPS13/RPL7A/RPL28/RPL34/SEC61B/RPL32/SRP72/RPS6/SGTA/RPL9	46
BP	GO:0006614	SRP-dependent cotranslational protein targeting to membrane	42/2280	105/18866	3.34543e-13	1.03357e-10	7.76845e-11	RPS8/TRAM2/SEC63/RPS14/RPL36/RPS5/RPL5/RPSA/UBA52/RPLP0/RPS2/RPL8/RPS28/RPS9/RPS15/RPL29/RPS18/RPL27/RPL10A/RPS3/RPL15/RPL35/RPS16/RPS21/RPL18/RPS11/RPL18A/RPL12/RPS3A/RPL41/RPLP2/RPL3/RPL13/RPS13/RPL7A/RPL28/RPL34/SEC61B/RPL32/SRP72/RPS6/RPL9	42
BP	GO:0061448	connective tissue development	75/2280	262/18866	3.5276e-13	1.03796e-10	7.8014e-11	RUNX1/MAF/BGN/PRRX1/THBS3/SULF1/CHST11/CCN2/TGFBR1/CHSY1/GREM1/PDGFRB/ZEB1/CCN4/SFRP2/FGFR1/LUM/ACTA2/COL5A1/EFEMP1/COL1A1/MGP/CCN1/COL11A1/LOX/ESRRA/RUNX3/CD34/ADAMTS12/BMPR2/SNAI2/EDN1/CSF1/SH3PXD2B/CTSK/RFLNB/POC1A/SLC39A13/PDGFB/SNX19/STC1/ATF2/TGFB1/ANXA6/SMAD3/ARID5B/TGFBR2/COMP/LTBP3/SERPINH1/HIF1A/ID4/BMP1/CARM1/TIMP1/FRZB/HOXB3/PITX1/SMAD7/SULF2/LOXL2/MAPK3/CHI3L1/ARRDC3/GNAS/ECM1/CHRDL2…	75
BP	GO:0031589	cell-substrate adhesion	93/2280	359/18866	3.8241e-13	1.07405e-10	8.0727e-11	CCDC80/THBS3/COL8A1/JAM3/NRP1/SPOCK1/FBLN5/COL16A1/CCN2/VCAM1/ANTXR1/EMILIN1/BCL6/GREM1/ITGA5/MMP14/MAP4K4/THY1/PECAM1/SGCE/AXL/LAMC1/FERMT2/ITGA11/COL3A1/COL1A1/ITGAL/FBLN1/LAMB2/CCN1/FN1/ITGB2/POSTN/CD34/ADAMTS12/MYADM/ITGAV/CSF1/C1QBP/FLNA/CCL21/EDIL3/THBS1/ACTN1/SPOCK2/LIMS1/PREX1/MACF1/PARVA/FBLN2/VCL/SORBS1/PDPN/COL5A3/DNM2/FOXF1/SMAD3/ADAM15/APOD/LPXN/DOCK1/CD3E/LAMB1/STK4/L1CAM/ITGB5/ITGB…	93
BP	GO:0045785	positive regulation of cell adhesion	105/2280	428/18866	4.98824e-13	1.3401e-10	1.00724e-10	RUNX1/CCDC80/CD83/FYN/COL8A1/NRP1/COL16A1/ETS1/VCAM1/EMILIN1/BCL6/ITGA5/MAP4K4/THY1/SFRP2/CCN1/FN1/CD4/ITGB2/CXCL12/AIF1/RUNX3/PTPRC/LILRB4/IL6ST/HAVCR2/MYADM/ITGAV/CSF1/C1QBP/FLNA/STAT5B/CCL21/SASH3/EDIL3/ZMIZ1/SPOCK2/LIMS1/PREX1/SOX4/CD27/FBLN2/PTPN6/DUSP10/SIRPA/CXCL13/PDPN/PLPP3/CCL2/CCL19/DNM2/IL7R/FOXF1/IL4R/SMAD3/DNAJA3/CAV1/TGFBR2/ADAM8/ALOX5/ICAM1/ADAM19/DOCK1/HLA-DPB1/CD3E/PTAFR/STK4/TJ…	105
BP	GO:0043312	neutrophil degranulation	114/2280	487/18866	1.40536e-12	3.61821e-10	2.71949e-10	PLEKHO2/CRISPLD2/OLR1/RAB31/TIMP2/C3/ITGAX/APEH/PECAM1/ADA2/C3AR1/CYBB/FGR/ITGAL/DEGS1/ITGB2/C5AR1/ITGAM/CD53/PTPRC/CD93/SLC2A3/MNDA/DDOST/S100P/ITGAV/GMFG/PSMA5/FCER1G/SELL/HK3/FGL2/TNFAIP6/PTGES2/RAP2B/MAN2B1/VAT1/FCGR2A/TUBB4B/VCL/PTPN6/CYSTM1/GPI/SIRPA/STOM/CD14/ANO6/LTF/HEXB/GLB1/ADAM8/IST1/ALOX5/PRSS3/GM2A/PSMB7/PFKL/MMP9/HSPA8/MIF/EEF2/PTAFR/PRDX4/CTSB/TYROBP/IMPDH2/LGALS3/PIGR/PLAU/ALDOA/…	114
BP	GO:0070126	mitochondrial translational termination	37/2280	89/18866	2.1045e-12	5.115e-10	3.84449e-10	MRPL37/MRPL4/AURKAIP1/MRPS12/MRPS34/MRPS27/MRPL54/MRPL22/MRPL21/MRPL43/MRPS2/MRPL20/MRPS35/MRPL16/MRPS7/MRPL27/MRPL58/CHCHD1/MRPS26/MRPL55/MRPS36/MRPL36/MRPL12/MRPL11/MRPS15/GADD45GIP1/MRPS18A/MRPS24/MRPL41/MRPL49/MRPL23/MRPL39/MRPL14/MRPL57/MRPL2/MRPS16/MRPL1	37
BP	GO:0002283	neutrophil activation involved in immune response	114/2280	490/18866	2.15229e-12	5.115e-10	3.84449e-10	PLEKHO2/CRISPLD2/OLR1/RAB31/TIMP2/C3/ITGAX/APEH/PECAM1/ADA2/C3AR1/CYBB/FGR/ITGAL/DEGS1/ITGB2/C5AR1/ITGAM/CD53/PTPRC/CD93/SLC2A3/MNDA/DDOST/S100P/ITGAV/GMFG/PSMA5/FCER1G/SELL/HK3/FGL2/TNFAIP6/PTGES2/RAP2B/MAN2B1/VAT1/FCGR2A/TUBB4B/VCL/PTPN6/CYSTM1/GPI/SIRPA/STOM/CD14/ANO6/LTF/HEXB/GLB1/ADAM8/IST1/ALOX5/PRSS3/GM2A/PSMB7/PFKL/MMP9/HSPA8/MIF/EEF2/PTAFR/PRDX4/CTSB/TYROBP/IMPDH2/LGALS3/PIGR/PLAU/ALDOA/…	114
BP	GO:0006605	protein targeting	106/2280	444/18866	2.39974e-12	5.37073e-10	4.03671e-10	FYN/LTBP2/ITGB2/PMPCA/TSPO/ITGAM/HOMER3/AKAP12/RAB8B/ATP5IF1/GET3/RPS8/TIMM13/TRAM2/NUMA1/AP1M2/SEC63/EPHX2/STOM/ATG13/PRNP/TOMM22/YIF1B/BID/CLU/TIMM50/SLC25A6/HSD17B4/TIMM44/TIMM8B/SEC62/HMGCL/RPS14/RPL36/RPS5/HSPA8/AIFM1/RPL5/MFN2/ZDHHC12/RPSA/UBA52/RPLP0/SMURF1/RPS2/UBE2J2/RPL8/VTI1B/RPS28/GRPEL1/RPS9/RPS15/KATNB1/GIPC1/SAMM50/NDUFA13/RPL29/RPS18/FIS1/MIPEP/RPL27/RPL10A/RPS3/RPL15/RPL35/RPS16/…	106
BP	GO:0030199	collagen fibril organization	28/2280	55/18866	2.43373e-12	5.37073e-10	4.03671e-10	AEBP1/TGFBR1/EMILIN1/GREM1/DDR2/SFRP2/COL1A2/COL5A2/LUM/COL3A1/COL5A1/COL1A1/CYP1B1/COL11A1/LOX/COL14A1/DPT/LOXL1/COL12A1/PXDN/ADAMTS2/COL5A3/MMP11/COMP/SERPINH1/P3H4/LOXL2/FMOD	28
BP	GO:0006414	translational elongation	47/2280	135/18866	5.19593e-12	1.10709e-09	8.32103e-10	MRPL37/MRPL4/DPH2/AURKAIP1/MRPS12/MRPS34/MRPS27/MRPL54/MRPL22/RACK1/MRPL21/MRPL43/MRPS2/MRPL20/MRPS35/MRPL16/MRPS7/MRPL27/MRPL58/TUFM/CHCHD1/MRPS26/MRPL55/EEF2/MRPS36/MRPL36/MRPL12/EIF5A/MRPL11/MRPS15/GADD45GIP1/MRPS18A/MRPS24/MRPL41/MRPL49/TSFM/ZNF598/RPLP2/MRPL23/MRPL39/MRPL14/EEF1B2/EEF1A1/MRPL57/MRPL2/MRPS16/MRPL1	47
BP	GO:0010257	NADH dehydrogenase complex assembly	30/2280	65/18866	1.02075e-11	2.03459e-09	1.52922e-09	NDUFA10/NDUFS7/NDUFV1/NDUFA2/ECSIT/DMAC1/NDUFB7/NDUFS4/NDUFS3/NDUFA3/NDUFC1/NDUFA9/NDUFS8/NDUFAB1/NDUFA6/DMAC2/NDUFS6/NDUFS5/NDUFB10/NDUFA12/NDUFA13/NDUFS1/NDUFS2/NDUFA8/NDUFB11/NDUFB6/NDUFA11/NDUFA1/NDUFB5/NDUFB4	30
BP	GO:0032981	mitochondrial respiratory chain complex I assembly	30/2280	65/18866	1.02075e-11	2.03459e-09	1.52922e-09	NDUFA10/NDUFS7/NDUFV1/NDUFA2/ECSIT/DMAC1/NDUFB7/NDUFS4/NDUFS3/NDUFA3/NDUFC1/NDUFA9/NDUFS8/NDUFAB1/NDUFA6/DMAC2/NDUFS6/NDUFS5/NDUFB10/NDUFA12/NDUFA13/NDUFS1/NDUFS2/NDUFA8/NDUFB11/NDUFB6/NDUFA11/NDUFA1/NDUFB5/NDUFB4	30
BP	GO:0033108	mitochondrial respiratory chain complex assembly	39/2280	102/18866	1.22659e-11	2.29716e-09	1.72657e-09	NDUFA10/UQCR10/NDUFS7/NDUFV1/NDUFA2/ECSIT/DMAC1/NDUFB7/NDUFS4/NDUFS3/NDUFA3/NDUFC1/NDUFA9/NDUFS8/NDUFAB1/NDUFA6/DMAC2/NDUFS6/AIFM1/NDUFS5/NDUFB10/NDUFA12/SAMM50/NDUFA13/COX14/UQCC3/NDUFS1/NDUFS2/NDUFA8/SDHAF1/NDUFB11/TACO1/NDUFB6/COA3/NDUFA11/NDUFA1/SDHAF4/NDUFB5/NDUFB4	39
BP	GO:0070972	protein localization to endoplasmic reticulum	50/2280	152/18866	1.22684e-11	2.29716e-09	1.72657e-09	RER1/GET3/RPS8/TRAM2/RAB3GAP1/SEC63/GJA1/SEC62/RPS14/RPL36/RPS5/RPL5/RPSA/UBA52/RPLP0/RPS2/RPL8/RPS28/RPS9/RPS15/RPL29/RPS18/RPL27/RPL10A/RPS3/RPL15/RPL35/RPS16/RPS21/RPL18/SRPRB/RPS11/RPL18A/RPL12/RPS3A/RPL41/RPLP2/RPL3/RPL13/RPS13/RPL7A/RPL28/RPL34/SEC61B/RPL32/SRP72/RPS6/SGTA/UBAC2/RPL9	50
BP	GO:0000184	nuclear-transcribed mRNA catabolic process, nonsense-mediated decay	43/2280	120/18866	1.39017e-11	2.52643e-09	1.89889e-09	RPS8/PARN/NCBP2/UPF2/RPS14/RPL36/RPS5/RPL5/RPSA/UBA52/RPLP0/RPS2/RPL8/RPS28/RPS9/RPS15/RPL29/RPS18/RPL27/RPL10A/RPS3/RPL15/RPL35/RPS16/RPS21/RPL18/RPS11/RPL18A/RPL12/RPS3A/RBM8A/RPL41/RPLP2/RPL3/RPL13/RPS13/RPL7A/RPL28/RPL34/RPL32/RPS6/UPF3B/RPL9	43
BP	GO:0007159	leukocyte cell-cell adhesion	90/2280	364/18866	1.48355e-11	2.61909e-09	1.96854e-09	RUNX1/CD83/FYN/OLR1/GPNMB/ETS1/VCAM1/BCL6/ITGA5/THY1/PECAM1/LRRC32/PRDX2/CERCAM/ITGAL/CD4/MSN/ITGB2/SELPLG/CXCL12/AIF1/RUNX3/PTPRC/LILRB4/SLC39A8/IL6ST/HAVCR2/SELL/STAT5B/CCL21/SASH3/FGL2/ZMIZ1/VSIG4/SOX4/CD27/PTPN6/DUSP10/SIRPA/TWSG1/PRNP/CCL2/CCL19/IL7R/IL4R/DNAJA3/CAV1/TGFBR2/ADAM8/ALOX5/MARCHF7/ICAM1/HLA-DPB1/ASS1/CD3E/PTAFR/WNK1/PAK2/ITGB1/GRB2/PRKAR1A/LGALS3/PELI1/RPS3/SMAD7/NRARP/CCL5/HLA-…	90
BP	GO:0032543	mitochondrial translation	46/2280	135/18866	2.04828e-11	3.51565e-09	2.6424e-09	MRPL37/MRPL4/NOA1/TRUB2/AURKAIP1/C1QBP/MRPS12/MRPS34/MRPS27/SHMT2/MRPL54/MRPL22/MRPL21/MRPL43/MRPS2/MRPL20/MRPS35/MRPL16/MRPS7/MRPL27/MRPL58/TUFM/CHCHD1/MRPS26/MRPL55/MRPS36/MRPL36/MRPL12/MRPL11/MRPS15/GADD45GIP1/MRPS18A/LARS2/MRPS24/MRPL41/MRPL49/TSFM/TACO1/MRPL23/COA3/MRPL39/MRPL14/MRPL57/MRPL2/MRPS16/MRPL1	46
BP	GO:0002573	myeloid leukocyte differentiation	61/2280	210/18866	2.85066e-11	4.76061e-09	3.57813e-09	RUNX1/RASSF2/HCLS1/FBN1/MAFB/CCN4/GPR68/INHBA/EVI2B/ZFP36L1/SH3PXD2A/CD4/ESRRA/LILRB4/CCR1/PIAS3/SPI1/FAM20C/CSF1R/IFI16/CSF1/FCER1G/GPR183/ACIN1/SNX10/TGFB1/F2RL1/CCL19/RBPJ/TREM2/LTF/SP3/TGFBR2/GPR137B/MMP9/C1QC/TYROBP/MED1/CEACAM1/BATF/TFE3/PAFAH1B1/GNAS/HLA-DRB1/KLF10/TSPAN2/NME1/JAGN1/HAX1/FSTL3/FASN/CD109/EFNA2/CEBPA/MYH9/VEGFA/IL23A/TLR4/CD74/CTNNBIP1/BMP4	61
BP	GO:0006415	translational termination	39/2280	105/18866	3.47495e-11	5.65046e-09	4.24695e-09	MRPL37/APEH/MRPL4/AURKAIP1/MRPS12/MRPS34/MRPS27/MRPL54/MRPL22/MRPL21/MRPL43/MRPS2/MRPL20/MRPS35/MRPL16/MRPS7/MRPL27/MRPL58/CHCHD1/MRPS26/MRPL55/MRPS36/MRPL36/MRPL12/EIF5A/MRPL11/MRPS15/GADD45GIP1/MRPS18A/MRPS24/MRPL41/MRPL49/MRPL23/MRPL39/MRPL14/MRPL57/MRPL2/MRPS16/MRPL1	39
BP	GO:0051216	cartilage development	58/2280	197/18866	4.81244e-11	7.62463e-09	5.73076e-09	RUNX1/MAF/BGN/PRRX1/THBS3/SULF1/CHST11/CCN2/TGFBR1/CHSY1/GREM1/ZEB1/CCN4/SFRP2/FGFR1/LUM/EFEMP1/COL1A1/MGP/CCN1/COL11A1/ESRRA/RUNX3/ADAMTS12/BMPR2/SNAI2/EDN1/CTSK/RFLNB/POC1A/SNX19/STC1/TGFB1/ANXA6/SMAD3/TGFBR2/COMP/LTBP3/SERPINH1/HIF1A/BMP1/CARM1/TIMP1/FRZB/HOXB3/PITX1/SMAD7/SULF2/LOXL2/MAPK3/CHI3L1/GNAS/ECM1/CHRDL2/MEF2D/PKDCC/BMP4/RFLNA	58
BP	GO:0006401	RNA catabolic process	97/2280	415/18866	7.34095e-11	1.13399e-08	8.52322e-09	VIM/ZFP36L1/ZHX2/SLFN11/PSMA5/CIRBP/RPS8/FXR1/PARN/NCBP2/VIP/PSMD8/TBRG4/UPF2/LSM7/DDX6/PSMB2/DDX49/RPS14/PSMB7/RPL36/RPS5/HSPA8/RPL5/DDX5/RPSA/UBA52/YBX1/RPLP0/RPS2/RPL8/RPS28/RNASE6/PUM2/RPS9/RPS15/ANP32A/MRTO4/SSB/SAMD4B/PSMB4/RPL29/XPO1/RPS18/LSM2/RPL27/RPL10A/YBX3/RPS3/RPL15/RPL35/RPS16/RNASEH2A/RPS21/PSMB10/RPL18/EXOSC4/MAPKAPK2/PAN3/PSMB1/HNRNPU/E2F1/PKP3/SND1/RPS11/PSMA7/RPL18A/GRSF1/TARD…	97
BP	GO:0006612	protein targeting to membrane	60/2280	210/18866	8.67878e-11	1.30796e-08	9.83075e-09	FYN/ITGB2/ITGAM/RAB8B/GET3/RPS8/TRAM2/SEC63/STOM/PRNP/YIF1B/SEC62/RPS14/RPL36/RPS5/RPL5/ZDHHC12/RPSA/UBA52/RPLP0/RPS2/RPL8/RPS28/RPS9/RPS15/RPL29/RPS18/FIS1/RPL27/RPL10A/RPS3/RPL15/RPL35/RPS16/RPS21/SSR2/RPL18/ZDHHC3/RPS11/ZDHHC7/RPL18A/RPL12/RPS3A/RPL41/RPLP2/RPL3/RPL13/RPS13/RPL7A/RPL28/RPL34/SEC61B/RPL32/CIB1/SRP72/RPS6/SGTA/RPL9/SDCBP/ICMT	60
BP	GO:0071559	response to transforming growth factor beta	69/2280	258/18866	9.11987e-11	1.34171e-08	1.00844e-08	FYN/ACVR1/HTRA1/CHST11/TGFBR1/FBN1/EMILIN1/LTBP1/LTBP2/ZEB1/TGFB1I1/COL1A2/FERMT2/LRRC32/TGFB3/COL3A1/COL1A1/ZFP36L1/HTRA3/LOX/POSTN/RUNX3/PMEPA1/MXRA5/COL4A2/EDN1/GOT1/ASPN/SMURF2/THBS1/ZMIZ1/LIMS1/ENG/CLEC3B/DKK3/TWSG1/TGFB1/DNM2/WNT2/SMAD3/CDH5/CAV1/TGFBR2/LPXN/VASN/LTBP3/UBA52/SMURF1/GDF15/SNW1/ITGB5/FAM89B/CLDN5/GIPC1/SKI/SKIL/SMAD7/LRG1/CAV2/SPRY1/CD109/STUB1/CDKN2B/FUT8/F11R/ROCK2/ZNF703/F…	69
BP	GO:0007229	integrin-mediated signaling pathway	39/2280	108/18866	9.36476e-11	1.34569e-08	1.01144e-08	NRP1/COL16A1/CCN2/ITGA5/ITGAX/THY1/ADAMTS1/FERMT2/FGR/ITGA11/COL3A1/ITGAL/FN1/ITGB2/ITGAM/SEMA7A/HCK/ITGAV/FCER1G/FLNA/TLN1/LIMS1/ITGA9/PLEK/PLPP3/ADAM15/DOCK1/ITGB5/ITGB1/TIMP1/TYROBP/ABL1/CEACAM1/LAMA5/FERMT3/NEDD9/MYH9/EMP2/FUT8	39
BP	GO:0032963	collagen metabolic process	40/2280	113/18866	1.09486e-10	1.53754e-08	1.15563e-08	VIM/MRC2/CCN2/FAP/EMILIN1/PDGFRB/MMP14/COL1A2/MMP2/TGFB3/COL5A1/COL1A1/COL15A1/RCN3/TNS2/ADAMTS2/GOT1/CTSK/CTSL/TRAM2/MFAP4/ENG/TGFB1/F2R/CYGB/MMP11/ADAM15/MMP9/SERPINH1/HIF1A/P3H3/ITGB1/CTSB/P3H4/MMP15/MMP10/SUCO/CTSD/MMP7/BMP4	40
BP	GO:0030099	myeloid cell differentiation	99/2280	431/18866	1.32178e-10	1.81495e-08	1.36414e-08	RUNX1/PIP4K2A/RASSF2/HCLS1/FBN1/ETS1/MAFB/BCL6/CCN4/GPR68/INHBA/FOXO3/EVI2B/ZFP36L1/SH3PXD2A/CD4/LOX/ESRRA/LILRB4/CCR1/PIAS3/SPI1/FAM20C/RBFOX2/CSF1R/IFI16/CSF1/FCER1G/ATP5IF1/STAT5B/ARNT/THBS1/ACTN1/GPR183/MYL9/ACIN1/PTPN6/SNX10/TGFB1/F2RL1/CCL19/RBPJ/SH2B3/TREM2/LTF/SP3/EPAS1/ADAR/WDR1/TGFBR2/GPR137B/RPS14/H3-3B/MAEA/MMP9/HIF1A/HSPA9/PURB/PRMT1/C1QC/PRDX3/KMT2E/P4HTM/TYROBP/LGALS3/ZNF385A/HDAC1…	99
BP	GO:0007007	inner mitochondrial membrane organization	25/2280	52/18866	1.79662e-10	2.41333e-08	1.81388e-08	ATP5F1B/ATP5PB/ATP5MC3/CHCHD10/ATP5F1D/ATP5MC1/TIMM13/MICOS13/CHCHD6/LETM1/DNAJC11/ATP5ME/HSPA9/ATP5F1A/ATP5F1C/SAMM50/NDUFA13/UQCC3/ATP5MF/TIMM10/ROMO1/ATP5PO/APOO/ATP5MG/CHCHD3	25
BP	GO:0042407	cristae formation	20/2280	35/18866	2.16905e-10	2.82612e-08	2.12414e-08	ATP5F1B/ATP5PB/ATP5MC3/CHCHD10/ATP5F1D/ATP5MC1/MICOS13/CHCHD6/LETM1/DNAJC11/ATP5ME/ATP5F1A/ATP5F1C/SAMM50/UQCC3/ATP5MF/ATP5PO/APOO/ATP5MG/CHCHD3	20
BP	GO:0060348	bone development	58/2280	204/18866	2.19963e-10	2.82612e-08	2.12414e-08	PIP4K2A/BGN/THBS3/SULF1/FBN1/CDX1/CHSY1/TMEM119/GREM1/MMP14/CCN4/SFRP2/GPR68/TGFB3/PDGFC/COL1A1/SPARC/AKAP13/SFRP4/LOX/PTPRC/BMPR2/FAM20C/SH3PXD2B/RFLNB/POC1A/VKORC1/ENG/PTPN6/STC1/ANO6/SH2B3/ANXA6/GJA1/LTF/TGFBR2/COMP/PLS3/NAB2/NAB1/LTBP3/SERPINH1/CARM1/PAPSS2/SKI/DHRS3/TYROBP/ACP5/ZNF385A/SULF2/MED1/TMEM38B/PAFAH1B1/GNAS/RPL13/MEF2D/BMP4/RFLNA	58
BP	GO:0006402	mRNA catabolic process	89/2280	376/18866	2.24113e-10	2.82612e-08	2.12414e-08	VIM/ZFP36L1/ZHX2/PSMA5/CIRBP/RPS8/FXR1/PARN/NCBP2/VIP/PSMD8/TBRG4/UPF2/LSM7/DDX6/PSMB2/RPS14/PSMB7/RPL36/RPS5/HSPA8/RPL5/DDX5/RPSA/UBA52/YBX1/RPLP0/RPS2/RPL8/RPS28/PUM2/RPS9/RPS15/ANP32A/MRTO4/SSB/SAMD4B/PSMB4/RPL29/XPO1/RPS18/LSM2/RPL27/RPL10A/YBX3/RPS3/RPL15/RPL35/RPS16/RPS21/PSMB10/RPL18/EXOSC4/MAPKAPK2/PAN3/PSMB1/HNRNPU/E2F1/PKP3/RPS11/PSMA7/RPL18A/TARDBP/RPL12/RPS3A/RBM8A/RPL41/RPLP2/PKP1/PS…	89
BP	GO:0140053	mitochondrial gene expression	50/2280	165/18866	3.35878e-10	4.15078e-08	3.11978e-08	MRPL37/FOXO3/MRPL4/CHCHD10/NOA1/TRUB2/AURKAIP1/C1QBP/MRPS12/HSD17B10/MRPS34/MRPS27/SHMT2/MRPL54/MRPL22/TBRG4/MRPL21/MRPL43/MRPS2/MRPL20/MRPS35/MRPL16/MRPS7/MRPL27/MRPL58/TUFM/CHCHD1/MRPS26/MRPL55/MRPS36/MRPL36/MRPL12/MRPL11/MRPS15/GADD45GIP1/MRPS18A/LARS2/MRPS24/MRPL41/MRPL49/TSFM/TACO1/MRPL23/COA3/MRPL39/MRPL14/MRPL57/MRPL2/MRPS16/MRPL1	50
BP	GO:0010810	regulation of cell-substrate adhesion	60/2280	217/18866	3.66097e-10	4.43552e-08	3.33379e-08	CCDC80/COL8A1/NRP1/SPOCK1/COL16A1/EMILIN1/BCL6/GREM1/ITGA5/MMP14/MAP4K4/THY1/COL1A1/FBLN1/CCN1/FN1/POSTN/MYADM/CSF1/C1QBP/FLNA/CCL21/EDIL3/THBS1/SPOCK2/LIMS1/PREX1/MACF1/FBLN2/VCL/PDPN/DNM2/FOXF1/SMAD3/ADAM15/APOD/DOCK1/CD3E/STK4/ACTG1/SLK/NID1/ABL1/PLAU/SERPINE1/LDB1/FZD7/GBP1/MELTF/LRP1/AGR2/DUSP3/NEDD9/CIB1/SDC4/EMP2/VEGFA/ROCK2/RIN2/CCL28	60
BP	GO:0001667	ameboidal-type cell migration	106/2280	481/18866	3.77451e-10	4.48513e-08	3.37108e-08	EVL/HDAC7/SERPINF1/ATP5F1B/TNFSF12/AMOTL1/ACVR1/NRP2/NRP1/TGFBR1/SYDE1/ETS1/FAP/GREM1/JCAD/MAP4K4/DDR2/FGFR1/PECAM1/CLEC14A/ATP2B4/SPARC/TNS1/FN1/RAB13/ITGB2/MMRN2/CYP1B1/SEMA7A/DCN/KANK2/APOE/BMPR2/AKAP12/S100P/PLXND1/ROBO1/EDN1/C1QBP/SMURF2/ADGRA2/THBS1/IQSEC1/MACF1/PDGFB/CD40/DUSP10/GPI/CXCL13/STC1/TGFB1/PLPP3/ANXA6/CYGB/GJA1/GNA12/ZFAND5/ARID5B/CDH5/TGFBR2/LPXN/PRSS3/AMOTL2/MMP9/SEMA4C/HIF1A/…	106
BP	GO:0061041	regulation of wound healing	47/2280	151/18866	4.1793e-10	4.87244e-08	3.66218e-08	SERPING1/FAP/CCN4/PRDX2/CD34/APOE/EDN1/THBD/FCER1G/THBS1/VKORC1/EPHB2/PDGFB/F12/DUSP10/PLEK/PDPN/F2RL1/PLPP3/ANO6/F2R/SH2B3/GJA1/MYLK/TNFAIP3/SMAD3/CAV1/ALOX5/HMGCR/C1QTNF1/CXCR4/PLAT/ITGB1/CADM4/ACTG1/PLAU/NFE2L2/SERPINE1/SRSF6/CEACAM1/CD109/MYH9/DUOX2/TLR4/F11R/CLDN3/CLDN4	47
BP	GO:0007179	transforming growth factor beta receptor signaling pathway	57/2280	202/18866	4.30869e-10	4.93026e-08	3.70564e-08	ACVR1/HTRA1/CHST11/TGFBR1/FBN1/EMILIN1/LTBP1/LTBP2/ZEB1/TGFB1I1/COL1A2/FERMT2/LRRC32/TGFB3/COL3A1/HTRA3/LOX/PMEPA1/GOT1/ASPN/SMURF2/THBS1/ZMIZ1/ENG/DKK3/TWSG1/TGFB1/DNM2/SMAD3/CDH5/CAV1/TGFBR2/LPXN/VASN/LTBP3/UBA52/SMURF1/GDF15/SNW1/ITGB5/FAM89B/CLDN5/GIPC1/SKI/SKIL/SMAD7/LRG1/CAV2/SPRY1/CD109/STUB1/CDKN2B/FUT8/F11R/ZNF703/FMOD/SDCBP	57
BP	GO:0090150	establishment of protein localization to membrane	82/2280	342/18866	5.93545e-10	6.66821e-08	5.01191e-08	RFTN1/FYN/RAB31/ITGB2/ITGAM/BMF/RAB8B/RAB34/GET3/RPS8/TIMM13/TRAM2/GGA2/MACF1/RAB3GAP1/SEC63/GOPC/STOM/PRNP/RACK1/TOMM22/YIF1B/BID/SEC62/RPS14/RPL36/RPS5/RPL5/ZDHHC12/RPSA/UBA52/RPLP0/RPS2/RPL8/RPS28/RPS9/RPS15/SAMM50/NDUFA13/RPL29/RPS18/FIS1/RPL27/RPL10A/RPS3/RPL15/RPL35/RPS16/TIMM10/RPS21/SSR2/RPL18/ROMO1/UBL4A/ZDHHC3/SFN/E2F1/RPS11/CLN3/ZDHHC7/RPL18A/RPL12/RPS3A/RPL41/RPLP2/RPL3/RPL13/RPS13/RP…	82
BP	GO:0071560	cellular response to transforming growth factor beta stimulus	66/2280	252/18866	6.05218e-10	6.67793e-08	5.01921e-08	FYN/ACVR1/HTRA1/CHST11/TGFBR1/FBN1/EMILIN1/LTBP1/LTBP2/ZEB1/TGFB1I1/COL1A2/FERMT2/LRRC32/TGFB3/COL3A1/COL1A1/ZFP36L1/HTRA3/LOX/POSTN/PMEPA1/COL4A2/EDN1/GOT1/ASPN/SMURF2/THBS1/ZMIZ1/LIMS1/ENG/CLEC3B/DKK3/TWSG1/TGFB1/DNM2/WNT2/SMAD3/CDH5/CAV1/TGFBR2/LPXN/VASN/LTBP3/UBA52/SMURF1/GDF15/SNW1/ITGB5/FAM89B/CLDN5/GIPC1/SKI/SKIL/SMAD7/LRG1/CAV2/SPRY1/CD109/STUB1/CDKN2B/FUT8/F11R/ZNF703/FMOD/SDCBP	66
BP	GO:2001233	regulation of apoptotic signaling pathway	94/2280	413/18866	6.4652e-10	6.95032e-08	5.22394e-08	FYN/TNFSF12/ACVR1/NRP1/TGFBR1/SLC25A5/PRELID1/SFRP2/FGFR1/INHBA/PRDX2/USP47/TRAP1/CXCL12/PTPRC/BMF/CHCHD10/SNAI2/ITGAV/ATP5IF1/ITPRIP/SRPX/THBS1/QARS1/UNC5B/BAK1/ENO1/GNAI2/NDUFS3/PEA15/RACK1/BID/CLU/VDAC2/TNFAIP3/SMAD3/CAV1/MARCHF7/ICAM1/MMP9/PRR7/BCL2L2/MIF/FAM162A/HIF1A/YAP1/STK4/PAK2/PPP1CA/PARK7/TAF9/MAZ/TRAF7/NDUFA13/NOC2L/SLC9A3R1/LGALS3/ZNF385A/FIS1/HMOX1/HDAC1/YBX3/RPS3/SKIL/ARHGEF2/NFE2…	94
BP	GO:0048732	gland development	99/2280	443/18866	6.52401e-10	6.95032e-08	5.22394e-08	PKD2/SERPINF1/NRP1/SULF1/TGFBR1/ETS1/MAFB/ACO2/PDGFRB/ALDH1A3/FGFR1/RPS6KA1/TGFB3/PRDX2/MSN/TSPO/IGFBP5/CSF1R/PLXND1/SNAI2/ROBO1/LBH/PAM/MPST/CSF1/PHB2/STAT5B/DDX39B/SRSF5/KDM5B/SEC63/TNC/DKK3/TWSG1/TGFB1/RBPJ/FA2H/WNT2/FOXF1/SP3/TNFAIP3/SMAD3/UPF2/ARID5B/CAV1/WDR77/TGFBR2/PHF2/HMGCL/INSR/HIF1A/ID4/ASS1/QDPR/CLCN2/FRZB/HOXB3/PITX1/SLC9A3R1/ARHGAP5/HMOX1/ABL1/GOT2/CCND1/SULF2/PSAP/MED1/TGM2/CEACAM…	99
BP	GO:0008380	RNA splicing	106/2280	487/18866	7.91387e-10	8.28811e-08	6.22944e-08	LUC7L/RBM6/ZNF638/RBFOX2/CELF1/RBM25/LUC7L3/C1QBP/CLK1/SF3B5/DDX39B/RTCB/CIRBP/ZNF830/FXR1/AHNAK2/SF3B1/PNN/NCBP2/SRSF5/CWC25/TIA1/ACIN1/PRKRIP1/MBNL1/PABPN1/DDX42/NSRP1/PRPF4B/CWC22/PPIH/POLR2L/MPHOSPH10/LSM7/CLK2/WDR77/AHNAK/PPP1R9B/IWS1/HSPA8/SNRNP25/RBM39/DDX5/CPSF7/TRA2A/YBX1/CIR1/POLR2I/HNRNPH1/ZCRB1/DDX17/PHF5A/SNW1/CCAR1/PPIG/DDX39A/RBM17/DDX41/SNU13/LGALS3/POLR2E/LSM2/KHDC4/PSIP1/SNRNP40…	106
BP	GO:0090287	regulation of cellular response to growth factor stimulus	76/2280	310/18866	8.60092e-10	8.85752e-08	6.65742e-08	HTRA1/SULF1/CHST11/TGFBR1/FBN1/FSTL1/EMILIN1/GREM1/ITGA5/LTBP1/ZEB1/JCAD/TGFB1I1/SFRP2/FGFR1/TGFB3/ATP2B4/CCN1/HTRA3/MMRN2/SFRP4/LOX/DCN/ADAMTS12/BMPR2/PMEPA1/FAM20C/ROBO1/GOT1/ASPN/SMURF2/ARNT/ADGRA2/THBS1/NUMA1/ENG/DKK3/CXCL13/TWSG1/TGFB1/MYOF/RBPJ/DNM2/SMAD3/CDH5/CAV1/TGFBR2/CHRDL1/VASN/HIF1A/UBA52/SMURF1/SNW1/FAM89B/CADM4/GIPC1/SKI/ABL1/SKIL/SMAD7/LRG1/SULF2/FBXL15/CAV2/SPRY1/FSTL3/XDH/CD109/…	76
BP	GO:0006790	sulfur compound metabolic process	86/2280	371/18866	1.34973e-09	1.36721e-07	1.02761e-07	TXN2/CSGALNACT2/TPST1/GGT5/BGN/VCAN/CHST15/CHST11/CHSY1/PRELP/CHST14/LUM/DCN/MPC1/GSR/GGT6/GAL3ST4/MPST/STAT5B/AKR1A1/ACOT7/AHCY/SPOCK2/IDS/TST/GCDH/FAR2/PDHA1/ACSS2/ETHE1/MCCC2/ENOPH1/HEXB/GSTM4/HSD17B4/GLB1/ST3GAL1/PCCB/HMGCL/CIAO2B/MGST2/AHCYL1/HSPA9/CHPF2/PAPSS2/SLC35D1/PARK7/ABHD14B/SLC25A10/SLC25A1/PDK4/NFE2L2/CHAC1/ELOVL5/ELOVL1/MGST1/BPNT1/GSTK1/SULT1B1/DLD/PCYOX1/GLRX3/DBI/SUCLG2/OGDH/MG…	86
BP	GO:1903706	regulation of hemopoiesis	107/2280	498/18866	1.41807e-09	1.41327e-07	1.06223e-07	RUNX1/RASSF2/CD83/HCLS1/FBN1/ETS1/MAFB/BCL6/PRELID1/ZEB1/MMP14/GPR68/INHBA/AXL/PRDX2/SLAMF8/FOXO3/EVI2B/ZFP36L1/CD4/LOX/ESRRA/RUNX3/PTPRC/LILRB4/CCR1/PIAS3/SPI1/RBFOX2/CSF1/PSMA5/STAT5B/SASH3/ARNT/FGL2/THBS1/ZMIZ1/MYL9/SOX4/CD27/ACIN1/PTPN6/DUSP10/PSMD8/EIF2AK2/TGFB1/CCL19/IL7R/TREM2/LTF/IL4R/TGFBR2/ADAM8/GPR137B/PSMB2/H3-3B/PSMB7/CD2/HIF1A/HSPA9/PURB/PRMT1/YAP1/C1QC/KMT2E/P4HTM/PSMB4/TYROBP/LGAL…	107
BP	GO:0070482	response to oxygen levels	90/2280	396/18866	1.61404e-09	1.58304e-07	1.18983e-07	TXN2/CCN2/ETS1/PDGFRB/MMP14/CYBB/PTGIS/MMP2/TGFB3/FOXO3/CRYAB/COL1A1/ZFP36L1/POSTN/CXCL12/CD34/EDN1/PAM/PSMA5/PHB2/CCNB1/CCNA2/ARNT/AHCY/THBS1/ENO1/STC1/PSMD8/PDPN/RBPJ/LONP1/CYGB/ENDOG/EPAS1/SMAD3/ADAM15/CAV1/TGFBR2/ADAM8/ELOB/PSMB2/PSMB7/RAMP2/ICAM1/DDAH1/VASN/AIFM1/FAM162A/HIF1A/CXCR4/UBA52/AQP1/ADSL/ATP6V0D1/PLAT/PSMB4/FIS1/HMOX1/CHCHD2/PLAU/SUV39H1/NFE2L2/PSMB10/LOXL2/HSD11B2/HMOX2/PSMB1/PGK…	90
BP	GO:0022407	regulation of cell-cell adhesion	97/2280	439/18866	1.82543e-09	1.7624e-07	1.32464e-07	RUNX1/CD83/FYN/GPNMB/ETS1/VCAM1/BCL6/THY1/SWAP70/LRRC32/PRDX2/CD4/ITGB2/CXCL12/AIF1/RUNX3/PTPRC/LILRB4/IL6ST/HAVCR2/MYADM/STAT5B/CCL21/SASH3/FGL2/ZMIZ1/VSIG4/SOX4/CD27/PTPN6/DUSP10/SIRPA/CXCL13/TWSG1/PDPN/PRNP/TGFB1/PLPP3/CCL2/CCL19/SH2B3/IL7R/IL4R/DNAJA3/CAV1/TGFBR2/ADAM8/ALOX5/MARCHF7/C1QTNF1/ICAM1/ADAM19/HLA-DPB1/ASS1/CD3E/PTAFR/TJP1/WNK1/PAK2/GRB2/PRKAR1A/LGALS3/ABL1/PELI1/RPS3/SMAD7/NRARP/CC…	97
BP	GO:1903034	regulation of response to wounding	52/2280	183/18866	1.89961e-09	1.80579e-07	1.35726e-07	SERPING1/FAP/CCN4/SIGLEC10/PRDX2/CD34/APOE/EDN1/THBD/FCER1G/THBS1/VKORC1/EPHB2/PDGFB/F12/DUSP10/PLEK/PDPN/F2RL1/PLPP3/ANO6/F2R/SH2B3/GJA1/MYLK/TNFAIP3/SMAD3/CAV1/ALOX5/HMGCR/C1QTNF1/CXCR4/PLAT/ITGB1/CADM4/ACTG1/PLAU/NFE2L2/SERPINE1/SRSF6/CEACAM1/CD109/LRP1/MYH9/SPP1/DUOX2/TLR4/F11R/CLDN3/KLF4/CLDN4/KLK8	52
BP	GO:0000956	nuclear-transcribed mRNA catabolic process	57/2280	210/18866	2.12906e-09	1.99325e-07	1.49815e-07	ZFP36L1/RPS8/PARN/NCBP2/UPF2/LSM7/DDX6/RPS14/RPL36/RPS5/RPL5/DDX5/RPSA/UBA52/RPLP0/RPS2/RPL8/RPS28/RPS9/RPS15/MRTO4/SSB/SAMD4B/RPL29/RPS18/LSM2/RPL27/RPL10A/RPS3/RPL15/RPL35/RPS16/RPS21/RPL18/EXOSC4/PAN3/RPS11/RPL18A/RPL12/RPS3A/RBM8A/RPL41/RPLP2/LSM4/RPL3/RPL13/RPS13/RPL7A/RPL28/RPL34/POLR2G/NBDY/RPL32/RPS6/UPF3B/TNKS1BP1/RPL9	57
BP	GO:0072593	reactive oxygen species metabolic process	71/2280	288/18866	2.37888e-09	2.19389e-07	1.64896e-07	PKD2/FYN/FBLN5/CCN2/PDGFRB/CYBB/PTGIS/PRDX2/FOXO3/CRYAB/ATP2B4/SH3PXD2A/CCN1/ITGB2/TRAP1/TSPO/ITGAM/CYP1B1/AIF1/CD34/PXDN/EDN1/SH3PXD2B/ATP5IF1/THBS1/NDUFS4/GNAI2/PREX1/NDUFS3/PDGFB/NCF2/SIRPA/TGFB1/F2RL1/DNM2/CLU/SMAD3/CAV1/TGFBR2/ALOX5/ICAM1/DDAH1/INSR/HIF1A/ASS1/PRDX4/PARK7/PRDX3/GRB2/NDUFA13/DUOXA2/TYROBP/ACP5/GPX3/NDUFS1/PDK4/NFE2L2/ROMO1/SESN1/SOD2/DDAH2/TUSC2/HK2/BIRC2/XDH/DUOX2/TLR4/PRDX5…	71
BP	GO:1903037	regulation of leukocyte cell-cell adhesion	78/2280	329/18866	2.68203e-09	2.43709e-07	1.83175e-07	RUNX1/CD83/FYN/GPNMB/ETS1/VCAM1/BCL6/THY1/LRRC32/PRDX2/CD4/ITGB2/CXCL12/AIF1/RUNX3/PTPRC/LILRB4/IL6ST/HAVCR2/STAT5B/CCL21/SASH3/FGL2/ZMIZ1/VSIG4/SOX4/CD27/PTPN6/DUSP10/SIRPA/TWSG1/PRNP/CCL2/CCL19/IL7R/IL4R/DNAJA3/CAV1/TGFBR2/ADAM8/ALOX5/MARCHF7/ICAM1/HLA-DPB1/ASS1/CD3E/PTAFR/WNK1/PAK2/GRB2/PRKAR1A/LGALS3/PELI1/RPS3/SMAD7/NRARP/CCL5/HLA-DPA1/CARD11/CEACAM1/ZP3/ZBTB7B/HLA-DMB/HLA-DRB1/BCL10/PNP/SAR…	78
BP	GO:0001666	response to hypoxia	83/2280	359/18866	2.97724e-09	2.66614e-07	2.0039e-07	TXN2/ETS1/MMP14/CYBB/PTGIS/MMP2/TGFB3/FOXO3/CRYAB/ZFP36L1/POSTN/CXCL12/CD34/EDN1/PAM/PSMA5/PHB2/CCNB1/CCNA2/ARNT/AHCY/THBS1/ENO1/STC1/PSMD8/RBPJ/LONP1/CYGB/ENDOG/EPAS1/SMAD3/ADAM15/CAV1/TGFBR2/ADAM8/ELOB/PSMB2/PSMB7/RAMP2/ICAM1/DDAH1/VASN/FAM162A/HIF1A/CXCR4/UBA52/AQP1/ADSL/PLAT/PSMB4/FIS1/HMOX1/CHCHD2/PLAU/SUV39H1/NFE2L2/PSMB10/LOXL2/HSD11B2/HMOX2/PSMB1/PGK1/E2F1/PSMA7/ALAS1/TMBIM6/EIF4EBP1/HK2/…	83
BP	GO:0036293	response to decreased oxygen levels	85/2280	371/18866	3.05017e-09	2.69242e-07	2.02366e-07	TXN2/CCN2/ETS1/MMP14/CYBB/PTGIS/MMP2/TGFB3/FOXO3/CRYAB/ZFP36L1/POSTN/CXCL12/CD34/EDN1/PAM/PSMA5/PHB2/CCNB1/CCNA2/ARNT/AHCY/THBS1/ENO1/STC1/PSMD8/RBPJ/LONP1/CYGB/ENDOG/EPAS1/SMAD3/ADAM15/CAV1/TGFBR2/ADAM8/ELOB/PSMB2/PSMB7/RAMP2/ICAM1/DDAH1/VASN/AIFM1/FAM162A/HIF1A/CXCR4/UBA52/AQP1/ADSL/PLAT/PSMB4/FIS1/HMOX1/CHCHD2/PLAU/SUV39H1/NFE2L2/PSMB10/LOXL2/HSD11B2/HMOX2/PSMB1/PGK1/E2F1/PSMA7/ALAS1/TMBIM6/EI…	85
BP	GO:0043624	cellular protein complex disassembly	59/2280	224/18866	3.86044e-09	3.35967e-07	2.52517e-07	MRPL37/CAMSAP2/APEH/SWAP70/SVIL/MRPL4/AURKAIP1/MRPS12/MRPS34/MRPS27/MRPL54/PLEK/MRPL22/F2RL1/MRPL21/LMOD1/MRPL43/NES/MRPS2/MRPL20/WDR1/KIF2C/MRPS35/MRPL16/MRPS7/MRPL27/PPP1R9B/MRPL58/CHCHD1/MRPS26/HSPA8/MID1IP1/MRPL55/MRPS36/MRPL36/MRPL12/EIF5A/MRPL11/KATNB1/MRPS15/GADD45GIP1/MRPS18A/ARHGEF2/MRPS24/MRPL41/MRPL49/SH3BP1/CAPG/VILL/MRPL23/MICAL1/MRPL39/GSN/CIB1/MRPL14/MRPL57/MRPL2/MRPS16/MRPL1	59
BP	GO:0006413	translational initiation	53/2280	192/18866	4.08026e-09	3.50165e-07	2.63188e-07	EIF3I/RPS6KB2/EIF3K/RPS8/NCBP2/TPR/EIF2B3/EIF2AK2/EIF3L/EIF5B/RPS14/RPL36/RPS5/RPL5/RPSA/UBA52/RPLP0/RPS2/RPL8/EIF3D/RPS28/RPS9/PPP1CA/RPS15/RPL29/RPS18/RPL27/RPL10A/RPS3/RPL15/RPL35/RPS16/RPS21/CCL5/RPL18/RPS11/EIF4EBP1/RPL18A/EIF3G/RPL12/RPS3A/RPL41/RPLP2/RPL3/RPL13/RPS13/RPL7A/RPL28/RPL34/POLR2G/RPL32/RPS6/RPL9	53
BP	GO:0006979	response to oxidative stress	99/2280	458/18866	4.21078e-09	3.56416e-07	2.67887e-07	PKD2/TXN2/FYN/FBLN5/ETS1/PDGFRB/MMP14/MSRB3/GPX8/AXL/CYBB/MMP2/PRDX2/FOXO3/CRYAB/COL1A1/GUCY1B1/TRAP1/CYP1B1/AIF1/ATP13A2/GSR/APOE/PXDN/EDN1/TP53INP1/CCNA2/ARNT/DHCR24/BAK1/RBPMS/NCF2/SIRPA/PRNP/RACK1/CCL19/GSKIP/NDUFS8/LONP1/DNM2/TXNIP/CYGB/TNFAIP3/ENDOG/EPAS1/NDUFA6/APOD/ALOX5/SIGMAR1/MMP9/PYCR1/AIFM1/HIF1A/AQP1/EEF2/PRDX4/ANKZF1/PARK7/PRDX3/NET1/NDUFA12/PPP5C/LANCL1/GPX3/HMOX1/SPHK1/ABL1/RPS3/…	99
BP	GO:0017015	regulation of transforming growth factor beta receptor signaling pathway	40/2280	127/18866	5.61399e-09	4.68768e-07	3.52332e-07	HTRA1/CHST11/TGFBR1/FBN1/EMILIN1/LTBP1/ZEB1/TGFB1I1/TGFB3/HTRA3/LOX/PMEPA1/GOT1/ASPN/SMURF2/THBS1/ENG/DKK3/TGFB1/DNM2/SMAD3/CAV1/TGFBR2/VASN/UBA52/SMURF1/SNW1/FAM89B/GIPC1/SKI/SKIL/SMAD7/LRG1/CAV2/SPRY1/CD109/STUB1/CDKN2B/ZNF703/SDCBP	40
BP	GO:0007006	mitochondrial membrane organization	43/2280	142/18866	5.81882e-09	4.78969e-07	3.59999e-07	ATP5F1B/ATP5PB/SLC25A5/ATP5MC3/BMF/CHCHD10/ATP5F1D/ATP5IF1/CNP/ATP5MC1/TIMM13/BAK1/MICOS13/CHCHD6/ATF2/LETM1/DNAJC11/TOMM22/BID/TIMM50/ALKBH7/BCL2L2/MFN2/ATP5ME/HSPA9/ATP5F1A/ATP5F1C/SAMM50/NDUFA13/UQCC3/ATP5MF/TIMM10/ROMO1/ATP5PO/SFN/TMEM102/E2F1/APOO/HK2/ATP5MG/CHCHD3/DYNLT1/BAD	43
BP	GO:0006839	mitochondrial transport	67/2280	271/18866	5.89119e-09	4.78969e-07	3.59999e-07	ATP5F1B/ATP5PB/SLC25A5/ATP5MC3/PMPCA/TSPO/CYC1/MPC1/SLC39A8/BMF/CHCHD10/STOML2/ATP5F1D/ATP5IF1/CNP/ATP5MC1/CPT2/TIMM13/BAK1/TST/ATG13/ATF2/LETM1/SMDT1/TOMM22/BID/TIMM50/SLC25A6/TIMM44/TIMM8B/ALKBH7/SFXN3/AIFM1/BCL2L2/MFN2/ATP5ME/COX5B/MID1IP1/UBE2J2/ATP5F1A/GRPEL1/ATP5F1C/SAMM50/SLC25A10/NDUFA13/SLC25A1/FIS1/MIPEP/ATP5MF/TIMM10/TOMM40/ROMO1/ATP5PO/UBE2D3/SFN/TIMM17B/TMEM102/E2F1/HK2/ATP5MG/HAX1/L…	67
BP	GO:0019882	antigen processing and presentation	60/2280	232/18866	6.04336e-09	4.8496e-07	3.64502e-07	RFTN1/CYBB/WAS/HLA-DQA1/AP1S1/SEC13/ITGAV/RAB8B/PSMA5/FCER1G/RAB34/CCL21/FGL2/THBS1/CTSL/AP1M2/NCF2/CTSF/PSMD8/DCTN3/CCL19/AP2S1/DNM2/TREM2/KIF2C/PSMB2/PSMB7/ICAM1/HLA-DPB1/ARF1/ITGB5/DCTN1/SEC31A/PSMB4/HLA-DQB2/HLA-DOA/PSAP/PSMB10/HLA-DPA1/HLA-DQA2/SEC23A/PSMB1/DYNC1LI2/PSMA7/HLA-DMB/HLA-DRB1/CLTA/CTSD/PSMB6/HLA-DQB1/RACGAP1/HLA-DRB5/TAP2/RAB32/AP1B1/DYNC1I2/PSMD2/CD74/PSMB8/HLA-DRA	60
BP	GO:1902105	regulation of leukocyte differentiation	70/2280	290/18866	7.89761e-09	6.25632e-07	4.70233e-07	RUNX1/RASSF2/CD83/HCLS1/FBN1/MAFB/BCL6/PRELID1/ZEB1/MMP14/GPR68/INHBA/AXL/PRDX2/SLAMF8/EVI2B/ZFP36L1/CD4/ESRRA/RUNX3/PTPRC/LILRB4/CCR1/PIAS3/CSF1/STAT5B/SASH3/FGL2/ZMIZ1/SOX4/CD27/ACIN1/PTPN6/DUSP10/TGFB1/CCL19/IL7R/TREM2/LTF/IL4R/TGFBR2/ADAM8/GPR137B/CD2/C1QC/TYROBP/ABL1/HLA-DOA/SMAD7/NRARP/CARD11/CEACAM1/SH3RF1/TFE3/ZBTB7B/GNAS/HLA-DRB1/KLF10/NME1/HAX1/FSTL3/PNP/SART1/IL23A/TLR4/SOD1/CD74/CTNNB…	70
BP	GO:0002576	platelet degranulation	40/2280	129/18866	9.25897e-09	7.15139e-07	5.37507e-07	SERPING1/A2M/PECAM1/TGFB3/SPARC/FN1/ISLR/F13A1/FCER1G/FLNA/THBS1/ACTN1/TLN1/PDGFB/CLEC3B/VCL/PLEK/TGFB1/SRGN/CLU/ANXA5/TUBA4A/WDR1/VTI1B/TAGLN2/TIMP1/CHID1/RARRES2/TEX264/VWF/ALDOA/SERPINE1/PSAP/APLP2/ECM1/TMSB4X/CD109/FERMT3/VEGFA/SOD1	40
BP	GO:1903844	regulation of cellular response to transforming growth factor beta stimulus	40/2280	129/18866	9.25897e-09	7.15139e-07	5.37507e-07	HTRA1/CHST11/TGFBR1/FBN1/EMILIN1/LTBP1/ZEB1/TGFB1I1/TGFB3/HTRA3/LOX/PMEPA1/GOT1/ASPN/SMURF2/THBS1/ENG/DKK3/TGFB1/DNM2/SMAD3/CAV1/TGFBR2/VASN/UBA52/SMURF1/SNW1/FAM89B/GIPC1/SKI/SKIL/SMAD7/LRG1/CAV2/SPRY1/CD109/STUB1/CDKN2B/ZNF703/SDCBP	40
BP	GO:0022617	extracellular matrix disassembly	30/2280	82/18866	9.43804e-09	7.19971e-07	5.41139e-07	HTRA1/TIMP2/A2M/ETS1/LCP1/FAP/MMP14/DDR2/LAMC1/MMP2/SH3PXD2B/CTSK/CTSL/PDPN/TGFB1/MMP11/ADAM15/ADAM8/MMP9/BMP1/TIMP1/MMP15/MMP10/CAPNS1/TPSAB1/CAPN1/MELTF/LRP1/FGFR4/MMP7	30
BP	GO:0007160	cell-matrix adhesion	59/2280	230/18866	1.11578e-08	8.40783e-07	6.31943e-07	THBS3/JAM3/NRP1/FBLN5/COL16A1/CCN2/VCAM1/EMILIN1/BCL6/GREM1/MMP14/MAP4K4/THY1/PECAM1/SGCE/FERMT2/ITGA11/COL3A1/ITGAL/FN1/ITGB2/POSTN/CD34/ADAMTS12/ITGAV/CSF1/CCL21/THBS1/ACTN1/LIMS1/MACF1/VCL/SORBS1/COL5A3/SMAD3/ADAM15/APOD/CD3E/L1CAM/ITGB5/ITGB1/ACTG1/SLK/NID1/ABL1/PLAU/SERPINE1/LDB1/LRP1/FERMT3/DUSP3/CIB1/TRIP6/SDC4/EMP2/VEGFA/ROCK2/RIN2/CCL28	59
BP	GO:0003158	endothelium development	41/2280	135/18866	1.18806e-08	8.84457e-07	6.64769e-07	ACVR1/HEG1/NRP1/ITGAX/ZEB1/PECAM1/COL18A1/COL15A1/MSN/CLIC4/CD34/ADAMTS12/S1PR1/BMPR2/MYADM/TJP3/ENG/VCL/STC1/PDPN/F2RL1/RBPJ/GJA1/CDH5/ICAM1/CXCR4/TJP1/CLDN5/SLC40A1/CEACAM1/NR2F2/CSNK2B/XDH/FASN/VEGFA/F11R/ROCK2/CLDN3/EDF1/BMP4/BTG1	41
BP	GO:0001649	osteoblast differentiation	59/2280	231/18866	1.32465e-08	9.7441e-07	7.32378e-07	HDAC7/RASSF2/ATP5F1B/ACVR1/GPNMB/VCAN/MRC2/WWTR1/TMEM119/GREM1/CTHRC1/DDR2/CCN4/SFRP2/ITGA11/COL1A1/CCN1/SEMA7A/LOX/ESRRA/PDLIM7/IL6ST/IGFBP5/BMPR2/FAM20C/SNAI2/SH3PXD2B/COL6A1/TNC/PHB/TWSG1/TPM4/LTF/SMAD3/ADAR/HSD17B4/H3-3B/DDX5/ID4/IGFBP3/RPS15/IARS1/SKI/SUCO/SMOC1/FBL/HNRNPU/SND1/GNAS/ALYREF/FASN/MEF2D/CEBPA/SPP1/NBR1/SYNCRIP/IFITM1/CTNNBIP1/BMP4	59
BP	GO:0001933	negative regulation of protein phosphorylation	95/2280	444/18866	1.47457e-08	1.06699e-06	8.01965e-07	RASSF2/HEG1/WWTR1/EMILIN1/NIBAN1/GREM1/THY1/SFRP2/LATS2/KIRREL1/DACT1/FBLN1/PTPRC/APOE/PMEPA1/MYADM/GMFG/TERF2IP/IGF1R/CCNB1/ITPRIP/QARS1/PLK1/HEXIM1/BAK1/RANBP9/ENG/EPHB2/PRKRIP1/PTPN6/PER1/DUSP10/DGKQ/PHB/SIRPA/PRNP/RACK1/TGFB1/F2RL1/PLPP3/GSKIP/SH2B3/TNFAIP3/ADAR/CAV1/UCHL1/HMGCR/DVL1/GPD1L/TRIB3/WNK1/IGFBP3/PAK2/PARK7/GADD45B/CADM4/HIPK3/SOCS3/PPP5C/CTDSP1/PRKAR1A/SLC9A3R1/FABP4/PARP14/ABL1/R…	95
BP	GO:0007178	transmembrane receptor protein serine/threonine kinase signaling pathway	81/2280	359/18866	1.48505e-08	1.06699e-06	8.01965e-07	VIM/ACVR1/HTRA1/WWTR1/SULF1/CHST11/TGFBR1/FBN1/FSTL1/EMILIN1/GREM1/LTBP1/LTBP2/ZEB1/TGFB1I1/SFRP2/INHBA/COL1A2/FERMT2/LRRC32/TGFB3/COL3A1/CCN1/HTRA3/SFRP4/LOX/BMPR2/PMEPA1/GOT1/ASPN/SMURF2/THBS1/ZMIZ1/NUMA1/RBPMS/ENG/DKK3/TWSG1/TGFB1/RBPJ/DNM2/SMAD3/CDH5/CAV1/TGFBR2/LPXN/COMP/CHRDL1/VASN/LTBP3/DDX5/UBA52/SMURF1/GDF15/SNW1/ITGB5/FAM89B/CLDN5/GIPC1/SKI/ABL1/SKIL/SMAD7/LRG1/MAPK3/FBXL15/CAV2/UBE2D3/…	81
BP	GO:0150146	cell junction disassembly	13/2280	19/18866	1.51946e-08	1.07917e-06	8.11116e-07	TGFBR1/C3/MAP4K4/TGFB3/ITGAM/SNAI2/C1QA/IQSEC1/TREM2/C1QB/C1QC/ARF6/DUSP3	13
BP	GO:0030282	bone mineralization	37/2280	117/18866	1.83505e-08	1.2885e-06	9.6845e-07	ACVR1/GPNMB/SLC24A3/TMEM119/GREM1/DDR2/COL1A2/FGR/TGFB3/MGP/CCN1/LOX/CCR1/S1PR1/BMPR2/FAM20C/ASPN/RFLNB/CLEC3B/SNX10/TGFB1/SRGN/ANO6/LTF/SMAD3/ALOX5/COMP/LTBP3/HIF1A/FBXL15/TMEM38B/ECM1/KLF10/NBR1/PKDCC/BMP4/RFLNA	37
BP	GO:2001243	negative regulation of intrinsic apoptotic signaling pathway	33/2280	98/18866	1.90698e-08	1.32396e-06	9.95101e-07	SFRP2/USP47/TRAP1/CXCL12/SNAI2/ENO1/NDUFS3/BID/CLU/VDAC2/MARCHF7/MMP9/BCL2L2/MIF/HIF1A/PARK7/TAF9/NDUFA13/NOC2L/ZNF385A/HDAC1/YBX3/ARHGEF2/NFE2L2/RRN3/SOD2/IVNS1ABP/TMBIM6/TMEM161A/URI1/MAGEA3/CD74/BCL2L12	33
BP	GO:0033627	cell adhesion mediated by integrin	27/2280	71/18866	1.97653e-08	1.357e-06	1.01993e-06	JAM3/COL16A1/FBN1/ITGA5/SFRP2/SWAP70/ITGA11/ITGB2/CYP1B1/SNAI2/ITGAV/CCL21/PTPN6/CXCL13/PLPP3/LPXN/ICAM1/CD3E/WNK1/ITGB5/ITGB1/PLAU/SERPINE1/CCL5/PODXL/FERMT3/CIB1	27
BP	GO:0042326	negative regulation of phosphorylation	101/2280	484/18866	2.01096e-08	1.36546e-06	1.0263e-06	RASSF2/HEG1/WWTR1/EMILIN1/NIBAN1/GREM1/THY1/SFRP2/LATS2/INHBA/KIRREL1/DACT1/FBLN1/PTPRC/APOE/PMEPA1/MYADM/GMFG/TERF2IP/IGF1R/CCNB1/ITPRIP/QARS1/PLK1/HEXIM1/PIK3IP1/BAK1/RANBP9/ENG/EPHB2/PRKRIP1/PTPN6/PER1/DUSP10/DGKQ/PHB/SIRPA/PRNP/RACK1/TGFB1/F2RL1/PLPP3/GSKIP/SH2B3/NPRL2/TNFAIP3/ADAR/CAV1/UCHL1/SIRT6/HMGCR/DVL1/GPD1L/TRIB3/WNK1/IGFBP3/PAK2/PARK7/PRDX3/GADD45B/CADM4/HIPK3/SOCS3/PPP5C/CTDSP1/PRKA…	101
BP	GO:0050863	regulation of T cell activation	76/2280	332/18866	2.15039e-08	1.44164e-06	1.08356e-06	RUNX1/CD83/FYN/GPNMB/VCAM1/BCL6/PRELID1/ZEB1/THY1/LRRC32/PRDX2/CD4/AIF1/RUNX3/PTPRC/LILRB4/IL6ST/HAVCR2/STAT5B/CCL21/SASH3/FGL2/ZMIZ1/VSIG4/SOX4/CD27/PTPN6/DUSP10/SIRPA/TWSG1/PRNP/CCL2/CCL19/IL7R/IL4R/DNAJA3/CAV1/TGFBR2/ADAM8/MARCHF7/CD2/HLA-DPB1/CD3E/PAK2/GRB2/PRKAR1A/LGALS3/ABL1/PELI1/RPS3/HLA-DOA/SMAD7/NRARP/CCL5/HLA-DPA1/CARD11/CEACAM1/SH3RF1/ZP3/ZBTB7B/HLA-DMB/HLA-DRB1/BCL10/PNP/SART1/DUSP3/…	76
BP	GO:0090130	tissue migration	83/2280	374/18866	2.18515e-08	1.44164e-06	1.08356e-06	EVL/HDAC7/SERPINF1/ATP5F1B/TNFSF12/AMOTL1/NRP2/NRP1/TGFBR1/ETS1/FAP/GREM1/JCAD/MAP4K4/FGFR1/PECAM1/CLEC14A/ACTA2/ATP2B4/SPARC/RAB13/ITGB2/MMRN2/CYP1B1/DCN/KANK2/APOE/BMPR2/S100P/PLXND1/ROBO1/EDN1/ADGRA2/THBS1/IQSEC1/MACF1/PDGFB/CD40/DUSP10/GPI/CXCL13/STC1/TGFB1/PLPP3/FOXF1/CDH5/TGFBR2/LPXN/PRSS3/MMP9/HIF1A/DOCK1/ATP5F1A/RAB25/ITGB1/GLIPR2/GIPC1/HMOX1/ABL1/NFE2L2/LOXL2/CEACAM1/SH3BP1/NR2F2/CORO1B/…	83
BP	GO:0002062	chondrocyte differentiation	35/2280	108/18866	2.19314e-08	1.44164e-06	1.08356e-06	RUNX1/MAF/SULF1/CHST11/CCN2/TGFBR1/CHSY1/GREM1/CCN4/SFRP2/FGFR1/EFEMP1/COL11A1/RUNX3/ADAMTS12/BMPR2/SNAI2/RFLNB/POC1A/SNX19/TGFB1/ANXA6/SMAD3/TGFBR2/COMP/LTBP3/SERPINH1/SMAD7/SULF2/LOXL2/ECM1/MEF2D/PKDCC/BMP4/RFLNA	35
BP	GO:0002504	antigen processing and presentation of peptide or polysaccharide antigen via MHC class II	34/2280	104/18866	2.71317e-08	1.76471e-06	1.32637e-06	HLA-DQA1/AP1S1/SEC13/FCER1G/THBS1/CTSL/AP1M2/CTSF/DCTN3/AP2S1/DNM2/TREM2/KIF2C/HLA-DPB1/ARF1/DCTN1/SEC31A/HLA-DQB2/HLA-DOA/HLA-DPA1/HLA-DQA2/SEC23A/DYNC1LI2/HLA-DMB/HLA-DRB1/CLTA/CTSD/HLA-DQB1/RACGAP1/HLA-DRB5/AP1B1/DYNC1I2/CD74/HLA-DRA	34
BP	GO:0045862	positive regulation of proteolysis	82/2280	370/18866	2.82947e-08	1.80541e-06	1.35697e-06	FYN/CCN2/ANTXR1/PCOLCE/PRELID1/MMP14/UACA/SFRP2/FBLN1/CCN1/FN1/RCN3/APOE/PICALM/RNF19A/ROBO1/IFI16/CDC20/AURKAIP1/ATP5IF1/PLK1/BAK1/ENO1/CLEC3B/MAGEF1/F12/RACK1/F2R/BID/TREM2/CLU/HSPBP1/SMAD3/CAV1/ADAM8/IST1/SIRT6/DVL1/PRR7/AIFM1/FAM162A/SUMO1/SMURF1/TRIB3/CASP1/DNAJB2/NDUFA13/FIS1/RPS3/SMAD7/NFE2L2/TRIB2/TNFRSF10A/MAPK3/NUB1/RNF19B/USP5/KEAP1/BCL10/MELTF/CTSD/OGT/XDH/STUB1/CEBPA/MYH9/GSN/FGFR4/C…	82
BP	GO:0006520	cellular amino acid metabolic process	77/2280	340/18866	2.83419e-08	1.80541e-06	1.35697e-06	TXN2/GGT5/OAZ2/SARS1/GFPT2/ATP2B4/SLC39A8/AGMAT/MPST/PSMA5/GOT1/PPA2/HSD17B10/AHCY/QARS1/SHMT1/TST/GCDH/SHMT2/GCAT/PSMD8/ALDH4A1/MCCC2/ENOPH1/SLC7A7/ASL/PSMB2/HMGCL/PSMB7/ILVBL/DDAH1/YARS1/PYCR1/MARS1/ASS1/QDPR/KYAT3/IL4I1/FARSA/GPT2/MARS2/PARK7/IARS1/PSMB4/GOT2/LARS2/PSMB10/BCAT2/FPGS/ODC1/PSMB1/DLD/PCYOX1/OAZ1/DDAH2/CLN3/PSMA7/GFPT1/OGDH/PSMB6/GLS/DLST/COMT/GPT/SERINC3/ACAT1/PCBD1/VARS1/DARS1/D…	77
BP	GO:0042110	T cell activation	100/2280	483/18866	3.57435e-08	2.23667e-06	1.68111e-06	RUNX1/CD83/FYN/GPNMB/VCAM1/MAFB/LCP1/BCL6/PRELID1/ZEB1/THY1/LRRC32/PRDX2/WAS/ZFP36L1/ITGAL/CD4/MSN/AIF1/RUNX3/PTPRC/LILRB4/IL6ST/DDOST/HAVCR2/STOML2/FCER1G/STAT5B/CCL21/SASH3/FGL2/ZMIZ1/GPR183/CTSL/VSIG4/PREX1/SOX4/CD27/PTPN6/DUSP10/SIRPA/RAB29/TWSG1/PRNP/F2RL1/CCL2/CCL19/IL7R/SP3/IL4R/SMAD3/DNAJA3/CAV1/TGFBR2/ADAM8/MARCHF7/NCAPH2/ICAM1/PRR7/CD2/HLA-DPB1/CD3E/PAK2/GRB2/PRKAR1A/LGALS3/ABL1/PELI1/R…	100
BP	GO:0090092	regulation of transmembrane receptor protein serine/threonine kinase signaling pathway	62/2280	254/18866	3.58359e-08	2.23667e-06	1.68111e-06	ACVR1/HTRA1/WWTR1/SULF1/CHST11/TGFBR1/FBN1/FSTL1/EMILIN1/GREM1/LTBP1/ZEB1/TGFB1I1/SFRP2/INHBA/TGFB3/CCN1/HTRA3/SFRP4/LOX/BMPR2/PMEPA1/GOT1/ASPN/SMURF2/THBS1/NUMA1/RBPMS/ENG/DKK3/TWSG1/TGFB1/RBPJ/DNM2/SMAD3/CDH5/CAV1/TGFBR2/CHRDL1/VASN/UBA52/SMURF1/GDF15/SNW1/FAM89B/GIPC1/SKI/ABL1/SKIL/SMAD7/LRG1/FBXL15/CAV2/SPRY1/CSNK2B/FSTL3/CD109/STUB1/CDKN2B/ZNF703/BMP4/SDCBP	62
BP	GO:0007599	hemostasis	78/2280	348/18866	3.69431e-08	2.28272e-06	1.71572e-06	SERPING1/FYN/ENTPD1/A2M/FAP/COL1A2/AXL/PRDX2/WAS/COL3A1/COL1A1/FBLN1/FN1/EHD2/CD34/F13A1/APOE/EDN1/THBD/FCER1G/C1QBP/FLNA/THBS1/TLN1/RAP2B/MYL9/CYP4F11/VKORC1/EPHB2/PDGFB/JMJD1C/VCL/PTPN6/CD40/F12/DGKQ/GPI/PLEK/PDPN/F2RL1/ANO6/F2R/SH2B3/GNA12/PAFAH2/ANXA5/CAV1/COMP/C1QTNF1/H3-3B/MFN2/DOCK1/PAPSS2/PLAT/METAP1/ACTG1/PRKAR1A/ZNF385A/HDAC1/PLAU/VWF/NFE2L2/SERPINE1/CSRP1/CEACAM1/MAPK3/GNA11/GNAS/PROCR…	78
BP	GO:0002478	antigen processing and presentation of exogenous peptide antigen	48/2280	177/18866	3.98893e-08	2.44036e-06	1.8342e-06	CYBB/HLA-DQA1/AP1S1/SEC13/ITGAV/PSMA5/FCER1G/CTSL/AP1M2/NCF2/CTSF/PSMD8/DCTN3/AP2S1/DNM2/KIF2C/PSMB2/PSMB7/HLA-DPB1/ARF1/ITGB5/DCTN1/SEC31A/PSMB4/HLA-DQB2/HLA-DOA/PSMB10/HLA-DPA1/HLA-DQA2/SEC23A/PSMB1/DYNC1LI2/PSMA7/HLA-DMB/HLA-DRB1/CLTA/CTSD/PSMB6/HLA-DQB1/RACGAP1/HLA-DRB5/TAP2/AP1B1/DYNC1I2/PSMD2/CD74/PSMB8/HLA-DRA	48
BP	GO:2001234	negative regulation of apoptotic signaling pathway	58/2280	233/18866	4.69599e-08	2.84476e-06	2.13815e-06	FYN/ACVR1/NRP1/TGFBR1/SLC25A5/PRELID1/SFRP2/PRDX2/USP47/TRAP1/CXCL12/SNAI2/ITGAV/ITPRIP/THBS1/QARS1/UNC5B/ENO1/GNAI2/NDUFS3/PEA15/BID/CLU/VDAC2/TNFAIP3/MARCHF7/ICAM1/MMP9/BCL2L2/MIF/HIF1A/YAP1/PARK7/TAF9/MAZ/NDUFA13/NOC2L/LGALS3/ZNF385A/HMOX1/HDAC1/YBX3/ARHGEF2/NFE2L2/SERPINE1/TNFRSF10A/RRN3/SH3RF1/ZMYND11/SOD2/IVNS1ABP/TMBIM6/TMEM161A/URI1/MAGEA3/CD74/BCL2L12/BMP4	58
BP	GO:1900046	regulation of hemostasis	29/2280	83/18866	5.42222e-08	3.25281e-06	2.44485e-06	SERPING1/FAP/PRDX2/CD34/APOE/EDN1/THBD/FCER1G/THBS1/VKORC1/EPHB2/PDGFB/F12/PLEK/PDPN/F2RL1/ANO6/F2R/SH2B3/CAV1/COMP/C1QTNF1/PLAT/PLAU/NFE2L2/SERPINE1/CEACAM1/TLR4/F11R	29
BP	GO:0050852	T cell receptor signaling pathway	53/2280	206/18866	5.4977e-08	3.26637e-06	2.45504e-06	RFTN1/FYN/THEMIS2/THY1/WAS/CD4/PTPRC/LILRB4/HLA-DQA1/STOML2/PSMA5/EIF2B3/PTPN6/RAB29/PSMD8/PRNP/BTN2A1/PSMB2/PSMB7/HLA-DPB1/CD3E/WNK1/PAK2/PSMB4/HLA-DQB2/LGALS3/ABL1/RPS3/PSMB10/HLA-DPA1/CARD11/CEACAM1/HLA-DQA2/TAB2/PHPT1/PSMB1/BTNL3/PSMA7/HLA-DRB1/BCL10/GBP1/PSMB6/HLA-DQB1/BTNL8/HLA-DRB5/DUSP3/CD276/RBCK1/PSMD2/LCK/TNFRSF21/PSMB8/HLA-DRA	53
BP	GO:0150115	cell-substrate junction organization	33/2280	102/18866	5.74885e-08	3.38306e-06	2.54275e-06	NRP1/COL16A1/GREM1/ITGA5/MMP14/MAP4K4/THY1/LAMC1/FERMT2/TNS1/FN1/THBS1/ACTN1/TLN1/LIMS1/IQSEC1/MACF1/VCL/SORBS1/SMAD3/APOD/ACTG1/SLK/ABL1/LDB1/LAMC2/LRP1/ARF6/DUSP3/TRIP6/SDC4/VEGFA/ROCK2	33
BP	GO:0050818	regulation of coagulation	30/2280	88/18866	6.07806e-08	3.54305e-06	2.663e-06	SERPING1/FAP/PRDX2/CD34/APOE/EDN1/THBD/FCER1G/THBS1/VKORC1/EPHB2/PDGFB/F12/PLEK/PDPN/F2RL1/ANO6/F2R/SH2B3/ANXA5/CAV1/C1QTNF1/PLAT/PLAU/NFE2L2/SERPINE1/CEACAM1/PROCR/TLR4/F11R	30
BP	GO:0010631	epithelial cell migration	80/2280	365/18866	6.89057e-08	3.97914e-06	2.99077e-06	EVL/HDAC7/SERPINF1/ATP5F1B/TNFSF12/AMOTL1/NRP2/NRP1/TGFBR1/ETS1/FAP/GREM1/JCAD/MAP4K4/FGFR1/PECAM1/CLEC14A/ATP2B4/SPARC/RAB13/ITGB2/MMRN2/CYP1B1/DCN/KANK2/APOE/BMPR2/S100P/PLXND1/ROBO1/EDN1/ADGRA2/THBS1/IQSEC1/MACF1/PDGFB/CD40/DUSP10/GPI/CXCL13/STC1/TGFB1/PLPP3/CDH5/TGFBR2/LPXN/PRSS3/MMP9/HIF1A/DOCK1/ATP5F1A/RAB25/ITGB1/GLIPR2/GIPC1/HMOX1/ABL1/NFE2L2/LOXL2/CEACAM1/SH3BP1/NR2F2/CORO1B/CSNK2B/TMSB4…	80
BP	GO:0006099	tricarboxylic acid cycle	17/2280	34/18866	7.20763e-08	4.08587e-06	3.07099e-06	SDHB/MDH2/ACO2/FH/SUCLG1/CS/IDH3B/PDHA1/SDHA/IDH2/DLD/IDH3G/SUCLG2/FAHD1/OGDH/DLAT/DLST	17
BP	GO:0035633	maintenance of blood-brain barrier	17/2280	34/18866	7.20763e-08	4.08587e-06	3.07099e-06	JAM3/PECAM1/LAMC1/TJP3/VCL/GJA1/CDH5/MFSD2A/TJP1/ITGB1/CLDN5/ESAM/ACTG1/LSR/VEGFA/F11R/CLDN3	17
BP	GO:0002495	antigen processing and presentation of peptide antigen via MHC class II	33/2280	103/18866	7.48608e-08	4.20513e-06	3.16063e-06	HLA-DQA1/AP1S1/SEC13/FCER1G/CTSL/AP1M2/CTSF/DCTN3/AP2S1/DNM2/TREM2/KIF2C/HLA-DPB1/ARF1/DCTN1/SEC31A/HLA-DQB2/HLA-DOA/HLA-DPA1/HLA-DQA2/SEC23A/DYNC1LI2/HLA-DMB/HLA-DRB1/CLTA/CTSD/HLA-DQB1/RACGAP1/HLA-DRB5/AP1B1/DYNC1I2/CD74/HLA-DRA	33
BP	GO:0032984	protein-containing complex disassembly	74/2280	330/18866	8.04884e-08	4.48052e-06	3.36761e-06	MRPL37/LIX1L/CAMSAP2/APEH/SWAP70/SVIL/MRPL4/AURKAIP1/MRPS12/IGF1R/GABARAPL1/MRPS34/MRPS27/MRPL54/PLEK/MRPL22/F2RL1/MRPL21/LMOD1/MRPL43/NES/MRPS2/MRPL20/WDR1/CAV1/KIF2C/IST1/MRPS35/MRPL16/MRPS7/MRPL27/PPP1R9B/MRPL58/CHCHD1/DVL1/MRPS26/HSPA8/INSR/MID1IP1/MRPL55/MRPS36/MRPL36/MRPL12/EIF5A/PPP1CA/MRPL11/KATNB1/MRPS15/GADD45GIP1/SMARCD1/MRPS18A/ARHGEF2/MRPS24/MRPL41/MRPL49/SH3BP1/CAPG/CLN3/VILL/MRPL23…	74
BP	GO:0042776	mitochondrial ATP synthesis coupled proton transport	14/2280	24/18866	8.19173e-08	4.48505e-06	3.37102e-06	ATP5F1B/ATP5PB/ATP5MC3/CYC1/STOML2/ATP5F1D/ATP5MC1/ATP5ME/COX5B/ATP5F1A/ATP5F1C/ATP5MF/ATP5PO/ATP5MG	14
BP	GO:0050673	epithelial cell proliferation	94/2280	453/18866	8.20215e-08	4.48505e-06	3.37102e-06	SERPINF1/COL8A2/TNFSF12/COL8A1/NRP2/HTRA1/NRP1/SULF1/TGFBR1/FAP/JCAD/MMP14/SFRP2/FGFR1/RPS6KA1/LAMC1/KDF1/ZFP36L1/SPARC/C5AR1/CXCL12/RUNX3/CD34/IGFBP5/APOE/BMPR2/SNAI2/ROBO1/MYDGF/PHB2/ATP5IF1/ARNT/THBS1/KLF9/PDGFB/KDM5B/VIP/DUSP10/ATF2/TGFB1/CCL2/GJA1/WNT2/TINF2/SAV1/TNFAIP3/APLNR/SMAD3/CAV1/WDR77/ALOX5/SIRT6/BCL2L2/HIF1A/YAP1/LAMB1/ATP5F1A/IGFBP3/THBS4/HMOX1/C6orf89/IGFBP4/NRARP/EGFL7/CCND1/LRG…	94
BP	GO:0007596	blood coagulation	76/2280	343/18866	9.10864e-08	4.93704e-06	3.71074e-06	SERPING1/FYN/ENTPD1/A2M/FAP/COL1A2/AXL/PRDX2/WAS/COL3A1/COL1A1/FBLN1/FN1/EHD2/CD34/F13A1/APOE/EDN1/THBD/FCER1G/C1QBP/FLNA/THBS1/TLN1/RAP2B/MYL9/CYP4F11/VKORC1/EPHB2/PDGFB/JMJD1C/VCL/PTPN6/CD40/F12/DGKQ/PLEK/PDPN/F2RL1/ANO6/F2R/SH2B3/GNA12/PAFAH2/ANXA5/CAV1/COMP/C1QTNF1/H3-3B/MFN2/DOCK1/PAPSS2/PLAT/METAP1/ACTG1/PRKAR1A/HDAC1/PLAU/VWF/NFE2L2/SERPINE1/CSRP1/CEACAM1/MAPK3/GNA11/GNAS/PROCR/MICAL1/FERM…	76
BP	GO:0019886	antigen processing and presentation of exogenous peptide antigen via MHC class II	32/2280	99/18866	9.31023e-08	5.00243e-06	3.75989e-06	HLA-DQA1/AP1S1/SEC13/FCER1G/CTSL/AP1M2/CTSF/DCTN3/AP2S1/DNM2/KIF2C/HLA-DPB1/ARF1/DCTN1/SEC31A/HLA-DQB2/HLA-DOA/HLA-DPA1/HLA-DQA2/SEC23A/DYNC1LI2/HLA-DMB/HLA-DRB1/CLTA/CTSD/HLA-DQB1/RACGAP1/HLA-DRB5/AP1B1/DYNC1I2/CD74/HLA-DRA	32
BP	GO:0035987	endodermal cell differentiation	20/2280	46/18866	9.94355e-08	5.25313e-06	3.94831e-06	COL8A1/ITGA5/MMP14/INHBA/MMP2/COL5A2/COL5A1/FN1/ITGB2/COL11A1/COL12A1/ITGAV/COL4A2/COL6A1/MMP9/LAMB1/ITGB5/RTF1/MMP15/HSBP1	20
BP	GO:0090132	epithelium migration	80/2280	368/18866	9.94685e-08	5.25313e-06	3.94831e-06	EVL/HDAC7/SERPINF1/ATP5F1B/TNFSF12/AMOTL1/NRP2/NRP1/TGFBR1/ETS1/FAP/GREM1/JCAD/MAP4K4/FGFR1/PECAM1/CLEC14A/ATP2B4/SPARC/RAB13/ITGB2/MMRN2/CYP1B1/DCN/KANK2/APOE/BMPR2/S100P/PLXND1/ROBO1/EDN1/ADGRA2/THBS1/IQSEC1/MACF1/PDGFB/CD40/DUSP10/GPI/CXCL13/STC1/TGFB1/PLPP3/CDH5/TGFBR2/LPXN/PRSS3/MMP9/HIF1A/DOCK1/ATP5F1A/RAB25/ITGB1/GLIPR2/GIPC1/HMOX1/ABL1/NFE2L2/LOXL2/CEACAM1/SH3BP1/NR2F2/CORO1B/CSNK2B/TMSB4…	80
BP	GO:2001242	regulation of intrinsic apoptotic signaling pathway	45/2280	166/18866	1.05996e-07	5.55043e-06	4.17177e-06	SFRP2/USP47/TRAP1/CXCL12/BMF/SNAI2/ENO1/NDUFS3/RACK1/BID/CLU/VDAC2/CAV1/MARCHF7/MMP9/BCL2L2/MIF/HIF1A/PARK7/TAF9/NDUFA13/NOC2L/SLC9A3R1/ZNF385A/FIS1/HDAC1/YBX3/RPS3/SKIL/ARHGEF2/NFE2L2/RRN3/SOD2/IVNS1ABP/TMBIM6/BCLAF1/TMEM161A/SERINC3/URI1/SOD1/LCK/MAGEA3/CD74/BCL2L12/BAD	45
BP	GO:0009150	purine ribonucleotide metabolic process	85/2280	401/18866	1.29596e-07	6.70371e-06	5.03859e-06	TPST1/RHOQ/ATP5F1B/ATP5PB/ATP5MC3/GUCY1B1/GIMAP7/GUCY1A1/CYC1/MPC1/SEC13/STOML2/ATP5F1D/HK3/ARNT/ACOT7/ATP5MC1/AK2/TPI1/ENO1/HINT1/GCDH/FAR2/PDHA1/TPR/ACSS2/GPI/MCCC2/TGFB1/GUK1/TREM2/HSD17B4/SIRT6/HMGCL/HMGCR/PFKL/GAPDH/INSR/ATP5ME/HIF1A/COX5B/ADSL/ATP5F1A/PAPSS2/ATP5F1C/RAN/ABHD14B/SLC25A1/IMPDH2/UQCC3/ATP5MF/NUDT2/PDK4/ALDOA/CARD11/ELOVL5/ELOVL1/BPNT1/ATP5PO/NUP153/NDC1/SULT1B1/DLD/PGK1/DBI/PG…	85
BP	GO:0043542	endothelial cell migration	66/2280	286/18866	1.3019e-07	6.70371e-06	5.03859e-06	HDAC7/SERPINF1/ATP5F1B/TNFSF12/AMOTL1/NRP2/NRP1/TGFBR1/ETS1/FAP/GREM1/JCAD/FGFR1/PECAM1/CLEC14A/ATP2B4/SPARC/RAB13/ITGB2/MMRN2/CYP1B1/DCN/APOE/BMPR2/S100P/PLXND1/ROBO1/EDN1/ADGRA2/THBS1/PDGFB/CD40/GPI/CXCL13/STC1/TGFB1/PLPP3/CDH5/LPXN/PRSS3/HIF1A/ATP5F1A/ITGB1/GIPC1/HMOX1/ABL1/NFE2L2/LOXL2/CEACAM1/SH3BP1/NR2F2/CORO1B/CSNK2B/TMSB4X/SP1/MYH9/CIB1/EMP2/VEGFA/FGFBP1/ROCK2/RIN2/BMP4/KLF4/S100A2/PLK2	66
BP	GO:0009152	purine ribonucleotide biosynthetic process	46/2280	173/18866	1.43528e-07	7.32944e-06	5.50889e-06	ATP5F1B/ATP5PB/ATP5MC3/GUCY1B1/GUCY1A1/CYC1/MPC1/STOML2/ATP5F1D/ACOT7/ATP5MC1/AK2/ENO1/GCDH/PDHA1/ACSS2/TGFB1/GUK1/TREM2/ATP5ME/COX5B/ADSL/ATP5F1A/PAPSS2/ATP5F1C/SLC25A1/IMPDH2/UQCC3/ATP5MF/NUDT2/PDK4/ALDOA/ELOVL5/ELOVL1/ATP5PO/DLD/ATP5MG/NME1/TMSB4X/FASN/DLAT/ACAT1/PPCS/COASY/ADK/APRT	46
BP	GO:0030278	regulation of ossification	53/2280	212/18866	1.51158e-07	7.6558e-06	5.75419e-06	HDAC7/RASSF2/ACVR1/EGR2/CHSY1/TMEM119/GREM1/CTHRC1/DDR2/CCN4/SFRP2/TGFB3/MGP/CCN1/ESRRA/CCR1/PDLIM7/S1PR1/IL6ST/IGFBP5/BMPR2/FAM20C/SNAI2/CSF1/RFLNB/TWSG1/TGFB1/SRGN/ANO6/RBPJ/LTF/SMAD3/ALOX5/COMP/LTBP3/DDX5/HIF1A/SMURF1/SKI/DHRS3/SMAD7/MAPK3/SUCO/SMOC1/GNAS/ECM1/CEBPA/NBR1/PKDCC/IFITM1/CTNNBIP1/BMP4/RFLNA	53
BP	GO:1990542	mitochondrial transmembrane transport	32/2280	101/18866	1.57002e-07	7.88714e-06	5.92807e-06	ATP5F1B/ATP5PB/ATP5MC3/CYC1/MPC1/SLC39A8/STOML2/ATP5F1D/ATP5MC1/CPT2/TST/LETM1/SMDT1/TIMM50/TIMM44/SFXN3/AIFM1/ATP5ME/COX5B/MID1IP1/ATP5F1A/GRPEL1/ATP5F1C/SLC25A1/ATP5MF/TOMM40/ROMO1/ATP5PO/TIMM17B/ATP5MG/MCU/SFXN4	32
BP	GO:0007015	actin filament organization	90/2280	434/18866	1.58908e-07	7.89645e-06	5.93507e-06	EVL/DPYSL3/WIPF1/HCLS1/NRP1/CCN2/TGFBR1/LCP1/PDLIM3/SWAP70/KIRREL1/TGFB3/WAS/SVIL/CXCL12/AIF1/S1PR1/HCK/TPM2/MYADM/GMFG/SH3PXD2B/FLNA/MARCKS/CCL21/ACTN1/RFLNB/MPRIP/SYNPO/PREX1/MLST8/SORBS1/PLEK/DBN1/ELN/F2RL1/TPM4/SYNPO2/LMOD1/SMAD3/WDR1/ELMO2/ARAP1/PPP1R9B/PLS3/ICAM1/PLS1/BAIAP2L2/TJP1/ARF1/PAK2/ITGB5/GRB2/ESAM/ACTG1/ABL1/ARHGEF2/ALDOA/CDC42EP5/SH3BP1/CAPG/ARHGAP12/CORO1B/WASHC3/IQGAP2/VILL/MYO…	90
BP	GO:0030193	regulation of blood coagulation	28/2280	82/18866	1.59744e-07	7.89645e-06	5.93507e-06	SERPING1/FAP/PRDX2/CD34/APOE/EDN1/THBD/FCER1G/THBS1/VKORC1/EPHB2/PDGFB/F12/PLEK/PDPN/F2RL1/ANO6/F2R/SH2B3/CAV1/C1QTNF1/PLAT/PLAU/NFE2L2/SERPINE1/CEACAM1/TLR4/F11R	28
BP	GO:0072521	purine-containing compound metabolic process	96/2280	472/18866	1.61496e-07	7.91971e-06	5.95255e-06	TPST1/RHOQ/ATP5F1B/ATP5PB/ATP5MC3/ADA2/GUCY1B1/GIMAP7/GUCY1A1/CYC1/MPC1/SEC13/STOML2/ATP5F1D/HK3/ARNT/ACOT7/ATP5MC1/AK2/AHCY/TPI1/SHMT1/ENO1/HINT1/GCDH/FAR2/SHMT2/PDHA1/TPR/ACSS2/GPI/MCCC2/TGFB1/GUK1/TREM2/HSD17B4/SIRT6/HMGCL/HMGCR/PFKL/GAPDH/MACROD1/INSR/ATP5ME/HIF1A/COX5B/ADSL/ATP5F1A/PAPSS2/ATP5F1C/RAN/ABHD14B/SAMHD1/SLC25A1/IMPDH2/UQCC3/ATP5MF/NUDT2/PDK4/ALDOA/CARD11/ELOVL5/ELOVL1/BPNT1/ATP5P…	96
BP	GO:0019884	antigen processing and presentation of exogenous antigen	48/2280	185/18866	1.74175e-07	8.43716e-06	6.34147e-06	CYBB/HLA-DQA1/AP1S1/SEC13/ITGAV/PSMA5/FCER1G/CTSL/AP1M2/NCF2/CTSF/PSMD8/DCTN3/AP2S1/DNM2/KIF2C/PSMB2/PSMB7/HLA-DPB1/ARF1/ITGB5/DCTN1/SEC31A/PSMB4/HLA-DQB2/HLA-DOA/PSMB10/HLA-DPA1/HLA-DQA2/SEC23A/PSMB1/DYNC1LI2/PSMA7/HLA-DMB/HLA-DRB1/CLTA/CTSD/PSMB6/HLA-DQB1/RACGAP1/HLA-DRB5/TAP2/AP1B1/DYNC1I2/PSMD2/CD74/PSMB8/HLA-DRA	48
BP	GO:0009144	purine nucleoside triphosphate metabolic process	29/2280	87/18866	1.74779e-07	8.43716e-06	6.34147e-06	RHOQ/ATP5F1B/ATP5PB/ATP5MC3/GIMAP7/CYC1/STOML2/ATP5F1D/ATP5MC1/ENO1/TGFB1/GUK1/TREM2/ATP5ME/COX5B/ATP5F1A/ATP5F1C/RAN/SAMHD1/IMPDH2/UQCC3/ATP5MF/NUDT2/ALDOA/ATP5PO/ATP5MG/NME1/TMSB4X/ADK	29
BP	GO:0050817	coagulation	76/2280	349/18866	1.9184e-07	9.18897e-06	6.90654e-06	SERPING1/FYN/ENTPD1/A2M/FAP/COL1A2/AXL/PRDX2/WAS/COL3A1/COL1A1/FBLN1/FN1/EHD2/CD34/F13A1/APOE/EDN1/THBD/FCER1G/C1QBP/FLNA/THBS1/TLN1/RAP2B/MYL9/CYP4F11/VKORC1/EPHB2/PDGFB/JMJD1C/VCL/PTPN6/CD40/F12/DGKQ/PLEK/PDPN/F2RL1/ANO6/F2R/SH2B3/GNA12/PAFAH2/ANXA5/CAV1/COMP/C1QTNF1/H3-3B/MFN2/DOCK1/PAPSS2/PLAT/METAP1/ACTG1/PRKAR1A/HDAC1/PLAU/VWF/NFE2L2/SERPINE1/CSRP1/CEACAM1/MAPK3/GNA11/GNAS/PROCR/MICAL1/FERM…	76
BP	GO:0045766	positive regulation of angiogenesis	52/2280	208/18866	1.97311e-07	9.37833e-06	7.04887e-06	RUNX1/HDAC7/TNFSF12/NRP1/ETS1/GREM1/C3/ITGA5/ITGAX/JCAD/SFRP2/C3AR1/CYBB/PTGIS/ITGB2/C5AR1/CYP1B1/ADAM12/CD34/MYDGF/THBS1/ENG/CD40/APLNR/CDH5/TGFBR2/SIRT6/RAMP2/DDAH1/HIF1A/CXCR4/AQP1/HSPB6/TJP1/ITGB1/HMOX1/SPHK1/ABL1/LRG1/NFE2L2/SERPINE1/CHI3L1/ECM1/HK2/SP1/CIB1/VEGFA/FGFBP1/KLF4/ANGPTL4/BTG1/PLK2	52
BP	GO:0007162	negative regulation of cell adhesion	68/2280	301/18866	1.989e-07	9.38171e-06	7.0514e-06	RUNX1/ATP5F1B/GPNMB/JAM3/SPOCK1/BCL6/MMP14/MAP4K4/CLDN7/SWAP70/LRRC32/PRDX2/COL1A1/FBLN1/CYP1B1/POSTN/CXCL12/RUNX3/PTPRC/HAVCR2/MYADM/PLXND1/SNAI2/CCL21/FGL2/THBS1/VSIG4/PTPN6/TNC/TWSG1/PRNP/TGFB1/SH2B3/IL4R/ADAM15/APOD/LPXN/MARCHF7/C1QTNF1/ASS1/WNK1/PRKAR1A/LGALS3/ARHGDIB/ABL1/PELI1/SMAD7/NRARP/SERPINE1/CEACAM1/PODXL/FZD7/ZBTB7B/ADAMDEC1/SIPA1/HLA-DRB1/GBP1/MELTF/LRP1/DUSP3/SDC4/VEGFA/TNFRSF21/C…	68
BP	GO:0010811	positive regulation of cell-substrate adhesion	36/2280	122/18866	2.02156e-07	9.46303e-06	7.11253e-06	CCDC80/COL8A1/NRP1/COL16A1/EMILIN1/ITGA5/MAP4K4/THY1/CCN1/FN1/MYADM/CSF1/C1QBP/FLNA/CCL21/EDIL3/SPOCK2/LIMS1/PREX1/FBLN2/DNM2/FOXF1/SMAD3/DOCK1/CD3E/STK4/NID1/ABL1/AGR2/NEDD9/CIB1/SDC4/EMP2/VEGFA/RIN2/CCL28	36
BP	GO:0045446	endothelial cell differentiation	35/2280	117/18866	2.05529e-07	9.54859e-06	7.17684e-06	ACVR1/HEG1/NRP1/ZEB1/PECAM1/COL18A1/COL15A1/MSN/CLIC4/S1PR1/BMPR2/MYADM/TJP3/ENG/VCL/STC1/PDPN/F2RL1/RBPJ/CDH5/ICAM1/CXCR4/TJP1/CLDN5/CEACAM1/NR2F2/XDH/FASN/VEGFA/F11R/ROCK2/CLDN3/EDF1/BMP4/BTG1	35
BP	GO:0030323	respiratory tube development	47/2280	181/18866	2.27132e-07	1.04735e-05	7.87202e-06	CRISPLD2/HEG1/CCN2/PDGFRB/MMP14/FGFR1/TGFB3/SPARC/LOX/RCN3/IGFBP5/BMPR2/ADAMTS2/TNC/PDPN/RBPJ/HECA/WNT2/FOXF1/SAV1/SP3/EPAS1/TGFBR2/TNS3/LTBP3/YAP1/PPP1CA/TRAF4/SRSF6/MAPK3/CHI3L1/LIPA/TMEM38B/SPRY1/EIF4EBP1/PTK7/STK40/CTSZ/FSTL3/LAMA5/VANGL2/AGR2/DHCR7/CEBPA/VEGFA/PKDCC/BMP4	47
BP	GO:0002683	negative regulation of immune system process	94/2280	463/18866	2.3646e-07	1.08229e-05	8.13459e-06	SERPING1/RUNX1/GPNMB/HTRA1/A2M/FBN1/MAFB/EMILIN1/BCL6/GREM1/THY1/GPR68/INHBA/AXL/LRRC32/FGR/TGFB3/PRDX2/SLAMF8/COL3A1/ZFP36L1/TSC22D3/CXCL12/RUNX3/PTPRC/MNDA/LILRB4/PIAS3/HAVCR2/IFI16/FCER1G/C1QBP/STAT5B/CCL21/FGL2/THBS1/TTLL12/VSIG4/PTPN6/DUSP10/TWSG1/PRNP/TGFB1/CCL2/IL7R/SERPINB9/LTF/FOXF1/IL4R/TNFAIP3/ADAR/APOD/LPXN/GPR137B/MARCHF7/MIF/HSPA9/PRMT1/C1QC/SAMHD1/PSMB4/TYROBP/PRKAR1A/LGALS3/PARP14…	94
BP	GO:0022409	positive regulation of cell-cell adhesion	64/2280	279/18866	2.52497e-07	1.14719e-05	8.62244e-06	RUNX1/CD83/FYN/ETS1/VCAM1/BCL6/THY1/CD4/ITGB2/AIF1/RUNX3/PTPRC/LILRB4/IL6ST/HAVCR2/STAT5B/CCL21/SASH3/ZMIZ1/SOX4/CD27/PTPN6/DUSP10/SIRPA/CXCL13/PDPN/PLPP3/CCL2/CCL19/IL7R/IL4R/DNAJA3/CAV1/TGFBR2/ADAM8/ALOX5/ICAM1/ADAM19/HLA-DPB1/CD3E/PTAFR/TJP1/PAK2/GRB2/RPS3/SMAD7/CCL5/HLA-DPA1/CARD11/PODXL/ZP3/ZBTB7B/HLA-DMB/BCL10/FSTL3/PNP/FUT3/SART1/CD276/IL23A/LCK/F11R/CD74/BAD	64
BP	GO:0060541	respiratory system development	51/2280	204/18866	2.57562e-07	1.16166e-05	8.7312e-06	BASP1/CRISPLD2/HEG1/CCN2/MSC/PDGFRB/MMP14/ALDH1A3/FGFR1/TGFB3/SPARC/LOX/RCN3/IGFBP5/BMPR2/ADAMTS2/TNC/PDPN/RBPJ/WNT2/FOXF1/SAV1/SP3/EPAS1/TGFBR2/TNS3/LTBP3/ASS1/YAP1/PPP1CA/SKI/SRSF6/MAPK3/CHI3L1/LIPA/TMEM38B/SPRY1/EIF4EBP1/PTK7/STK40/CTSZ/FSTL3/LAMA5/VANGL2/AGR2/DHCR7/CEBPA/FGFRL1/VEGFA/PKDCC/BMP4	51
BP	GO:0050921	positive regulation of chemotaxis	40/2280	144/18866	2.63003e-07	1.17761e-05	8.85103e-06	NRP1/PDGFRB/FGFR1/C3AR1/SWAP70/GPSM3/C5AR1/CXCL12/AIF1/CCR1/S1PR1/PLA2G7/BMPR2/CSF1R/EDN1/CSF1/C1QBP/CCL21/THBS1/PDGFB/CXCL13/TGFB1/F2RL1/ANO6/CCL19/TREM2/SMAD3/CXCR4/WNK1/THBS4/RARRES2/SERPINE1/CCL5/MAPK3/TMEM102/TMSB4X/VEGFA/IL23A/MCU/CD74	40
BP	GO:0044282	small molecule catabolic process	92/2280	452/18866	2.81511e-07	1.25141e-05	9.40573e-06	TXN2/ENTPD1/HADH/ADA2/GALE/ATP2B4/PGD/ECHS1/BDH1/APOE/MPST/GOT1/HK3/AKR1A1/HSD17B10/CPT2/AHCY/TPI1/SHMT1/ENO1/CYP4F11/MCAT/TST/GCDH/SHMT2/GPI/GCAT/ALDH4A1/MCCC2/TGFB1/ABCD3/HEXB/HSD17B4/GLB1/ACADS/PCCB/HMGCL/ILVBL/PFKL/FAAH/DDAH1/GAPDH/ECI1/MFSD2A/DCXR/QDPR/IL4I1/GPT2/CRYL1/PARK7/ACAT2/ADH5/IMPA2/GOT2/ALDOA/BPNT1/BCAT2/FUT6/SORD/HADHA/SULT1B1/DLD/PCYOX1/PGK1/SLC27A4/GLYCTK/DDAH2/PGM1/HK2/OGDH/GLS…	92
BP	GO:0019693	ribose phosphate metabolic process	88/2280	427/18866	2.89454e-07	1.27753e-05	9.60204e-06	TPST1/RHOQ/ATP5F1B/ATP5PB/ATP5MC3/GUCY1B1/TKT/GIMAP7/GUCY1A1/CYC1/MPC1/SEC13/STOML2/ATP5F1D/HK3/ARNT/ACOT7/ATP5MC1/AK2/TPI1/ENO1/HINT1/GCDH/FAR2/PDHA1/TPR/ACSS2/GPI/MCCC2/TGFB1/GUK1/TREM2/HSD17B4/SIRT6/HMGCL/HMGCR/PFKL/GAPDH/INSR/ATP5ME/HIF1A/COX5B/ADSL/ATP5F1A/PAPSS2/ATP5F1C/RAN/ABHD14B/SLC25A1/IMPDH2/UQCC3/ATP5MF/NUDT2/PDK4/ALDOA/CARD11/ELOVL5/ELOVL1/BPNT1/ATP5PO/NUP153/NDC1/SULT1B1/DLD/PGK1/DB…	88
BP	GO:0048002	antigen processing and presentation of peptide antigen	49/2280	194/18866	3.15175e-07	1.38118e-05	1.03811e-05	CYBB/HLA-DQA1/AP1S1/SEC13/ITGAV/PSMA5/FCER1G/CTSL/AP1M2/NCF2/CTSF/PSMD8/DCTN3/AP2S1/DNM2/TREM2/KIF2C/PSMB2/PSMB7/HLA-DPB1/ARF1/ITGB5/DCTN1/SEC31A/PSMB4/HLA-DQB2/HLA-DOA/PSMB10/HLA-DPA1/HLA-DQA2/SEC23A/PSMB1/DYNC1LI2/PSMA7/HLA-DMB/HLA-DRB1/CLTA/CTSD/PSMB6/HLA-DQB1/RACGAP1/HLA-DRB5/TAP2/AP1B1/DYNC1I2/PSMD2/CD74/PSMB8/HLA-DRA	49
BP	GO:0009145	purine nucleoside triphosphate biosynthetic process	24/2280	66/18866	3.19958e-07	1.39227e-05	1.04645e-05	ATP5F1B/ATP5PB/ATP5MC3/CYC1/STOML2/ATP5F1D/ATP5MC1/ENO1/TGFB1/TREM2/ATP5ME/COX5B/ATP5F1A/ATP5F1C/IMPDH2/UQCC3/ATP5MF/NUDT2/ALDOA/ATP5PO/ATP5MG/NME1/TMSB4X/ADK	24
BP	GO:0007044	cell-substrate junction assembly	31/2280	99/18866	3.27417e-07	1.41476e-05	1.06335e-05	NRP1/COL16A1/GREM1/ITGA5/MMP14/MAP4K4/THY1/LAMC1/FERMT2/TNS1/FN1/THBS1/ACTN1/TLN1/LIMS1/MACF1/VCL/SORBS1/SMAD3/APOD/ACTG1/SLK/ABL1/LDB1/LAMC2/LRP1/DUSP3/TRIP6/SDC4/VEGFA/ROCK2	31
BP	GO:2000377	regulation of reactive oxygen species metabolic process	50/2280	200/18866	3.36225e-07	1.44273e-05	1.08437e-05	PKD2/FYN/FBLN5/PDGFRB/PTGIS/PRDX2/FOXO3/CRYAB/ATP2B4/ITGB2/TRAP1/TSPO/ITGAM/CYP1B1/AIF1/CD34/EDN1/THBS1/GNAI2/PDGFB/SIRPA/TGFB1/F2RL1/DNM2/CLU/SMAD3/CAV1/TGFBR2/ALOX5/ICAM1/DDAH1/INSR/HIF1A/ASS1/PARK7/GRB2/DUOXA2/TYROBP/ACP5/NFE2L2/ROMO1/DDAH2/TUSC2/HK2/BIRC2/XDH/TLR4/SOD1/ROCK2/KLF4	50
BP	GO:0009259	ribonucleotide metabolic process	86/2280	416/18866	3.42775e-07	1.44305e-05	1.08461e-05	TPST1/RHOQ/ATP5F1B/ATP5PB/ATP5MC3/GUCY1B1/GIMAP7/GUCY1A1/CYC1/MPC1/SEC13/STOML2/ATP5F1D/HK3/ARNT/ACOT7/ATP5MC1/AK2/TPI1/ENO1/HINT1/GCDH/FAR2/PDHA1/TPR/ACSS2/GPI/MCCC2/TGFB1/GUK1/TREM2/HSD17B4/SIRT6/HMGCL/HMGCR/PFKL/GAPDH/INSR/ATP5ME/HIF1A/COX5B/ADSL/ATP5F1A/PAPSS2/ATP5F1C/RAN/ABHD14B/SLC25A1/IMPDH2/UQCC3/ATP5MF/NUDT2/PDK4/ALDOA/CARD11/ELOVL5/ELOVL1/BPNT1/ATP5PO/NUP153/NDC1/SULT1B1/DLD/PGK1/DBI/PG…	86
BP	GO:0062197	cellular response to chemical stress	77/2280	360/18866	3.42917e-07	1.44305e-05	1.08461e-05	PKD2/FYN/FBLN5/ETS1/PDGFRB/GPX8/AXL/CYBB/MMP2/PRDX2/FOXO3/ZFP36L1/GUCY1B1/TRAP1/TSPO/CYP1B1/AIF1/ATP13A2/GSR/TP53INP1/CCNA2/ARNT/NCF2/SIRPA/RACK1/LETM1/GSKIP/LONP1/DNM2/MYLK/TNFAIP3/ENDOG/EPAS1/CAV1/ALOX5/SIGMAR1/MMP9/PYCR1/AIFM1/HIF1A/AQP1/ANKZF1/PARK7/PRDX3/NET1/PPP5C/LANCL1/GPX3/HMOX1/SPHK1/ABL1/YBX3/RPS3/ARHGEF2/NUDT2/NFE2L2/PSAP/ROMO1/MGST1/MAPK3/KEAP1/SOD2/CLN3/AKR1B1/TMEM161A/TPM1/NFE2L1/F…	77
BP	GO:0097242	amyloid-beta clearance	17/2280	37/18866	3.43305e-07	1.44305e-05	1.08461e-05	C3/ITGB2/C5AR1/ITGAM/MARCO/APOE/PICALM/IGF1R/MSR1/TREM2/CLU/HMGCR/INSR/LRPAP1/HDAC1/LRP1/RAB5A	17
BP	GO:0006163	purine nucleotide metabolic process	90/2280	442/18866	3.71581e-07	1.55135e-05	1.16601e-05	TPST1/RHOQ/ATP5F1B/ATP5PB/ATP5MC3/GUCY1B1/GIMAP7/GUCY1A1/CYC1/MPC1/SEC13/STOML2/ATP5F1D/HK3/ARNT/ACOT7/ATP5MC1/AK2/TPI1/ENO1/HINT1/GCDH/FAR2/PDHA1/TPR/ACSS2/GPI/MCCC2/TGFB1/GUK1/TREM2/HSD17B4/SIRT6/HMGCL/HMGCR/PFKL/GAPDH/INSR/ATP5ME/HIF1A/COX5B/ADSL/ATP5F1A/PAPSS2/ATP5F1C/RAN/ABHD14B/SAMHD1/SLC25A1/IMPDH2/UQCC3/ATP5MF/NUDT2/PDK4/ALDOA/CARD11/ELOVL5/ELOVL1/BPNT1/ATP5PO/NUP153/NDC1/SULT1B1/DLD/PGK1…	90
BP	GO:1904018	positive regulation of vasculature development	56/2280	235/18866	3.77746e-07	1.56651e-05	1.1774e-05	RUNX1/HDAC7/TNFSF12/NRP1/ETS1/GREM1/C3/ITGA5/ITGAX/JCAD/SFRP2/C3AR1/CYBB/PTGIS/ITGB2/C5AR1/CYP1B1/ADAM12/CD34/MYDGF/THBS1/ENG/PDGFB/CD40/APLNR/CDH5/TGFBR2/SIRT6/RAMP2/DDAH1/HIF1A/CXCR4/AQP1/HSPB6/TJP1/ITGB1/HMOX1/SPHK1/ABL1/LRG1/NFE2L2/SERPINE1/CEACAM1/CHI3L1/SOD2/ECM1/HK2/SP1/CIB1/VEGFA/FGFBP1/RIN2/KLF4/ANGPTL4/BTG1/PLK2	56
BP	GO:0046364	monosaccharide biosynthetic process	31/2280	100/18866	4.20073e-07	1.73042e-05	1.3006e-05	CHST15/MDH2/TKT/PGD/GOT1/AKR1A1/TPI1/ENO1/DGKQ/GPI/CLK2/GAPDH/MAEA/TALDO1/SLC25A11/SLC25A10/SLC25A1/GOT2/ALDOA/SORD/PGK1/CRTC2/PGM1/OGT/AKR1B1/PCK2/GPT/PGP/ENO2/PPP4R3B/ARPP19	31
BP	GO:0007565	female pregnancy	49/2280	196/18866	4.3893e-07	1.79613e-05	1.34999e-05	COL16A1/SYDE1/ETS1/ITGA5/PTGIS/MMP2/TGFB3/FBLN1/IGFBP5/HAVCR2/BMPR2/THBD/PAM/C1QBP/STAT5B/SMURF2/STC1/GJA1/TEAD3/SP3/TGFBR2/H3-3B/RAMP2/MMP9/PRDX3/CTSB/TIMP1/RPL29/ARHGDIB/GOT2/RGS2/MED1/MAPK3/HSD11B2/SLC38A2/NR2F2/IGFBP7/AKR1B1/COMT/SPP1/VMP1/EMP2/FOSL1/VEGFA/MMP7/SOD1/UBE2Q1/CLDN4/EPN1	49
BP	GO:0034341	response to interferon-gamma	50/2280	202/18866	4.65109e-07	1.89073e-05	1.42109e-05	VIM/EVL/VCAM1/WAS/AIF1/TRIM8/HCK/HLA-DQA1/MRC1/EDN1/CCL21/CD40/SIRPA/CCL2/CCL19/CCL18/TRIM22/ICAM1/GAPDH/SUMO1/HLA-DPB1/ASS1/PTAFR/CASP1/SOCS3/ACTG1/HLA-DQB2/PARP14/TRIM25/CCL5/HLA-DPA1/MED1/HLA-DQA2/STAT1/NUB1/HLA-DRB1/GBP1/HLA-DQB1/ACTR2/CCL13/BST2/HLA-DRB5/SLC26A6/GSN/OAS2/TLR4/SYNCRIP/IFITM1/TRIM26/HLA-DRA	50
BP	GO:0006754	ATP biosynthetic process	21/2280	54/18866	4.7228e-07	1.90733e-05	1.43357e-05	ATP5F1B/ATP5PB/ATP5MC3/CYC1/STOML2/ATP5F1D/ATP5MC1/ENO1/TGFB1/TREM2/ATP5ME/COX5B/ATP5F1A/ATP5F1C/UQCC3/ATP5MF/NUDT2/ALDOA/ATP5PO/ATP5MG/TMSB4X	21
BP	GO:0002687	positive regulation of leukocyte migration	39/2280	142/18866	5.08125e-07	2.03877e-05	1.53236e-05	IL1R1/MMP14/THY1/C3AR1/SWAP70/GPSM3/C5AR1/CXCL12/AIF1/CCR1/PLA2G7/CSF1R/EDN1/CSF1/C1QBP/CCL21/THBS1/CXCL13/F2RL1/ANO6/CCL19/TREM2/ADAM8/ICAM1/PTAFR/WNK1/THBS4/LGALS3/RARRES2/SERPINE1/CCL5/MAPK3/ZP3/TMEM102/VEGFA/IL23A/MCU/CD99/CD74	39
BP	GO:2000379	positive regulation of reactive oxygen species metabolic process	32/2280	106/18866	5.36717e-07	2.12726e-05	1.59888e-05	PKD2/PDGFRB/FOXO3/ITGB2/TSPO/ITGAM/AIF1/EDN1/THBS1/GNAI2/PDGFB/TGFB1/F2RL1/DNM2/CLU/SMAD3/TGFBR2/ICAM1/DDAH1/INSR/ASS1/PARK7/GRB2/DUOXA2/TYROBP/NFE2L2/ROMO1/DDAH2/XDH/TLR4/SOD1/KLF4	32
BP	GO:0009260	ribonucleotide biosynthetic process	47/2280	186/18866	5.37066e-07	2.12726e-05	1.59888e-05	ATP5F1B/ATP5PB/ATP5MC3/GUCY1B1/GUCY1A1/CYC1/MPC1/STOML2/ATP5F1D/ACOT7/ATP5MC1/AK2/ENO1/GCDH/PDHA1/ACSS2/TGFB1/GUK1/TREM2/ATP5ME/COX5B/ADSL/ATP5F1A/PAPSS2/ATP5F1C/SLC25A1/IMPDH2/UQCC3/ATP5MF/NUDT2/PDK4/ALDOA/ELOVL5/ELOVL1/ATP5PO/DLD/ATP5MG/NME1/TMSB4X/FASN/DLAT/ACAT1/PPCS/CMPK1/COASY/ADK/APRT	47
BP	GO:0030500	regulation of bone mineralization	26/2280	77/18866	5.62254e-07	2.21285e-05	1.6632e-05	ACVR1/TMEM119/GREM1/DDR2/TGFB3/MGP/CCN1/CCR1/S1PR1/BMPR2/FAM20C/RFLNB/TGFB1/SRGN/ANO6/LTF/SMAD3/ALOX5/COMP/LTBP3/HIF1A/ECM1/NBR1/PKDCC/BMP4/RFLNA	26
BP	GO:0015985	energy coupled proton transport, down electrochemical gradient	14/2280	27/18866	5.87637e-07	2.28365e-05	1.71642e-05	ATP5F1B/ATP5PB/ATP5MC3/CYC1/STOML2/ATP5F1D/ATP5MC1/ATP5ME/COX5B/ATP5F1A/ATP5F1C/ATP5MF/ATP5PO/ATP5MG	14
BP	GO:0015986	ATP synthesis coupled proton transport	14/2280	27/18866	5.87637e-07	2.28365e-05	1.71642e-05	ATP5F1B/ATP5PB/ATP5MC3/CYC1/STOML2/ATP5F1D/ATP5MC1/ATP5ME/COX5B/ATP5F1A/ATP5F1C/ATP5MF/ATP5PO/ATP5MG	14
BP	GO:0048872	homeostasis of number of cells	59/2280	256/18866	6.2062e-07	2.39676e-05	1.80143e-05	RASSF2/JAM3/HCLS1/ETS1/MAFB/BCL6/INHBA/AXL/PRDX2/FOXO3/ZFP36L1/FH/TSC22D3/SPI1/RBFOX2/CSF1/FCER1G/ATP5IF1/STAT5B/SASH3/ARNT/GPR183/BAK1/ACIN1/F2R/SH2B3/IL7R/SP3/TNFAIP3/EPAS1/ADAR/DNAJA3/RPS14/MAEA/MIF/HIF1A/HSPA9/PRMT1/SLC40A1/KMT2E/P4HTM/HMOX1/ABL1/SKIL/LDB1/CARD11/MED1/RRN3/STAT1/LIPA/ALAS1/BCL10/CDK5RAP3/CCNB2/NFE2L1/VEGFA/SOD1/CD74/BMP4	59
BP	GO:0030512	negative regulation of transforming growth factor beta receptor signaling pathway	28/2280	87/18866	6.42026e-07	2.46403e-05	1.85199e-05	HTRA1/CHST11/TGFBR1/FBN1/EMILIN1/LTBP1/TGFB1I1/TGFB3/HTRA3/PMEPA1/ASPN/SMURF2/TGFB1/DNM2/SMAD3/CAV1/TGFBR2/VASN/UBA52/SMURF1/FAM89B/SKI/SKIL/SMAD7/CAV2/SPRY1/CD109/STUB1	28
BP	GO:0071346	cellular response to interferon-gamma	46/2280	182/18866	7.01135e-07	2.65786e-05	1.99768e-05	VIM/EVL/VCAM1/WAS/AIF1/TRIM8/HCK/HLA-DQA1/MRC1/EDN1/CCL21/SIRPA/CCL2/CCL19/CCL18/TRIM22/ICAM1/GAPDH/SUMO1/HLA-DPB1/ASS1/PTAFR/CASP1/SOCS3/ACTG1/HLA-DQB2/PARP14/TRIM25/CCL5/HLA-DPA1/MED1/HLA-DQA2/STAT1/HLA-DRB1/GBP1/HLA-DQB1/ACTR2/CCL13/HLA-DRB5/SLC26A6/GSN/OAS2/TLR4/SYNCRIP/TRIM26/HLA-DRA	46
BP	GO:0090288	negative regulation of cellular response to growth factor stimulus	46/2280	182/18866	7.01135e-07	2.65786e-05	1.99768e-05	HTRA1/SULF1/CHST11/TGFBR1/FBN1/EMILIN1/GREM1/LTBP1/TGFB1I1/SFRP2/TGFB3/ATP2B4/HTRA3/MMRN2/DCN/ADAMTS12/PMEPA1/ASPN/SMURF2/ADGRA2/THBS1/CXCL13/TWSG1/TGFB1/DNM2/SMAD3/CAV1/TGFBR2/CHRDL1/VASN/UBA52/SMURF1/FAM89B/CADM4/SKI/ABL1/SKIL/SMAD7/SULF2/CAV2/SPRY1/FSTL3/XDH/CD109/STUB1/GPC1	46
BP	GO:0097529	myeloid leukocyte migration	53/2280	222/18866	7.21443e-07	2.71817e-05	2.04301e-05	IL1R1/JAM3/EMILIN1/GREM1/MMP14/PECAM1/C3AR1/SWAP70/SLAMF8/ITGB2/C5AR1/CXCL12/AIF1/CCR1/PLA2G7/CSF1R/EDN1/CSF1/FCER1G/C1QBP/STAT5B/CCL21/THBS1/PREX1/ITGA9/PDGFB/SIRPA/CXCL13/CCL2/ANO6/CCL19/CCL18/TREM2/WDR1/ADAM8/PIP5K1C/MIF/CXCL9/THBS4/LGALS3/RARRES2/SERPINE1/CCL5/MAPK3/JAGN1/CCL13/CXCL1/VEGFA/IL23A/MCU/CXCL3/CD99/CD74	53
BP	GO:1902903	regulation of supramolecular fiber organization	78/2280	373/18866	7.43335e-07	2.78368e-05	2.09224e-05	EVL/HCLS1/NRP1/CCN2/AEBP1/TGFBR1/CAMSAP2/EMILIN1/CLIP3/SWAP70/KIRREL1/TGFB3/WAS/CRYAB/AKAP13/SVIL/CXCL12/S1PR1/HCK/APOE/MYADM/EDN1/GMFG/SH3PXD2B/FLNA/CCL21/SYNPO/NUMA1/PREX1/MLST8/PLEK/DBN1/ELN/F2RL1/SYNPO2/LMOD1/CLU/SMAD3/CDH5/WDR1/ARAP1/ICAM1/HSPA8/BAIAP2L2/MID1IP1/TJP1/ARF1/PAK2/DCTN1/PARK7/KATNB1/GRB2/ESAM/ACTG1/ABL1/RPS3/DRG1/ARHGEF2/CDC42EP5/SH3BP1/CAPG/CORO1B/IQGAP2/VILL/ACTR2/HAX1/TMSB4X/…	78
BP	GO:0030324	lung development	45/2280	177/18866	7.73272e-07	2.87834e-05	2.1634e-05	CRISPLD2/HEG1/CCN2/PDGFRB/MMP14/FGFR1/TGFB3/SPARC/LOX/RCN3/IGFBP5/BMPR2/ADAMTS2/TNC/PDPN/RBPJ/WNT2/FOXF1/SAV1/SP3/EPAS1/TGFBR2/TNS3/LTBP3/YAP1/PPP1CA/SRSF6/MAPK3/CHI3L1/LIPA/TMEM38B/SPRY1/EIF4EBP1/PTK7/STK40/CTSZ/FSTL3/LAMA5/VANGL2/AGR2/DHCR7/CEBPA/VEGFA/PKDCC/BMP4	45
BP	GO:0046390	ribose phosphate biosynthetic process	48/2280	194/18866	7.92702e-07	2.933e-05	2.20448e-05	ATP5F1B/ATP5PB/ATP5MC3/GUCY1B1/TKT/GUCY1A1/CYC1/MPC1/STOML2/ATP5F1D/ACOT7/ATP5MC1/AK2/ENO1/GCDH/PDHA1/ACSS2/TGFB1/GUK1/TREM2/ATP5ME/COX5B/ADSL/ATP5F1A/PAPSS2/ATP5F1C/SLC25A1/IMPDH2/UQCC3/ATP5MF/NUDT2/PDK4/ALDOA/ELOVL5/ELOVL1/ATP5PO/DLD/ATP5MG/NME1/TMSB4X/FASN/DLAT/ACAT1/PPCS/CMPK1/COASY/ADK/APRT	48
BP	GO:0000375	RNA splicing, via transesterification reactions	81/2280	393/18866	8.47527e-07	3.11719e-05	2.34291e-05	LUC7L/RBM6/RBFOX2/CELF1/RBM25/LUC7L3/C1QBP/SF3B5/DDX39B/CIRBP/FXR1/SF3B1/PNN/NCBP2/SRSF5/CWC25/TIA1/MBNL1/PABPN1/DDX42/NSRP1/PRPF4B/CWC22/PPIH/POLR2L/MPHOSPH10/LSM7/WDR77/HSPA8/SNRNP25/RBM39/DDX5/CPSF7/TRA2A/YBX1/POLR2I/HNRNPH1/ZCRB1/DDX17/PHF5A/SNW1/CCAR1/DDX39A/RBM17/DDX41/SNU13/POLR2E/LSM2/KHDC4/PSIP1/SNRNP40/SRSF6/HNRNPH3/U2SURP/HNRNPA3/HNRNPU/SF3B4/PQBP1/RBM8A/ALYREF/CTNNBL1/LSM4/SRSF11/RAVE…	81
BP	GO:0061572	actin filament bundle organization	42/2280	161/18866	8.56704e-07	3.13229e-05	2.35427e-05	EVL/DPYSL3/NRP1/CCN2/TGFBR1/LCP1/SWAP70/TGFB3/WAS/AIF1/S1PR1/SH3PXD2B/FLNA/MARCKS/ACTN1/RFLNB/SYNPO/SORBS1/PLEK/ELN/SYNPO2/SMAD3/ARAP1/PLS3/PLS1/BAIAP2L2/TJP1/PAK2/ITGB5/ACTG1/ABL1/CORO1B/PDLIM1/MICAL1/PFN1/TPM1/NEDD9/ARHGEF10L/SDC4/F11R/ROCK2/RFLNA	42
BP	GO:0000302	response to reactive oxygen species	55/2280	235/18866	8.81355e-07	3.20347e-05	2.40776e-05	PKD2/FYN/FBLN5/ETS1/PDGFRB/AXL/MMP2/PRDX2/FOXO3/CRYAB/COL1A1/GUCY1B1/TRAP1/CYP1B1/APOE/EDN1/CCNA2/BAK1/SIRPA/RACK1/CCL19/DNM2/TXNIP/TNFAIP3/ENDOG/APOD/SIGMAR1/MMP9/PYCR1/AIFM1/AQP1/EEF2/ANKZF1/PARK7/PRDX3/NET1/PPP5C/HMOX1/SPHK1/ABL1/RPS3/NFE2L2/PSAP/ROMO1/MAPK3/STAT1/SESN1/SOD2/TPM1/FOSL1/PCNA/PRDX5/SOD1/KLF4/BAD	55
BP	GO:0002685	regulation of leukocyte migration	51/2280	212/18866	9.0859e-07	3.28314e-05	2.46765e-05	IL1R1/JAM3/EMILIN1/GREM1/MMP14/THY1/C3AR1/SWAP70/GPSM3/SLAMF8/MSN/C5AR1/CXCL12/AIF1/CCR1/PLA2G7/CSF1R/EDN1/CSF1/C1QBP/CCL21/THBS1/C10orf99/CXCL13/F2RL1/CCL2/ANO6/CCL19/TREM2/APOD/ADAM8/ICAM1/MIF/PTAFR/WNK1/THBS4/LGALS3/RARRES2/HMOX1/SERPINE1/CCL5/MAPK3/ZP3/TMEM102/ECM1/VEGFA/IL23A/MCU/CD99/CD74/CCL28	51
BP	GO:0009206	purine ribonucleoside triphosphate biosynthetic process	23/2280	65/18866	9.80806e-07	3.52342e-05	2.64824e-05	ATP5F1B/ATP5PB/ATP5MC3/CYC1/STOML2/ATP5F1D/ATP5MC1/ENO1/TGFB1/TREM2/ATP5ME/COX5B/ATP5F1A/ATP5F1C/IMPDH2/UQCC3/ATP5MF/NUDT2/ALDOA/ATP5PO/ATP5MG/NME1/TMSB4X	23
BP	GO:0009205	purine ribonucleoside triphosphate metabolic process	26/2280	79/18866	9.86489e-07	3.52342e-05	2.64824e-05	RHOQ/ATP5F1B/ATP5PB/ATP5MC3/GIMAP7/CYC1/STOML2/ATP5F1D/ATP5MC1/ENO1/TGFB1/TREM2/ATP5ME/COX5B/ATP5F1A/ATP5F1C/RAN/IMPDH2/UQCC3/ATP5MF/NUDT2/ALDOA/ATP5PO/ATP5MG/NME1/TMSB4X	26
BP	GO:0097191	extrinsic apoptotic signaling pathway	54/2280	230/18866	9.94459e-07	3.53147e-05	2.6543e-05	FYN/TNFSF12/ACVR1/NRP1/TGFBR1/SFRP2/FGFR1/INHBA/PRDX2/FOXO3/PTPRC/SNAI2/ITGAV/ITPRIP/SRPX/THBS1/UNC5B/BAK1/CD27/PEA15/TGFB1/BID/TNFAIP3/SMAD3/DAXX/CAV1/ICAM1/BCL2L2/YAP1/STK4/MKNK2/PAK2/PPP1CA/PARK7/NDUFA13/LGALS3/HMOX1/SKIL/ARHGEF2/BCL2A1/SERPINE1/TNFRSF10A/G0S2/SH3RF1/ZDHHC3/ZMYND11/BCL10/SIVA1/ITM2C/CIB1/RBCK1/BCL2L12/BMP4/BAD	54
BP	GO:1903845	negative regulation of cellular response to transforming growth factor beta stimulus	28/2280	89/18866	1.07757e-06	3.80473e-05	2.85968e-05	HTRA1/CHST11/TGFBR1/FBN1/EMILIN1/LTBP1/TGFB1I1/TGFB3/HTRA3/PMEPA1/ASPN/SMURF2/TGFB1/DNM2/SMAD3/CAV1/TGFBR2/VASN/UBA52/SMURF1/FAM89B/SKI/SKIL/SMAD7/CAV2/SPRY1/CD109/STUB1	28
BP	GO:0006122	mitochondrial electron transport, ubiquinol to cytochrome c	10/2280	15/18866	1.10002e-06	3.86194e-05	2.90268e-05	UQCRC1/UQCR10/UQCRQ/CYC1/UQCRH/UQCR11/UQCRC2/UQCRFS1/UQCC3/CYCS	10
BP	GO:0072522	purine-containing compound biosynthetic process	50/2280	208/18866	1.18524e-06	4.13763e-05	3.10989e-05	ATP5F1B/ATP5PB/ATP5MC3/ADA2/GUCY1B1/GUCY1A1/CYC1/MPC1/STOML2/ATP5F1D/ACOT7/ATP5MC1/AK2/SHMT1/ENO1/GCDH/SHMT2/PDHA1/ACSS2/TGFB1/GUK1/TREM2/ATP5ME/COX5B/ADSL/ATP5F1A/PAPSS2/ATP5F1C/SLC25A1/IMPDH2/UQCC3/ATP5MF/NUDT2/PDK4/ALDOA/ELOVL5/ELOVL1/ATP5PO/DLD/ATP5MG/NME1/TMSB4X/FASN/DLAT/PNP/ACAT1/PPCS/COASY/ADK/APRT	50
BP	GO:0000377	RNA splicing, via transesterification reactions with bulged adenosine as nucleophile	80/2280	390/18866	1.20386e-06	4.15566e-05	3.12345e-05	LUC7L/RBM6/RBFOX2/CELF1/RBM25/LUC7L3/C1QBP/SF3B5/DDX39B/CIRBP/FXR1/SF3B1/PNN/NCBP2/SRSF5/CWC25/TIA1/MBNL1/PABPN1/DDX42/NSRP1/PRPF4B/CWC22/PPIH/POLR2L/LSM7/WDR77/HSPA8/SNRNP25/RBM39/DDX5/CPSF7/TRA2A/YBX1/POLR2I/HNRNPH1/ZCRB1/DDX17/PHF5A/SNW1/CCAR1/DDX39A/RBM17/DDX41/SNU13/POLR2E/LSM2/KHDC4/PSIP1/SNRNP40/SRSF6/HNRNPH3/U2SURP/HNRNPA3/HNRNPU/SF3B4/PQBP1/RBM8A/ALYREF/CTNNBL1/LSM4/SRSF11/RAVER1/SART1/S…	80
BP	GO:0000398	mRNA splicing, via spliceosome	80/2280	390/18866	1.20386e-06	4.15566e-05	3.12345e-05	LUC7L/RBM6/RBFOX2/CELF1/RBM25/LUC7L3/C1QBP/SF3B5/DDX39B/CIRBP/FXR1/SF3B1/PNN/NCBP2/SRSF5/CWC25/TIA1/MBNL1/PABPN1/DDX42/NSRP1/PRPF4B/CWC22/PPIH/POLR2L/LSM7/WDR77/HSPA8/SNRNP25/RBM39/DDX5/CPSF7/TRA2A/YBX1/POLR2I/HNRNPH1/ZCRB1/DDX17/PHF5A/SNW1/CCAR1/DDX39A/RBM17/DDX41/SNU13/POLR2E/LSM2/KHDC4/PSIP1/SNRNP40/SRSF6/HNRNPH3/U2SURP/HNRNPA3/HNRNPU/SF3B4/PQBP1/RBM8A/ALYREF/CTNNBL1/LSM4/SRSF11/RAVER1/SART1/S…	80
BP	GO:0002063	chondrocyte development	15/2280	32/18866	1.23055e-06	4.2242e-05	3.17496e-05	SULF1/CHST11/CHSY1/SFRP2/COL11A1/BMPR2/RFLNB/POC1A/TGFBR2/COMP/SERPINH1/SMAD7/SULF2/ECM1/RFLNA	15
BP	GO:0045765	regulation of angiogenesis	82/2280	403/18866	1.24973e-06	4.26633e-05	3.20662e-05	RUNX1/HDAC7/SERPINF1/TNFSF12/SARS1/GPNMB/THBS2/NRP1/FBLN5/SULF1/ETS1/EMILIN1/GREM1/C3/ITGA5/ITGAX/JCAD/SFRP2/ADAMTS1/C3AR1/CYBB/PTGIS/ATP2B4/SPARC/ITGB2/C5AR1/MMRN2/CYP1B1/ADAM12/DCN/CD34/PLXND1/COL4A2/MYDGF/ADGRA2/THBS1/ENG/CD40/CXCL13/ATF2/STAB1/TNFAIP3/APLNR/CDH5/TGFBR2/ALOX5/SIRT6/RAMP2/DDAH1/HIF1A/CXCR4/AQP1/HSPB6/HSPG2/TJP1/ITGB1/CLDN5/NAXE/THBS4/HMOX1/SPHK1/ABL1/LRG1/NFE2L2/SERPINE1/CEACAM…	82
BP	GO:0044706	multi-multicellular organism process	53/2280	226/18866	1.29525e-06	4.39744e-05	3.30517e-05	COL16A1/SYDE1/ETS1/ITGA5/PTGIS/MMP2/TGFB3/FBLN1/IGFBP5/HAVCR2/BMPR2/EDN1/THBD/PAM/SH3PXD2B/C1QBP/STAT5B/SMURF2/STC1/GJA1/TEAD3/HEXB/SP3/TGFBR2/H3-3B/RAMP2/MMP9/PTAFR/PRDX3/CTSB/TIMP1/RPL29/ARHGDIB/GOT2/RGS2/MED1/MAPK3/HSD11B2/SLC38A2/NR2F2/IGFBP7/AKR1B1/COMT/SPP1/VMP1/EMP2/FOSL1/VEGFA/MMP7/SOD1/UBE2Q1/CLDN4/EPN1	53
BP	GO:0009141	nucleoside triphosphate metabolic process	32/2280	110/18866	1.33407e-06	4.48072e-05	3.36777e-05	RHOQ/ATP5F1B/ATP5PB/ATP5MC3/GIMAP7/CYC1/STOML2/ATP5F1D/ATP5MC1/ENO1/TGFB1/GUK1/TREM2/ATP5ME/COX5B/ATP5F1A/ATP5F1C/RAN/SAMHD1/IMPDH2/UQCC3/ATP5MF/NUDT2/ALDOA/DCTPP1/ATP5PO/ATP5MG/NME1/TMSB4X/CMPK1/DTYMK/ADK	32
BP	GO:0150116	regulation of cell-substrate junction organization	23/2280	66/18866	1.33428e-06	4.48072e-05	3.36777e-05	NRP1/COL16A1/GREM1/MMP14/MAP4K4/THY1/THBS1/LIMS1/IQSEC1/MACF1/VCL/SMAD3/APOD/ACTG1/SLK/ABL1/LDB1/LRP1/ARF6/DUSP3/SDC4/VEGFA/ROCK2	23
BP	GO:1903708	positive regulation of hemopoiesis	49/2280	204/18866	1.54616e-06	5.16419e-05	3.88147e-05	RUNX1/CD83/HCLS1/ETS1/BCL6/MMP14/GPR68/INHBA/AXL/FOXO3/EVI2B/ZFP36L1/CD4/RUNX3/PTPRC/LILRB4/CCR1/CSF1/STAT5B/SASH3/ARNT/ZMIZ1/SOX4/CD27/ACIN1/DUSP10/TGFB1/CCL19/IL7R/TREM2/IL4R/TGFBR2/ADAM8/HIF1A/PRMT1/TYROBP/MED1/STAT1/ZBTB7B/GNAS/HLA-DRB1/KLF10/HAX1/PNP/SART1/IL23A/CD74/CTNNBIP1/BAD	49
BP	GO:1902107	positive regulation of leukocyte differentiation	41/2280	159/18866	1.59137e-06	5.28659e-05	3.97346e-05	RUNX1/CD83/HCLS1/BCL6/MMP14/GPR68/AXL/EVI2B/ZFP36L1/CD4/RUNX3/PTPRC/LILRB4/CCR1/CSF1/STAT5B/SASH3/ZMIZ1/SOX4/CD27/ACIN1/DUSP10/TGFB1/CCL19/IL7R/TREM2/IL4R/TGFBR2/ADAM8/TYROBP/ZBTB7B/GNAS/HLA-DRB1/KLF10/HAX1/PNP/SART1/IL23A/CD74/CTNNBIP1/BAD	41
BP	GO:0010498	proteasomal protein catabolic process	94/2280	483/18866	1.67149e-06	5.52307e-05	4.1512e-05	WWTR1/UBE2H/RCN3/APOE/RNF19A/CDC20/PSMA5/CCNB1/SMURF2/PLK1/RNF216/SPSB1/PSMD8/RNF126/RACK1/GNA12/TREM2/CLU/MAD2L1/HSPBP1/CAV1/HECTD3/TMEM129/UCHL1/DMAC2/SIRT6/WAC/PSMB2/MARCHF7/PSMB7/DVL1/MAEA/SUMO1/UBA52/DESI1/SMURF1/UBE2J2/TRIB3/SEL1L/F8A1/ANKZF1/PARK7/TAF9/PSME3IP1/GIPC1/ANAPC11/DNAJB2/PSMB4/XPO1/PELI1/TRIM25/FBXW5/SMAD7/NFE2L2/PSMB10/PBK/TRIB2/SDF2L1/DERL3/FBXL15/NUB1/RNF19B/UBE2G2/USP5/UBE2D…	94
BP	GO:0070663	regulation of leukocyte proliferation	55/2280	240/18866	1.77266e-06	5.79917e-05	4.35873e-05	GPNMB/VCAM1/BCL6/GREM1/LRRC32/CD4/CD320/AIF1/PTPRC/MNDA/IL6ST/HAVCR2/CSF1R/CSF1/STAT5B/SASH3/GPR183/VSIG4/PTPN6/CD40/TWSG1/PRNP/CCL19/CLCF1/TNFAIP3/DNAJA3/TGFBR2/MARCHF7/MIF/HLA-DPB1/CD3E/TYROBP/PRKAR1A/LGALS3/PELI1/RPS3/CCL5/HLA-DPA1/CARD11/MAPK3/SH3RF1/ZP3/ZBTB7B/HLA-DMB/HLA-DRB1/PNP/BST2/MZB1/SDC4/CD276/IL23A/TLR4/TNFRSF21/CD74/BMP4	55
BP	GO:0002690	positive regulation of leukocyte chemotaxis	29/2280	96/18866	1.77382e-06	5.79917e-05	4.35873e-05	C3AR1/SWAP70/GPSM3/C5AR1/CXCL12/AIF1/CCR1/PLA2G7/CSF1R/EDN1/CSF1/C1QBP/CCL21/THBS1/CXCL13/F2RL1/ANO6/CCL19/WNK1/THBS4/RARRES2/SERPINE1/CCL5/MAPK3/TMEM102/VEGFA/IL23A/MCU/CD74	29
BP	GO:0007568	aging	68/2280	319/18866	1.85116e-06	6.02016e-05	4.52483e-05	SERPING1/SERPINF1/TIMP2/CCN2/BCL6/PDGFRB/PRELP/TGFB3/FOXO3/CRYAB/ITGB2/TSPO/DCN/IGFBP5/PICALM/COL4A2/EDN1/CNP/C1QA/ZMIZ1/LIMS1/BAK1/ENG/SEC63/PRNP/LONP1/ENDOG/DNAJA3/TGFBR2/APOD/COMP/PPP1R9B/NDUFS6/HMGCR/ICAM1/MIF/ASS1/YBX1/CARM1/EEF2/GRB2/TIMP1/NEK6/ABL1/NFE2L2/BCL2A1/SERPINE1/LOXL2/ROMO1/MAPK3/SOD2/DLD/NFKB2/YPEL3/CISD2/LRP1/GSN/CTSC/CDKN2B/DDC/MMP7/SOD1/NUP62/SCAP/ULK3/BCL2L12/AURKB/PLK2	68
BP	GO:0007566	embryo implantation	21/2280	58/18866	1.87505e-06	6.06592e-05	4.55922e-05	SYDE1/PTGIS/MMP2/FBLN1/C1QBP/SMURF2/STC1/GJA1/TGFBR2/H3-3B/MMP9/TIMP1/RPL29/ARHGDIB/IGFBP7/SPP1/VMP1/EMP2/VEGFA/SOD1/UBE2Q1	21
BP	GO:0050920	regulation of chemotaxis	53/2280	229/18866	1.98078e-06	6.37461e-05	4.79124e-05	JAM3/NRP1/GREM1/PDGFRB/FGFR1/C3AR1/SWAP70/GPSM3/SLAMF8/C5AR1/SEMA7A/CXCL12/AIF1/CCR1/S1PR1/PLA2G7/BMPR2/ZSWIM4/CSF1R/ROBO1/EDN1/CSF1/C1QBP/CCL21/ADGRA2/THBS1/GPR183/PDGFB/CXCL13/TGFB1/F2RL1/CCL2/ANO6/CCL19/TREM2/SMAD3/MIF/SEMA4C/CXCR4/WNK1/THBS4/RARRES2/SERPINE1/CCL5/MAPK3/TMEM102/CORO1B/TMSB4X/DUSP3/VEGFA/IL23A/MCU/CD74	53
BP	GO:1903039	positive regulation of leukocyte cell-cell adhesion	54/2280	235/18866	2.00921e-06	6.43261e-05	4.83483e-05	RUNX1/CD83/FYN/ETS1/VCAM1/BCL6/THY1/CD4/ITGB2/AIF1/RUNX3/PTPRC/LILRB4/IL6ST/HAVCR2/STAT5B/CCL21/SASH3/ZMIZ1/SOX4/CD27/PTPN6/DUSP10/SIRPA/CCL2/CCL19/IL7R/IL4R/DNAJA3/CAV1/TGFBR2/ADAM8/ALOX5/ICAM1/HLA-DPB1/CD3E/PTAFR/PAK2/GRB2/RPS3/CCL5/HLA-DPA1/CARD11/ZP3/ZBTB7B/HLA-DMB/BCL10/PNP/SART1/CD276/IL23A/LCK/CD74/BAD	54
BP	GO:0050678	regulation of epithelial cell proliferation	80/2280	395/18866	2.02655e-06	6.45466e-05	4.8514e-05	SERPINF1/TNFSF12/NRP2/HTRA1/NRP1/SULF1/TGFBR1/JCAD/SFRP2/FGFR1/LAMC1/KDF1/ZFP36L1/SPARC/C5AR1/CXCL12/RUNX3/APOE/BMPR2/SNAI2/ROBO1/MYDGF/PHB2/ATP5IF1/ARNT/THBS1/KLF9/PDGFB/KDM5B/VIP/DUSP10/ATF2/TGFB1/CCL2/GJA1/WNT2/TINF2/SAV1/TNFAIP3/APLNR/SMAD3/CAV1/WDR77/ALOX5/SIRT6/HIF1A/YAP1/LAMB1/ATP5F1A/THBS4/HMOX1/NRARP/EGFL7/CCND1/LRG1/SULF2/CCL5/MED1/SRSF6/CEACAM1/STAT1/FZD7/CAV2/WDR13/SFN/NR2F2/PYGO2/ECM…	80
BP	GO:0001701	in utero embryonic development	78/2280	383/18866	2.17467e-06	6.89092e-05	5.1793e-05	PKD2/CMTM3/ACVR1/HEG1/CHST11/TGFBR1/NXN/PDGFRB/FGFR1/MYH10/TGFB3/ZFP36L1/SH3PXD2A/CCN1/PLPP4/EDN1/CCNB1/ARNT/RBBP6/CPT2/RTCB/NDUFA2/ZMIZ1/ZNF830/PDGFB/MBNL1/NSRP1/DBN1/RBPJ/WNT2/GNA12/ZFAND5/FOXF1/SP3/ENDOG/EPAS1/SMAD3/TGFBR2/MFN2/HIF1A/MDFI/PRMT1/YBX1/CIR1/STK4/ITGB1/GRB2/SOCS3/RTF1/YBX3/SKIL/SSR2/MED1/COPS3/RRN3/PHLDA2/ZP3/NR2F2/KEAP1/BTF3/ST14/ASF1B/TM4SF1/NSDHL/CDX2/TPM1/TBL1XR1/CEBPA/MYH9/CC…	78
BP	GO:0009142	nucleoside triphosphate biosynthetic process	26/2280	82/18866	2.19137e-06	6.89792e-05	5.18456e-05	ATP5F1B/ATP5PB/ATP5MC3/CYC1/STOML2/ATP5F1D/ATP5MC1/ENO1/TGFB1/TREM2/ATP5ME/COX5B/ATP5F1A/ATP5F1C/IMPDH2/UQCC3/ATP5MF/NUDT2/ALDOA/ATP5PO/ATP5MG/NME1/TMSB4X/CMPK1/DTYMK/ADK	26
BP	GO:1903076	regulation of protein localization to plasma membrane	30/2280	102/18866	2.19921e-06	6.89792e-05	5.18456e-05	RHOQ/MMP14/CLIP3/ATP2B4/RER1/ARHGEF16/PICALM/LRRC15/LDLRAP1/EPHB2/SORBS1/GOPC/PRNP/RACK1/TGFB1/TREM2/RAMP3/PPP1R9B/PLS1/VTI1B/ITGB1/LGALS3/CLN3/ZDHHC7/GBP1/LRP1/AGR2/ARF6/CIB1/PKDCC	30
BP	GO:0002761	regulation of myeloid leukocyte differentiation	34/2280	123/18866	2.27988e-06	7.11483e-05	5.34759e-05	RUNX1/RASSF2/HCLS1/FBN1/MAFB/GPR68/INHBA/EVI2B/ZFP36L1/CD4/ESRRA/LILRB4/CCR1/PIAS3/CSF1/ACIN1/TGFB1/TREM2/LTF/GPR137B/C1QC/TYROBP/CEACAM1/TFE3/GNAS/HLA-DRB1/KLF10/NME1/HAX1/FSTL3/IL23A/TLR4/CD74/CTNNBIP1	34
BP	GO:0048771	tissue remodeling	44/2280	178/18866	2.30446e-06	7.1554e-05	5.37809e-05	RASSF2/BGN/GPNMB/TMEM119/GREM1/CTHRC1/MMP14/DDR2/AXL/MMP2/TGFB3/S1PR1/IGFBP5/BMPR2/CSF1R/CTSK/BAK1/SNX10/TGFB1/RBPJ/F2R/GJA1/TNFAIP3/EPAS1/CAV1/ADAM8/GPR137B/LTBP3/HIF1A/TPP1/TIMP1/THBS4/ACP5/P3H4/PDK4/TGM2/CEACAM1/SUCO/LIPA/CAPN1/EFNA2/SPP1/IL23A/ROCK2	44
BP	GO:0048545	response to steroid hormone	72/2280	346/18866	2.35886e-06	7.28769e-05	5.47752e-05	RUNX1/SERPINF1/CCN2/HEYL/CYBB/TGFB3/FOXO3/FIBIN/COL1A1/FBXO32/ZFP36L1/SPARC/TSPO/AKAP13/LOX/ESRRA/AIF1/KANK2/PMEPA1/RBFOX2/EDN1/LBH/PAM/GOT1/PHB2/THBS1/ZMIZ1/ENG/KLF9/PER1/PHB/STC1/TGFB1/PLPP1/TXNIP/DAXX/GLB1/CAV1/TGFBR2/PPP1R9B/CALCOCO1/RAMP2/ICAM1/AIFM1/DDX5/ASS1/AQP1/CARM1/YAP1/PTAFR/DDX17/PARK7/PPP5C/RPL27/HDAC1/CCND1/MED1/UBR5/HSD11B2/HNRNPU/IGFBP7/EIF4EBP1/ATP1A1/PCK2/SAFB/URI1/SPP1/FOSL1/P…	72
BP	GO:1901605	alpha-amino acid metabolic process	48/2280	202/18866	2.71907e-06	8.34118e-05	6.26933e-05	SARS1/GFPT2/ATP2B4/SLC39A8/AGMAT/MPST/GOT1/AHCY/SHMT1/TST/GCDH/SHMT2/GCAT/ALDH4A1/MCCC2/ENOPH1/SLC7A7/ASL/HMGCL/ILVBL/DDAH1/PYCR1/ASS1/QDPR/KYAT3/IL4I1/GPT2/PARK7/GOT2/BCAT2/FPGS/ODC1/DLD/DDAH2/CLN3/GFPT1/OGDH/GLS/DLST/COMT/GPT/SERINC3/ACAT1/PCBD1/PEMT/PSAT1/GLUD1/THAP4	48
BP	GO:0034599	cellular response to oxidative stress	66/2280	310/18866	2.72684e-06	8.34118e-05	6.26933e-05	PKD2/FYN/FBLN5/ETS1/PDGFRB/GPX8/AXL/CYBB/MMP2/PRDX2/FOXO3/GUCY1B1/TRAP1/CYP1B1/AIF1/ATP13A2/GSR/TP53INP1/CCNA2/ARNT/NCF2/SIRPA/RACK1/GSKIP/LONP1/DNM2/TNFAIP3/ENDOG/EPAS1/ALOX5/SIGMAR1/MMP9/PYCR1/AIFM1/HIF1A/AQP1/ANKZF1/PARK7/PRDX3/NET1/PPP5C/LANCL1/GPX3/HMOX1/SPHK1/ABL1/RPS3/NUDT2/NFE2L2/PSAP/ROMO1/MGST1/MAPK3/KEAP1/SOD2/TMEM161A/TPM1/NFE2L1/FUT8/CYCS/PCNA/GPX2/TLR4/PRDX5/SOD1/KLF4	66
BP	GO:0002688	regulation of leukocyte chemotaxis	34/2280	124/18866	2.78054e-06	8.46353e-05	6.36129e-05	JAM3/GREM1/C3AR1/SWAP70/GPSM3/SLAMF8/C5AR1/CXCL12/AIF1/CCR1/PLA2G7/CSF1R/EDN1/CSF1/C1QBP/CCL21/THBS1/CXCL13/F2RL1/CCL2/ANO6/CCL19/MIF/WNK1/THBS4/RARRES2/SERPINE1/CCL5/MAPK3/TMEM102/VEGFA/IL23A/MCU/CD74	34
BP	GO:0030316	osteoclast differentiation	29/2280	98/18866	2.81867e-06	8.53752e-05	6.4169e-05	RASSF2/FBN1/MAFB/CCN4/GPR68/SH3PXD2A/ESRRA/LILRB4/CCR1/PIAS3/FAM20C/CSF1R/CSF1/FCER1G/GPR183/SNX10/TREM2/LTF/GPR137B/TYROBP/TFE3/PAFAH1B1/GNAS/KLF10/FSTL3/CD109/EFNA2/IL23A/TLR4	29
BP	GO:0051017	actin filament bundle assembly	40/2280	157/18866	2.93462e-06	8.84537e-05	6.64828e-05	EVL/DPYSL3/NRP1/CCN2/TGFBR1/LCP1/SWAP70/TGFB3/WAS/AIF1/S1PR1/SH3PXD2B/FLNA/MARCKS/ACTN1/SYNPO/SORBS1/PLEK/ELN/SYNPO2/SMAD3/ARAP1/PLS3/PLS1/BAIAP2L2/TJP1/PAK2/ITGB5/ACTG1/ABL1/CORO1B/PDLIM1/MICAL1/PFN1/TPM1/NEDD9/ARHGEF10L/SDC4/F11R/ROCK2	40
BP	GO:1901342	regulation of vasculature development	87/2280	444/18866	3.03673e-06	9.06667e-05	6.81462e-05	RUNX1/HDAC7/SERPINF1/TNFSF12/SARS1/GPNMB/THBS2/NRP1/FBLN5/SULF1/ETS1/EMILIN1/GREM1/C3/ITGA5/ITGAX/JCAD/SFRP2/ADAMTS1/C3AR1/CYBB/PTGIS/ATP2B4/SPARC/ITGB2/C5AR1/MMRN2/CYP1B1/ADAM12/DCN/CD34/PLXND1/COL4A2/MYDGF/ADGRA2/THBS1/ENG/PDGFB/CD40/CXCL13/ATF2/STAB1/TNFAIP3/APLNR/CDH5/TGFBR2/ALOX5/SIRT6/RAMP2/DDAH1/HIF1A/CXCR4/AQP1/HSPB6/HSPG2/TJP1/ITGB1/CLDN5/NAXE/THBS4/HMOX1/SPHK1/ABL1/LRG1/NFE2L2/SERPINE1/…	87
BP	GO:0001706	endoderm formation	20/2280	55/18866	3.03738e-06	9.06667e-05	6.81462e-05	COL8A1/ITGA5/MMP14/INHBA/MMP2/COL5A2/COL5A1/FN1/ITGB2/COL11A1/COL12A1/ITGAV/COL4A2/COL6A1/MMP9/LAMB1/ITGB5/RTF1/MMP15/HSBP1	20
BP	GO:0031214	biomineral tissue development	41/2280	163/18866	3.14664e-06	9.3029e-05	6.99217e-05	ACVR1/GPNMB/SLC24A3/TMEM119/GREM1/DDR2/COL1A2/FGR/TGFB3/COL1A1/MGP/CCN1/LOX/CCR1/S1PR1/BMPR2/FAM20C/ASPN/RFLNB/CLEC3B/SNX10/TGFB1/SRGN/ANO6/SLC20A1/LTF/SMAD3/ALOX5/COMP/LTBP3/HIF1A/FBXL15/TMEM38B/ECM1/KLF10/SPP1/NBR1/PKDCC/ROCK2/BMP4/RFLNA	41
BP	GO:0110148	biomineralization	41/2280	163/18866	3.14664e-06	9.3029e-05	6.99217e-05	ACVR1/GPNMB/SLC24A3/TMEM119/GREM1/DDR2/COL1A2/FGR/TGFB3/COL1A1/MGP/CCN1/LOX/CCR1/S1PR1/BMPR2/FAM20C/ASPN/RFLNB/CLEC3B/SNX10/TGFB1/SRGN/ANO6/SLC20A1/LTF/SMAD3/ALOX5/COMP/LTBP3/HIF1A/FBXL15/TMEM38B/ECM1/KLF10/SPP1/NBR1/PKDCC/ROCK2/BMP4/RFLNA	41
BP	GO:0030224	monocyte differentiation	16/2280	38/18866	3.18044e-06	9.31372e-05	7.0003e-05	GPR68/ZFP36L1/CD4/CSF1R/IFI16/CSF1/ACIN1/SP3/MED1/HLA-DRB1/FASN/MYH9/VEGFA/CD74/CTNNBIP1/BMP4	16
BP	GO:1903131	mononuclear cell differentiation	16/2280	38/18866	3.18044e-06	9.31372e-05	7.0003e-05	GPR68/ZFP36L1/CD4/CSF1R/IFI16/CSF1/ACIN1/SP3/MED1/HLA-DRB1/FASN/MYH9/VEGFA/CD74/CTNNBIP1/BMP4	16
BP	GO:0043281	regulation of cysteine-type endopeptidase activity involved in apoptotic process	50/2280	215/18866	3.29738e-06	9.61062e-05	7.22345e-05	CCN2/UACA/SFRP2/RPS6KA1/CRYAB/USP47/CCN1/ROBO1/THBS1/DHCR24/BAK1/CD27/RACK1/F2R/LAMTOR5/BID/SERPINB9/SMAD3/BIRC5/MMP9/PRR7/AIFM1/FAM162A/AQP1/PAK2/CASP1/PARK7/PRDX3/NDUFA13/FIS1/RPS3/TNFRSF10A/SH3RF1/SFN/BCL10/BIRC2/CTSD/XDH/MICAL1/GSN/DAP/CYCS/VEGFA/PRDX5/LCK/MAGEA3/BCL2L12/ATP2A3/KLF4/BAD	50
BP	GO:0048146	positive regulation of fibroblast proliferation	19/2280	51/18866	3.52008e-06	0.000101714	7.64491e-05	PDGFRB/DDR2/PDGFC/FN1/CCNB1/CCNA2/ZMIZ1/NDUFS4/PDGFB/WNT2/SIRT6/FOSL2/MIF/AQP1/SPHK1/BMI1/E2F1/CDK4/CD74	19
BP	GO:0031639	plasminogen activation	12/2280	23/18866	3.52269e-06	0.000101714	7.64491e-05	THBS1/DHCR24/ENO1/CLEC3B/F12/PLAT/PLAU/SERPINE1/PGK1/MELTF/CTSZ/PLGRKT	12
BP	GO:0007492	endoderm development	25/2280	79/18866	3.55423e-06	0.000102147	7.67749e-05	COL8A1/ITGA5/MMP14/INHBA/LAMC1/MMP2/COL5A2/COL5A1/ZFP36L1/FN1/ITGB2/COL11A1/COL12A1/ITGAV/COL4A2/COL6A1/SMAD3/MMP9/LAMB1/ITGB5/RTF1/HDAC1/MMP15/BMP4/HSBP1	25
BP	GO:0070371	ERK1 and ERK2 cascade	68/2280	325/18866	3.65832e-06	0.000104652	7.86574e-05	GPNMB/NRP1/CCN2/EMILIN1/PDGFRB/PDGFC/ZFP36L1/FBLN1/CCN1/FN1/CD4/C5AR1/SEMA7A/PTPRC/CCR1/HAVCR2/MARCO/APOE/AKAP12/CSF1R/ITGAV/PHB2/CCL21/GPR183/RANBP9/GNAI2/EPHB2/PDGFB/PTPN6/MAP2K2/DUSP10/PHB/SIRPA/TGFB1/F2RL1/CCL2/CCL19/F2R/CCL18/TREM2/RAMP3/CAVIN3/HMGCR/ICAM1/MIF/GLIPR2/TRAF7/SHC1/SLC9A3R1/ABL1/CCL5/MED1/CEACAM1/MAPK3/CHI3L1/SPRY1/HLA-DRB1/GBP1/CCL13/LRP1/DUSP3/CIB1/FGFR4/NPTN/TLR4/CD74/BMP4/KL…	68
BP	GO:0032434	regulation of proteasomal ubiquitin-dependent protein catabolic process	35/2280	131/18866	3.80346e-06	0.000108302	8.14013e-05	RNF19A/CDC20/PLK1/RACK1/GNA12/CLU/HSPBP1/CAV1/SIRT6/WAC/DVL1/SUMO1/DESI1/TRIB3/PARK7/TAF9/GIPC1/DNAJB2/XPO1/SMAD7/NFE2L2/PBK/TRIB2/NUB1/RNF19B/USP5/KEAP1/OGT/STUB1/CEBPA/ARAF/SGTA/AURKA/SDCBP/PLK2	35
BP	GO:0070661	leukocyte proliferation	66/2280	313/18866	3.84382e-06	0.000108949	8.18877e-05	FYN/GPNMB/VCAM1/BCL6/GREM1/LRRC32/PRDX2/CD4/MSN/CD320/AIF1/PTPRC/MNDA/IL6ST/HAVCR2/CSF1R/CSF1/STAT5B/SASH3/GPR183/VSIG4/PTPN6/CD40/TWSG1/PRNP/F2RL1/CCL19/IL7R/CLCF1/TREM2/CLU/TNFAIP3/DNAJA3/TGFBR2/MARCHF7/MIF/HLA-DPB1/CD3E/CD79A/TYROBP/PRKAR1A/IMPDH2/LGALS3/ABL1/PELI1/RPS3/PSMB10/CCL5/HLA-DPA1/CARD11/MAPK3/SH3RF1/ZP3/ZBTB7B/HLA-DMB/HLA-DRB1/PNP/BST2/MZB1/SDC4/CD276/IL23A/TLR4/TNFRSF21/CD74/BMP4	66
BP	GO:0035966	response to topologically incorrect protein	48/2280	205/18866	4.20761e-06	0.000118716	8.92285e-05	MYDGF/THBS1/GET3/TLN1/BAK1/HSPB7/F12/HSPB8/RNF126/RACK1/EIF2AK2/CCL2/HERPUD2/CLU/DAXX/TMEM129/COMP/HSPA8/MFN2/SERPINH1/DNAJB11/HSPA9/UBE2J2/ATP6V0D1/ANKZF1/DCTN1/TPP1/SEC31A/DNAJB2/SHC1/THBS4/CCND1/NFE2L2/CHAC1/ATF6B/SDF2L1/CUL7/DERL3/YIF1A/SRPRB/TMBIM6/GFPT1/CDK5RAP3/STUB1/AGR2/CTDSP2/TOR1B/TM7SF3	48
BP	GO:0031532	actin cytoskeleton reorganization	30/2280	105/18866	4.23989e-06	0.000119083	8.95044e-05	HCLS1/NRP1/SYDE1/ANTXR1/S1PR1/HCK/CSF1R/GMFG/FLNA/PARVA/PLEK/ARAP1/BAIAP2L2/TJP1/GRB2/ESAM/SHC1/ARHGDIB/ABL1/PHPT1/IQGAP2/PTK7/HAX1/NEDD9/MYH9/PLEK2/GSN/MCU/F11R/CLDN3	30
BP	GO:0070167	regulation of biomineral tissue development	28/2280	95/18866	4.5311e-06	0.000126116	9.47901e-05	ACVR1/TMEM119/GREM1/DDR2/TGFB3/MGP/CCN1/CCR1/S1PR1/BMPR2/FAM20C/ASPN/RFLNB/TGFB1/SRGN/ANO6/LTF/SMAD3/ALOX5/COMP/LTBP3/HIF1A/ECM1/NBR1/PKDCC/ROCK2/BMP4/RFLNA	28
BP	GO:0110149	regulation of biomineralization	28/2280	95/18866	4.5311e-06	0.000126116	9.47901e-05	ACVR1/TMEM119/GREM1/DDR2/TGFB3/MGP/CCN1/CCR1/S1PR1/BMPR2/FAM20C/ASPN/RFLNB/TGFB1/SRGN/ANO6/LTF/SMAD3/ALOX5/COMP/LTBP3/HIF1A/ECM1/NBR1/PKDCC/ROCK2/BMP4/RFLNA	28
BP	GO:0001101	response to acid chemical	35/2280	132/18866	4.58152e-06	0.000126947	9.5415e-05	PKD2/FYN/COL16A1/CCN2/ZEB1/COL1A2/CYBB/MMP2/COL5A2/COL18A1/COL3A1/PDGFC/COL1A1/ATP2B4/EDN1/COL6A1/COL4A1/ATF2/LAMTOR5/PPP1R9B/ICAM1/AIFM1/BCL2L2/ASS1/LAMTOR2/SESN1/LAMTOR4/SIPA1/TMBIM6/AKR1B1/VEGFA/PCNA/PEMT/BAD/LRP11	35
BP	GO:0009199	ribonucleoside triphosphate metabolic process	26/2280	85/18866	4.63067e-06	0.000127736	9.6008e-05	RHOQ/ATP5F1B/ATP5PB/ATP5MC3/GIMAP7/CYC1/STOML2/ATP5F1D/ATP5MC1/ENO1/TGFB1/TREM2/ATP5ME/COX5B/ATP5F1A/ATP5F1C/RAN/IMPDH2/UQCC3/ATP5MF/NUDT2/ALDOA/ATP5PO/ATP5MG/NME1/TMSB4X	26
BP	GO:0097193	intrinsic apoptotic signaling pathway	62/2280	290/18866	4.69047e-06	0.000128811	9.68157e-05	SFRP2/USP47/TRAP1/CYP1B1/CXCL12/BMF/SNAI2/IFI16/BAK1/ENO1/HINT1/NDUFS3/RACK1/GSKIP/PHLDA3/BID/CLU/VDAC2/CAV1/MARCHF7/MMP9/AIFM1/BCL2L2/MIF/DDX5/HIF1A/TRIB3/SNW1/PARK7/TAF9/NDUFA13/NOC2L/SLC9A3R1/ZNF385A/FIS1/HMOX1/ABL1/HDAC1/YBX3/RPS3/SKIL/ARHGEF2/NFE2L2/BCL2A1/CHAC1/RRN3/SFN/SOD2/E2F1/IVNS1ABP/TMBIM6/BCLAF1/TMEM161A/SERINC3/URI1/SOD1/LCK/MAGEA3/CD74/BCL2L12/ATP2A3/BAD	62
BP	GO:0090303	positive regulation of wound healing	21/2280	61/18866	4.7632e-06	0.000130229	9.78818e-05	CCN4/PRDX2/THBD/THBS1/F12/PLEK/PDPN/PLPP3/ANO6/F2R/MYLK/CXCR4/ITGB1/ACTG1/NFE2L2/SERPINE1/DUOX2/TLR4/F11R/CLDN3/CLDN4	21
BP	GO:0001704	formation of primary germ layer	34/2280	127/18866	4.95538e-06	0.000134887	0.000101382	COL8A1/ACVR1/ITGA5/MMP14/SFRP2/FGFR1/INHBA/MMP2/COL5A2/COL5A1/FN1/ITGB2/COL11A1/BMPR2/COL12A1/ITGAV/COL4A2/COL6A1/TWSG1/GJA1/FOXF1/SMAD3/MMP9/LAMB1/ITGB5/ITGB1/PRKAR1A/RTF1/MMP15/FZD7/TRIM15/BMP4/KLF4/HSBP1	34
BP	GO:0009165	nucleotide biosynthetic process	58/2280	266/18866	4.97746e-06	0.000134894	0.000101388	ATP5F1B/ATP5PB/ATP5MC3/PTGIS/NNMT/GUCY1B1/GUCY1A1/CYC1/MPC1/STOML2/ATP5F1D/ACOT7/ATP5MC1/AK2/SHMT1/ENO1/GCDH/PDHA1/ACSS2/DCTD/TGFB1/GUK1/TREM2/ATP5ME/COX5B/ADSL/ATP5F1A/PAPSS2/ATP5F1C/NAXE/SLC25A1/IMPDH2/UQCC3/ATP5MF/NUDT2/PDK4/ALDOA/ELOVL5/ELOVL1/NADK/FLAD1/ATP5PO/IDH2/DLD/ATP5MG/NME1/TMSB4X/FASN/DLAT/PNP/ACAT1/PPCS/RRM2/CMPK1/DTYMK/COASY/ADK/APRT	58
BP	GO:1903362	regulation of cellular protein catabolic process	57/2280	260/18866	5.02665e-06	0.000135632	0.000101942	DACT1/MSN/ATP13A2/APOE/RNF19A/CDC20/ATP5IF1/PLK1/MAGEF1/RACK1/GNA12/TREM2/CLU/TNFAIP3/HSPBP1/CAV1/MYLIP/SIRT6/WAC/MARCHF7/DVL1/RPL5/SUMO1/DESI1/SMURF1/TRIB3/F8A1/PARK7/TAF9/PSME3IP1/GIPC1/DNAJB2/XPO1/SMAD7/NFE2L2/PBK/TRIB2/DERL3/NUB1/RNF19B/UBE2G2/USP5/KEAP1/OGT/CDK5RAP3/LRP1/STUB1/CEBPA/CTSC/NFE2L1/ARAF/SGTA/AURKA/UBAC2/CCDC22/SDCBP/PLK2	57
BP	GO:0019318	hexose metabolic process	56/2280	254/18866	5.06482e-06	0.000136067	0.00010227	CHST15/MDH2/GALE/GOT1/HK3/AKR1A1/TPI1/ENO1/MAN2B1/PDHA1/SORBS1/DGKQ/GPI/GLB1/CLK2/APOD/C1QTNF1/PFKL/GAPDH/MAEA/INSR/DCXR/KBTBD2/IGFBP3/PPP1CA/SLC25A11/SLC25A10/SLC25A1/IGFBP4/GOT2/PDK4/ALDOA/FUCA1/PHLDA2/PGM5/FUT6/SORD/PGK1/GLYCTK/CRTC2/PGM1/HK2/H6PD/OGT/AKR1B1/PCK2/DLAT/FUT2/GPT/PGP/ENO2/NFE2L1/FUT8/PPP4R3B/ARPP19/BAD	56
BP	GO:0046365	monosaccharide catabolic process	22/2280	66/18866	5.21885e-06	0.000139481	0.000104836	GALE/HK3/AKR1A1/TPI1/ENO1/GPI/GLB1/PFKL/GAPDH/DCXR/CRYL1/ALDOA/FUT6/SORD/PGK1/GLYCTK/PGM1/HK2/FUT2/ENO2/FUT8/BAD	22
BP	GO:0034446	substrate adhesion-dependent cell spreading	30/2280	106/18866	5.23704e-06	0.000139481	0.000104836	NRP1/ANTXR1/AXL/LAMC1/FERMT2/FBLN1/LAMB2/FN1/POSTN/MYADM/ITGAV/C1QBP/FLNA/LIMS1/PREX1/PARVA/PDPN/DNM2/LPXN/DOCK1/LAMB1/ABL1/FZD7/EPHB3/GBP1/MELTF/LAMA5/FERMT3/NEDD9/CIB1	30
BP	GO:0043161	proteasome-mediated ubiquitin-dependent protein catabolic process	83/2280	424/18866	5.28788e-06	0.000140231	0.000105399	WWTR1/UBE2H/RNF19A/CDC20/PSMA5/CCNB1/SMURF2/PLK1/RNF216/SPSB1/PSMD8/RNF126/RACK1/GNA12/CLU/MAD2L1/HSPBP1/CAV1/HECTD3/TMEM129/UCHL1/DMAC2/SIRT6/WAC/PSMB2/PSMB7/DVL1/MAEA/SUMO1/UBA52/DESI1/SMURF1/UBE2J2/TRIB3/SEL1L/ANKZF1/PARK7/TAF9/GIPC1/ANAPC11/DNAJB2/PSMB4/XPO1/PELI1/TRIM25/FBXW5/SMAD7/NFE2L2/PSMB10/PBK/TRIB2/DERL3/FBXL15/NUB1/RNF19B/UBE2G2/USP5/UBE2D3/PTTG1/PSMB1/KEAP1/PSMA7/BIRC2/PSMB6/OGT/STU…	83
BP	GO:0032970	regulation of actin filament-based process	80/2280	405/18866	5.47697e-06	0.000144486	0.000108598	EVL/RHOQ/JAM3/HCLS1/NRP1/CCN2/TGFBR1/PDGFRB/SWAP70/KIRREL1/TGFB3/WAS/AKAP13/SVIL/CXCL12/S1PR1/HCK/MYADM/CSF1R/EDN1/GMFG/PAM/SH3PXD2B/FLNA/CCL21/SYNPO/PREX1/PLN/MLST8/STC1/PLEK/PDPN/DBN1/ELN/F2RL1/SYNPO2/LMOD1/SMAD3/WDR1/CAV1/ARAP1/ICAM1/SUMO1/BAIAP2L2/SMIM22/TJP1/ARF1/PAK2/GRB2/ESAM/ACTG1/ARHGDIB/ABL1/CDC42EP5/SH3BP1/CAPG/PHPT1/PKP2/CORO1B/IQGAP2/VILL/ATP1A1/ACTR2/HAX1/TMSB4X/LRP1/BST2/PFN1/RND3/…	80
BP	GO:0090101	negative regulation of transmembrane receptor protein serine/threonine kinase signaling pathway	35/2280	133/18866	5.50393e-06	0.000144486	0.000108598	ACVR1/HTRA1/CHST11/TGFBR1/FBN1/EMILIN1/GREM1/LTBP1/TGFB1I1/SFRP2/TGFB3/HTRA3/PMEPA1/ASPN/SMURF2/TWSG1/TGFB1/DNM2/SMAD3/CAV1/TGFBR2/CHRDL1/VASN/UBA52/SMURF1/FAM89B/SKI/ABL1/SKIL/SMAD7/CAV2/SPRY1/FSTL3/CD109/STUB1	35
BP	GO:0042254	ribosome biogenesis	65/2280	310/18866	5.51849e-06	0.000144486	0.000108598	NHP2/C1QBP/RPS8/MRPL22/ERI3/MPHOSPH10/MRPS2/MRPL20/IMP4/MRPS7/DDX49/NPM3/RPS14/NOP16/RPS5/RPL26L1/RPL5/RPSA/RPLP0/RPS2/RPS28/MRPL36/DDX17/RPS9/RPS15/MRPL11/RAN/TRAF7/MRTO4/WDR18/NOC2L/SNU13/MRM3/XPO1/RRP9/THUMPD1/RPL27/RPL10A/SUV39H1/NOP14/RPL35/RPUSD1/RPS16/RPS21/NOB1/KRI1/NOP58/RRN3/WDR75/EXOSC4/FBL/FAM207A/TBL3/RPL12/NOP10/RPL3/PES1/RPL7A/SART1/REXO4/RPS6/EBNA1BP2/DDX27/MRPL1/NOC4L	65
BP	GO:0009201	ribonucleoside triphosphate biosynthetic process	23/2280	71/18866	5.55236e-06	0.00014476	0.000108803	ATP5F1B/ATP5PB/ATP5MC3/CYC1/STOML2/ATP5F1D/ATP5MC1/ENO1/TGFB1/TREM2/ATP5ME/COX5B/ATP5F1A/ATP5F1C/IMPDH2/UQCC3/ATP5MF/NUDT2/ALDOA/ATP5PO/ATP5MG/NME1/TMSB4X	23
BP	GO:0033631	cell-cell adhesion mediated by integrin	10/2280	17/18866	5.65771e-06	0.000146886	0.000110402	ITGA5/SWAP70/CXCL13/PLPP3/CD3E/WNK1/ITGB1/CCL5/PODXL/FERMT3	10
BP	GO:0043903	regulation of symbiotic process	52/2280	231/18866	5.80558e-06	0.000150095	0.000112813	MDFIC/CD4/TRIM8/APOE/CSF1R/ITGAV/IFI16/RESF1/PHB/STOM/EIF2AK2/F2RL1/PPIH/LTF/POLR2L/ADAR/CAV1/TRIM22/GAPDH/HSPA8/DDX5/CXCR4/POLR2I/SNW1/POLR2E/HDAC1/TOP2B/TRIM25/NUCKS1/CCL5/STAT1/CAV2/TAF11/HLA-DRB1/TARDBP/TRIM15/NELFB/APOBEC3C/BST2/SP1/POLR2G/DYNLT1/TMPRSS2/GSN/MPHOSPH8/OAS2/SMARCB1/IFITM1/TRIM26/CD74/BAD/SUPT5H	52
BP	GO:0043484	regulation of RNA splicing	39/2280	156/18866	6.33724e-06	0.000163158	0.000122631	RBFOX2/CELF1/RBM25/C1QBP/CLK1/CIRBP/FXR1/AHNAK2/SRSF5/TIA1/MBNL1/NSRP1/CWC22/CLK2/AHNAK/HSPA8/RBM39/DDX5/TRA2A/HNRNPH1/DDX17/SNW1/RBM17/SRSF6/HNRNPH3/SLC38A2/HNRNPU/SF3B4/PQBP1/TMBIM6/GRSF1/RBM8A/RPS13/SON/HNRNPF/PUF60/RBM3/SRSF9/FUS	39
BP	GO:0071456	cellular response to hypoxia	48/2280	208/18866	6.42542e-06	0.000164741	0.000123822	CYBB/PTGIS/FOXO3/ZFP36L1/CD34/EDN1/PSMA5/PHB2/CCNB1/CCNA2/ARNT/ENO1/STC1/PSMD8/RBPJ/ENDOG/EPAS1/ADAM8/ELOB/PSMB2/PSMB7/ICAM1/DDAH1/VASN/FAM162A/HIF1A/UBA52/AQP1/PSMB4/HMOX1/CHCHD2/SUV39H1/NFE2L2/PSMB10/PSMB1/PGK1/E2F1/PSMA7/TMBIM6/EIF4EBP1/PSMB6/STUB1/HP1BP3/VEGFA/PSMD2/ROCK2/BAD/PSMB8	48
BP	GO:0050870	positive regulation of T cell activation	49/2280	214/18866	6.50753e-06	0.000166157	0.000124886	RUNX1/CD83/FYN/VCAM1/BCL6/THY1/CD4/AIF1/RUNX3/PTPRC/LILRB4/IL6ST/HAVCR2/STAT5B/CCL21/SASH3/ZMIZ1/SOX4/CD27/PTPN6/DUSP10/SIRPA/CCL2/CCL19/IL7R/IL4R/DNAJA3/CAV1/TGFBR2/ADAM8/HLA-DPB1/CD3E/PAK2/GRB2/RPS3/CCL5/HLA-DPA1/CARD11/ZP3/ZBTB7B/HLA-DMB/BCL10/PNP/SART1/CD276/IL23A/LCK/CD74/BAD	49
BP	GO:0030595	leukocyte chemotaxis	52/2280	232/18866	6.61783e-06	0.000168278	0.00012648	JAM3/GREM1/C3AR1/SWAP70/GPSM3/SLAMF8/ITGB2/C5AR1/CXCL12/AIF1/CCR1/S1PR1/PLA2G7/CSF1R/EDN1/CSF1/FCER1G/C1QBP/CCL21/THBS1/GPR183/C10orf99/PREX1/ITGA9/PDGFB/CXCL13/F2RL1/CCL2/ANO6/CCL19/CCL18/ADAM8/ALOX5/PIP5K1C/MIF/CXCR4/CXCL9/WNK1/THBS4/LGALS3/RARRES2/SERPINE1/CCL5/MAPK3/TMEM102/CCL13/CXCL1/VEGFA/IL23A/MCU/CXCL3/CD74	52
BP	GO:2001236	regulation of extrinsic apoptotic signaling pathway	40/2280	162/18866	6.70984e-06	0.000169919	0.000127713	FYN/TNFSF12/ACVR1/NRP1/TGFBR1/SFRP2/FGFR1/INHBA/PRDX2/PTPRC/SNAI2/ITGAV/ITPRIP/SRPX/THBS1/UNC5B/PEA15/BID/TNFAIP3/CAV1/ICAM1/YAP1/STK4/PAK2/PPP1CA/PARK7/LGALS3/HMOX1/SKIL/ARHGEF2/SERPINE1/TNFRSF10A/G0S2/SH3RF1/ZMYND11/BCL10/ITM2C/RBCK1/BCL2L12/BMP4	40
BP	GO:0032964	collagen biosynthetic process	19/2280	53/18866	6.80722e-06	0.000171681	0.000129037	VIM/CCN2/EMILIN1/PDGFRB/TGFB3/COL5A1/COL1A1/RCN3/GOT1/TRAM2/ENG/TGFB1/F2R/CYGB/SERPINH1/P3H3/P3H4/SUCO/BMP4	19
BP	GO:0052547	regulation of peptidase activity	89/2280	466/18866	6.88075e-06	0.00017283	0.000129901	SERPING1/FYN/SERPINF1/SPOCK1/TIMP2/A2M/CCN2/ANTXR1/C3/PCOLCE/PRELID1/UACA/SFRP2/RPS6KA1/COL6A3/CRYAB/FBLN1/USP47/CCN1/FN1/RCN3/ATP13A2/PICALM/ROBO1/IFI16/THBS1/SPOCK2/DHCR24/BAK1/CD27/PRNP/RACK1/F2R/LAMTOR5/BID/SERPINB9/LTF/SMAD3/CAV1/GAPDH/BIRC5/MMP9/PRR7/AIFM1/FAM162A/SERPINH1/AQP1/PAK2/CASP1/PARK7/PRDX3/TIMP1/UBE2Z/NDUFA13/FIS1/HDAC1/RPS3/SERPINE1/TNFRSF10A/MAPK3/SH3RF1/CRIM1/PTTG1/SFN/APLP2/E…	89
BP	GO:0070372	regulation of ERK1 and ERK2 cascade	64/2280	306/18866	7.07481e-06	0.000176985	0.000133024	GPNMB/NRP1/CCN2/EMILIN1/PDGFRB/PDGFC/FBLN1/CCN1/FN1/CD4/C5AR1/SEMA7A/PTPRC/CCR1/HAVCR2/MARCO/APOE/AKAP12/CSF1R/PHB2/CCL21/GPR183/RANBP9/GNAI2/EPHB2/PDGFB/PTPN6/DUSP10/PHB/SIRPA/TGFB1/F2RL1/CCL2/CCL19/F2R/CCL18/TREM2/RAMP3/CAVIN3/HMGCR/ICAM1/MIF/GLIPR2/TRAF7/SHC1/SLC9A3R1/ABL1/CCL5/CEACAM1/MAPK3/CHI3L1/SPRY1/HLA-DRB1/GBP1/CCL13/LRP1/DUSP3/CIB1/FGFR4/NPTN/TLR4/CD74/BMP4/KLF4	64
BP	GO:0006164	purine nucleotide biosynthetic process	46/2280	197/18866	7.14038e-06	0.000177488	0.000133402	ATP5F1B/ATP5PB/ATP5MC3/GUCY1B1/GUCY1A1/CYC1/MPC1/STOML2/ATP5F1D/ACOT7/ATP5MC1/AK2/ENO1/GCDH/PDHA1/ACSS2/TGFB1/GUK1/TREM2/ATP5ME/COX5B/ADSL/ATP5F1A/PAPSS2/ATP5F1C/SLC25A1/IMPDH2/UQCC3/ATP5MF/NUDT2/PDK4/ALDOA/ELOVL5/ELOVL1/ATP5PO/DLD/ATP5MG/NME1/TMSB4X/FASN/DLAT/ACAT1/PPCS/COASY/ADK/APRT	46
BP	GO:1901293	nucleoside phosphate biosynthetic process	58/2280	269/18866	7.15288e-06	0.000177488	0.000133402	ATP5F1B/ATP5PB/ATP5MC3/PTGIS/NNMT/GUCY1B1/GUCY1A1/CYC1/MPC1/STOML2/ATP5F1D/ACOT7/ATP5MC1/AK2/SHMT1/ENO1/GCDH/PDHA1/ACSS2/DCTD/TGFB1/GUK1/TREM2/ATP5ME/COX5B/ADSL/ATP5F1A/PAPSS2/ATP5F1C/NAXE/SLC25A1/IMPDH2/UQCC3/ATP5MF/NUDT2/PDK4/ALDOA/ELOVL5/ELOVL1/NADK/FLAD1/ATP5PO/IDH2/DLD/ATP5MG/NME1/TMSB4X/FASN/DLAT/PNP/ACAT1/PPCS/RRM2/CMPK1/DTYMK/COASY/ADK/APRT	58
BP	GO:0034101	erythrocyte homeostasis	34/2280	129/18866	7.18109e-06	0.000177488	0.000133402	HCLS1/ETS1/MAFB/BCL6/INHBA/AXL/FOXO3/ZFP36L1/SPI1/RBFOX2/ATP5IF1/STAT5B/ARNT/ACIN1/SH2B3/SP3/EPAS1/ADAR/RPS14/MAEA/HIF1A/HSPA9/PRMT1/KMT2E/P4HTM/HMOX1/LDB1/MED1/STAT1/ALAS1/CDK5RAP3/NFE2L1/VEGFA/BMP4	34
BP	GO:0045637	regulation of myeloid cell differentiation	57/2280	263/18866	7.25578e-06	0.000178619	0.000134252	RUNX1/RASSF2/HCLS1/FBN1/ETS1/MAFB/GPR68/INHBA/FOXO3/EVI2B/ZFP36L1/CD4/LOX/ESRRA/LILRB4/CCR1/PIAS3/SPI1/RBFOX2/CSF1/STAT5B/ARNT/THBS1/MYL9/ACIN1/TGFB1/TREM2/LTF/GPR137B/H3-3B/HIF1A/HSPA9/PURB/PRMT1/C1QC/KMT2E/P4HTM/TYROBP/LGALS3/HDAC1/LDB1/MED1/CEACAM1/STAT1/TFE3/GNAS/HLA-DRB1/KLF10/NME1/HAX1/FSTL3/NFKBIA/CIB1/IL23A/TLR4/CD74/CTNNBIP1	57
BP	GO:0032944	regulation of mononuclear cell proliferation	50/2280	221/18866	7.50583e-06	0.00018355	0.000137959	GPNMB/VCAM1/BCL6/LRRC32/CD4/CD320/AIF1/PTPRC/MNDA/IL6ST/HAVCR2/CSF1/STAT5B/SASH3/GPR183/VSIG4/PTPN6/CD40/TWSG1/PRNP/CCL19/CLCF1/DNAJA3/TGFBR2/MARCHF7/MIF/HLA-DPB1/CD3E/TYROBP/PRKAR1A/LGALS3/PELI1/RPS3/CCL5/HLA-DPA1/CARD11/SH3RF1/ZP3/ZBTB7B/HLA-DMB/HLA-DRB1/PNP/MZB1/SDC4/CD276/IL23A/TLR4/TNFRSF21/CD74/BMP4	50
BP	GO:2000116	regulation of cysteine-type endopeptidase activity	53/2280	239/18866	7.5155e-06	0.00018355	0.000137959	FYN/CCN2/UACA/SFRP2/RPS6KA1/CRYAB/USP47/CCN1/ROBO1/IFI16/THBS1/DHCR24/BAK1/CD27/RACK1/F2R/LAMTOR5/BID/SERPINB9/LTF/SMAD3/BIRC5/MMP9/PRR7/AIFM1/FAM162A/AQP1/PAK2/CASP1/PARK7/PRDX3/NDUFA13/FIS1/RPS3/TNFRSF10A/SH3RF1/SFN/BCL10/BIRC2/CTSD/XDH/MICAL1/GSN/DAP/CYCS/VEGFA/PRDX5/LCK/MAGEA3/BCL2L12/ATP2A3/KLF4/BAD	53
BP	GO:0031638	zymogen activation	20/2280	58/18866	7.75469e-06	0.000186661	0.000140296	C1R/MMP14/C1RL/IFI16/THBS1/DHCR24/CTSL/BAK1/ENO1/CLEC3B/F12/PRSS3/PLAT/PLAU/SERPINE1/PGK1/MELTF/CTSZ/PLGRKT/BAD	20
BP	GO:0042542	response to hydrogen peroxide	37/2280	146/18866	7.75488e-06	0.000186661	0.000140296	FYN/ETS1/PDGFRB/AXL/FOXO3/CRYAB/COL1A1/TRAP1/CYP1B1/BAK1/SIRPA/RACK1/TXNIP/TNFAIP3/ENDOG/SIGMAR1/PYCR1/AIFM1/AQP1/EEF2/ANKZF1/PARK7/PRDX3/NET1/PPP5C/HMOX1/SPHK1/ABL1/RPS3/NFE2L2/PSAP/STAT1/FOSL1/PCNA/SOD1/KLF4/BAD	37
BP	GO:0016054	organic acid catabolic process	60/2280	282/18866	7.76368e-06	0.000186661	0.000140296	TXN2/HADH/ATP2B4/PGD/ECHS1/MPST/GOT1/AKR1A1/HSD17B10/CPT2/AHCY/SHMT1/CYP4F11/MCAT/TST/GCDH/SHMT2/GCAT/ALDH4A1/MCCC2/TGFB1/ABCD3/HEXB/HSD17B4/ACADS/PCCB/HMGCL/ILVBL/FAAH/DDAH1/ECI1/MFSD2A/DCXR/QDPR/IL4I1/GPT2/CRYL1/ACAT2/GOT2/BCAT2/SORD/HADHA/DLD/PCYOX1/SLC27A4/DDAH2/OGDH/GLS/PCK2/HMMR/DLST/GPT/ACAT1/PCBD1/ETFA/GLUD1/SLC27A2/SCP2/ETFB/LYPLA2	60
BP	GO:0046395	carboxylic acid catabolic process	60/2280	282/18866	7.76368e-06	0.000186661	0.000140296	TXN2/HADH/ATP2B4/PGD/ECHS1/MPST/GOT1/AKR1A1/HSD17B10/CPT2/AHCY/SHMT1/CYP4F11/MCAT/TST/GCDH/SHMT2/GCAT/ALDH4A1/MCCC2/TGFB1/ABCD3/HEXB/HSD17B4/ACADS/PCCB/HMGCL/ILVBL/FAAH/DDAH1/ECI1/MFSD2A/DCXR/QDPR/IL4I1/GPT2/CRYL1/ACAT2/GOT2/BCAT2/SORD/HADHA/DLD/PCYOX1/SLC27A4/DDAH2/OGDH/GLS/PCK2/HMMR/DLST/GPT/ACAT1/PCBD1/ETFA/GLUD1/SLC27A2/SCP2/ETFB/LYPLA2	60
BP	GO:2000107	negative regulation of leukocyte apoptotic process	18/2280	49/18866	7.97627e-06	0.000191028	0.000143579	HCLS1/BCL6/AXL/TSC22D3/CXCL12/FCER1G/CCL21/CD27/CCL19/IL7R/MIF/HIF1A/NOC2L/CCL5/BCL10/CD74/BMP4/AURKB	18
BP	GO:0051893	regulation of focal adhesion assembly	21/2280	63/18866	8.49845e-06	0.000201969	0.000151802	NRP1/COL16A1/GREM1/MMP14/MAP4K4/THY1/THBS1/LIMS1/MACF1/VCL/SMAD3/APOD/ACTG1/SLK/ABL1/LDB1/LRP1/DUSP3/SDC4/VEGFA/ROCK2	21
BP	GO:0090109	regulation of cell-substrate junction assembly	21/2280	63/18866	8.49845e-06	0.000201969	0.000151802	NRP1/COL16A1/GREM1/MMP14/MAP4K4/THY1/THBS1/LIMS1/MACF1/VCL/SMAD3/APOD/ACTG1/SLK/ABL1/LDB1/LRP1/DUSP3/SDC4/VEGFA/ROCK2	21
BP	GO:0006123	mitochondrial electron transport, cytochrome c to oxygen	11/2280	21/18866	8.65889e-06	0.000204211	0.000153487	COX8A/COX7B/COX5A/COX6B1/COX6A1/COX4I1/COX7C/COX10/COX5B/NDUFA4/CYCS	11
BP	GO:0019646	aerobic electron transport chain	11/2280	21/18866	8.65889e-06	0.000204211	0.000153487	COX8A/COX7B/COX5A/COX6B1/COX6A1/COX4I1/COX7C/COX10/COX5B/NDUFA4/CYCS	11
BP	GO:0042176	regulation of protein catabolic process	78/2280	397/18866	8.75255e-06	0.000205214	0.000154241	OAZ2/FYN/TNFSF12/TIMP2/DACT1/MSN/ATP13A2/APOE/RNF19A/CDC20/FLNA/ATP5IF1/SMURF2/PLK1/MAGEF1/VIP/PHB/RACK1/GJA1/GNA12/TREM2/CLU/MAD2L1/TNFAIP3/HSPBP1/SMAD3/CAV1/MYLIP/ADAM8/SIRT6/WAC/MARCHF7/HMGCR/DVL1/RPL5/SUMO1/DESI1/SMURF1/TRIB3/F8A1/PARK7/TAF9/PSME3IP1/GIPC1/TIMP1/DNAJB2/NDUFA13/XPO1/SMAD7/NFE2L2/PBK/TRIB2/DERL3/NUB1/RNF19B/UBE2G2/USP5/ODC1/KEAP1/OAZ1/C4BPA/OGT/CDK5RAP3/LRP1/STUB1/CEBPA/CTSC/VP…	78
BP	GO:0030168	platelet activation	39/2280	158/18866	8.76783e-06	0.000205214	0.000154241	FYN/COL1A2/AXL/COL3A1/COL1A1/FN1/APOE/THBD/FCER1G/FLNA/TLN1/RAP2B/MYL9/PDGFB/VCL/PTPN6/CD40/DGKQ/PLEK/PDPN/F2R/SH2B3/GNA12/COMP/C1QTNF1/METAP1/ACTG1/VWF/CSRP1/CEACAM1/MAPK3/GNA11/GNAS/FERMT3/MYH9/TLR4/LCK/F11R/GNAQ	39
BP	GO:0045428	regulation of nitric oxide biosynthetic process	22/2280	68/18866	9.03141e-06	0.000209751	0.000157651	PKD2/PTGIS/ATP2B4/ITGB2/TSPO/AIF1/CD34/EDN1/SIRPA/DNM2/CLU/SMAD3/CAV1/ICAM1/DDAH1/INSR/ASS1/ACP5/DDAH2/TLR4/ROCK2/KLF4	22
BP	GO:1990748	cellular detoxification	31/2280	114/18866	9.03839e-06	0.000209751	0.000157651	FBLN5/NXN/GPX8/PRDX2/GSR/APOE/PXDN/TP53INP1/AKR1A1/ALOX5AP/CYGB/TXNDC17/MGST2/PRDX4/PARK7/PRDX3/ADH5/GPX3/PIM1/NFE2L2/MGST1/GSTK1/SESN1/SOD2/PRXL2B/MGST3/GPX2/DUOX2/PRDX5/SOD1/AKR1B10	31
BP	GO:0062012	regulation of small molecule metabolic process	87/2280	456/18866	9.06352e-06	0.000209751	0.000157651	OAZ2/NFYB/ATP2B4/CD320/APOE/SEC13/SNAI2/PSMA5/ARNT/LDLRAP1/APOC1/FDFT1/ENO1/PDGFB/TPR/SORBS1/DGKQ/EPHX2/DKK3/PSMD8/PLEK/TGFB1/TREM2/CAV1/CLK2/SLC7A7/SIRT6/PSMB2/LSS/HMGCR/C1QTNF1/PSMB7/MAEA/INSR/MFSD2A/HIF1A/MID1IP1/PTAFR/TRIB3/CLCN2/IGFBP3/FDPS/PPP1CA/PARK7/RAN/PSMB4/ARV1/IGFBP4/PDK4/PSMB10/ELOVL5/CEACAM1/NFYA/PHLDA2/NUP153/NDC1/ODC1/PSMB1/LPGAT1/SLC27A4/OAZ1/CLN3/PSMA7/H6PD/PSMB6/OGT/TMSB4X/FAS…	87
BP	GO:0046165	alcohol biosynthetic process	40/2280	164/18866	9.20939e-06	0.000212332	0.000159591	MOXD1/NFYB/EBP/APOE/GOT1/FDFT1/DHCR24/DGKQ/DKK3/PLEK/LSS/HMGCR/QDPR/PTAFR/CLCN2/FDPS/PARK7/RAN/ACAT2/ARV1/IMPA2/SPHK1/MSMO1/NFYA/ITPKA/H6PD/AKR1B1/PCK2/FASN/NSDHL/SP1/PCBD1/PGP/DHCR7/ERLIN1/IDI1/SOD1/SCAP/SREBF2/CFTR	40
BP	GO:0001952	regulation of cell-matrix adhesion	33/2280	125/18866	9.37013e-06	0.000215234	0.000161773	NRP1/COL16A1/BCL6/GREM1/MMP14/MAP4K4/THY1/POSTN/CSF1/CCL21/THBS1/LIMS1/MACF1/VCL/SMAD3/ADAM15/APOD/CD3E/ACTG1/SLK/ABL1/PLAU/SERPINE1/LDB1/LRP1/DUSP3/CIB1/SDC4/EMP2/VEGFA/ROCK2/RIN2/CCL28	33
BP	GO:0048041	focal adhesion assembly	25/2280	83/18866	9.49543e-06	0.000217305	0.000163329	NRP1/COL16A1/GREM1/MMP14/MAP4K4/THY1/FERMT2/THBS1/ACTN1/LIMS1/MACF1/VCL/SORBS1/SMAD3/APOD/ACTG1/SLK/ABL1/LDB1/LRP1/DUSP3/TRIP6/SDC4/VEGFA/ROCK2	25
BP	GO:0010634	positive regulation of epithelial cell migration	42/2280	176/18866	9.95283e-06	0.000226932	0.000170565	HDAC7/ATP5F1B/AMOTL1/NRP2/NRP1/ETS1/JCAD/MAP4K4/FGFR1/SPARC/BMPR2/EDN1/ADGRA2/THBS1/IQSEC1/PDGFB/CD40/GPI/TGFB1/PLPP3/TGFBR2/MMP9/HIF1A/DOCK1/ATP5F1A/RAB25/GLIPR2/HMOX1/ABL1/NFE2L2/TMSB4X/EPB41L4B/PFN1/SP1/ARF6/CIB1/VEGFA/FGFBP1/ROCK2/RIN2/BMP4/PLK2	42
BP	GO:0032956	regulation of actin cytoskeleton organization	72/2280	360/18866	1.01849e-05	0.000231369	0.0001739	EVL/RHOQ/JAM3/HCLS1/NRP1/CCN2/TGFBR1/PDGFRB/SWAP70/KIRREL1/TGFB3/WAS/AKAP13/SVIL/CXCL12/S1PR1/HCK/MYADM/CSF1R/EDN1/GMFG/PAM/SH3PXD2B/FLNA/CCL21/SYNPO/PREX1/MLST8/PLEK/DBN1/ELN/F2RL1/SYNPO2/LMOD1/SMAD3/WDR1/ARAP1/ICAM1/BAIAP2L2/SMIM22/TJP1/ARF1/PAK2/GRB2/ESAM/ACTG1/ARHGDIB/ABL1/CDC42EP5/SH3BP1/CAPG/PHPT1/CORO1B/IQGAP2/VILL/ACTR2/HAX1/TMSB4X/LRP1/BST2/PFN1/RND3/VANGL2/TPM1/ARF6/GSN/ARHGEF10L/SDC4/A…	72
BP	GO:2000058	regulation of ubiquitin-dependent protein catabolic process	39/2280	159/18866	1.02814e-05	0.000232706	0.000174905	RNF19A/CDC20/PLK1/MAGEF1/RACK1/GNA12/CLU/HSPBP1/CAV1/SIRT6/WAC/DVL1/RPL5/SUMO1/DESI1/SMURF1/TRIB3/PARK7/TAF9/GIPC1/DNAJB2/XPO1/SMAD7/NFE2L2/PBK/TRIB2/NUB1/RNF19B/USP5/KEAP1/OGT/STUB1/CEBPA/ARAF/SGTA/AURKA/CCDC22/SDCBP/PLK2	39
BP	GO:0043123	positive regulation of I-kappaB kinase/NF-kappaB signaling	44/2280	188/18866	1.0507e-05	0.000236945	0.000178091	FYN/CD4/AKAP13/TRIM8/FLNA/TERF2IP/CCL21/CD40/F2RL1/CCL19/F2R/GJA1/LAMTOR5/SLC20A1/LTF/TRIM22/TRAF5/CASP1/PPP5C/NEK6/APOL3/HMOX1/S100A13/ABL1/PELI1/TRIM25/TNIP2/CARD11/TGM2/TAB2/CC2D1A/PIM2/ECM1/HLA-DRB1/BCL10/BIRC2/NDFIP2/BST2/TLR4/RBCK1/NUP62/CCDC22/CD74/PLK2	44
BP	GO:1901654	response to ketone	46/2280	200/18866	1.08776e-05	0.00024441	0.000183701	SERPINF1/CYBB/TGFB3/FOXO3/FIBIN/FBXO32/MSN/TSPO/EDN1/CCL21/THBS1/KLF9/PLN/TNC/TGFB1/CCL19/TXNIP/ADAM15/GLB1/CAV1/PPP1R9B/RAMP2/ICAM1/AIFM1/ASS1/AQP1/YAP1/PTAFR/PARK7/RPL27/CCND1/IGFBP7/EIF4EBP1/NME1/AKR1B1/PCK2/CSNK2B/CDK4/SPP1/FOSL1/PCNA/ROCK2/KLF4/BAD/CLDN4/CFTR	46
BP	GO:0036294	cellular response to decreased oxygen levels	49/2280	218/18866	1.1119e-05	0.000248929	0.000187098	CYBB/PTGIS/FOXO3/ZFP36L1/CD34/EDN1/PSMA5/PHB2/CCNB1/CCNA2/ARNT/ENO1/STC1/PSMD8/RBPJ/ENDOG/EPAS1/ADAM8/ELOB/PSMB2/PSMB7/ICAM1/DDAH1/VASN/AIFM1/FAM162A/HIF1A/UBA52/AQP1/PSMB4/HMOX1/CHCHD2/SUV39H1/NFE2L2/PSMB10/PSMB1/PGK1/E2F1/PSMA7/TMBIM6/EIF4EBP1/PSMB6/STUB1/HP1BP3/VEGFA/PSMD2/ROCK2/BAD/PSMB8	49
BP	GO:0001885	endothelial cell development	21/2280	64/18866	1.1219e-05	0.00025026	0.000188099	HEG1/PECAM1/COL18A1/COL15A1/MSN/CLIC4/MYADM/TJP3/ENG/VCL/STC1/F2RL1/CDH5/ICAM1/TJP1/CLDN5/FASN/VEGFA/F11R/ROCK2/CLDN3	21
BP	GO:0019319	hexose biosynthetic process	27/2280	94/18866	1.13019e-05	0.000250303	0.000188131	CHST15/MDH2/GOT1/TPI1/ENO1/DGKQ/GPI/CLK2/GAPDH/MAEA/SLC25A11/SLC25A10/SLC25A1/GOT2/ALDOA/SORD/PGK1/CRTC2/PGM1/OGT/AKR1B1/PCK2/GPT/PGP/ENO2/PPP4R3B/ARPP19	27
BP	GO:0060349	bone morphogenesis	27/2280	94/18866	1.13019e-05	0.000250303	0.000188131	THBS3/CDX1/CHSY1/TMEM119/MMP14/SFRP2/TGFB3/COL1A1/SFRP4/BMPR2/POC1A/STC1/ANXA6/LTF/TGFBR2/COMP/NAB2/NAB1/LTBP3/SERPINH1/CARM1/SKI/DHRS3/ACP5/GNAS/MEF2D/BMP4	27
BP	GO:0002262	myeloid cell homeostasis	38/2280	154/18866	1.14589e-05	0.000252873	0.000190062	JAM3/HCLS1/ETS1/MAFB/BCL6/INHBA/AXL/FOXO3/ZFP36L1/SPI1/RBFOX2/FCER1G/ATP5IF1/STAT5B/ARNT/BAK1/ACIN1/SH2B3/SP3/EPAS1/ADAR/RPS14/MAEA/HIF1A/HSPA9/PRMT1/KMT2E/P4HTM/HMOX1/LDB1/MED1/STAT1/ALAS1/CDK5RAP3/NFE2L1/VEGFA/SOD1/BMP4	38
BP	GO:0006986	response to unfolded protein	43/2280	183/18866	1.18588e-05	0.000260767	0.000195996	MYDGF/THBS1/GET3/TLN1/BAK1/HSPB7/HSPB8/RACK1/EIF2AK2/CCL2/HERPUD2/DAXX/TMEM129/COMP/HSPA8/MFN2/SERPINH1/DNAJB11/HSPA9/UBE2J2/ATP6V0D1/DCTN1/TPP1/SEC31A/DNAJB2/SHC1/THBS4/CCND1/NFE2L2/CHAC1/ATF6B/CUL7/DERL3/YIF1A/SRPRB/TMBIM6/GFPT1/CDK5RAP3/STUB1/AGR2/CTDSP2/TOR1B/TM7SF3	43
BP	GO:0060326	cell chemotaxis	64/2280	311/18866	1.21989e-05	0.000266976	0.000200663	JAM3/NRP1/GREM1/PDGFRB/FGFR1/C3AR1/SWAP70/GPSM3/SLAMF8/RAB13/ITGB2/C5AR1/LOX/CXCL12/AIF1/CCR1/S1PR1/PLA2G7/ARHGEF16/CSF1R/EDN1/CSF1/FCER1G/C1QBP/CCL21/THBS1/GPR183/C10orf99/PREX1/ITGA9/PDGFB/PARVA/CXCL13/F2RL1/CCL2/ANO6/CCL19/CCL18/ELMO2/ADAM8/ALOX5/PIP5K1C/MIF/CXCR4/CXCL9/WNK1/ABCC1/THBS4/LGALS3/RARRES2/SERPINE1/CCL5/MAPK3/TMEM102/CORO1B/CCL13/TMSB4X/CXCL1/VEGFA/IL23A/MCU/CXCL3/CD74/CCL28	64
BP	GO:0030218	erythrocyte differentiation	32/2280	121/18866	1.22276e-05	0.000266976	0.000200663	HCLS1/ETS1/MAFB/BCL6/INHBA/FOXO3/ZFP36L1/SPI1/RBFOX2/ATP5IF1/STAT5B/ARNT/ACIN1/SH2B3/SP3/EPAS1/ADAR/RPS14/MAEA/HIF1A/HSPA9/PRMT1/KMT2E/P4HTM/LDB1/MED1/STAT1/ALAS1/CDK5RAP3/NFE2L1/VEGFA/BMP4	32
BP	GO:0016051	carbohydrate biosynthetic process	48/2280	213/18866	1.26499e-05	0.000273743	0.000205748	CSGALNACT2/CHST15/CHST11/MDH2/CHST14/TKT/PGD/GOT1/AKR1A1/TPI1/ENO1/PDGFB/SORBS1/DGKQ/GPI/PLEK/MPDU1/TGFB1/CLK2/NANS/GAPDH/MAEA/INSR/PTAFR/PPP1CA/TALDO1/SLC25A11/SLC25A10/SLC25A1/IMPA2/GOT2/ALDOA/SORD/PGK1/CRTC2/PGM1/OGT/AKR1B1/PCK2/FUT3/B3GNT2/GPT/PGP/ENO2/FUT8/PPP4R3B/B4GALT5/ARPP19	48
BP	GO:1903050	regulation of proteolysis involved in cellular protein catabolic process	50/2280	225/18866	1.26515e-05	0.000273743	0.000205748	APOE/RNF19A/CDC20/ATP5IF1/PLK1/MAGEF1/RACK1/GNA12/TREM2/CLU/HSPBP1/CAV1/SIRT6/WAC/MARCHF7/DVL1/RPL5/SUMO1/DESI1/SMURF1/TRIB3/F8A1/PARK7/TAF9/PSME3IP1/GIPC1/DNAJB2/XPO1/SMAD7/NFE2L2/PBK/TRIB2/DERL3/NUB1/RNF19B/UBE2G2/USP5/KEAP1/OGT/STUB1/CEBPA/CTSC/NFE2L1/ARAF/SGTA/AURKA/UBAC2/CCDC22/SDCBP/PLK2	50
BP	GO:0050670	regulation of lymphocyte proliferation	49/2280	219/18866	1.26704e-05	0.000273743	0.000205748	GPNMB/VCAM1/BCL6/LRRC32/CD4/CD320/AIF1/PTPRC/MNDA/IL6ST/HAVCR2/STAT5B/SASH3/GPR183/VSIG4/PTPN6/CD40/TWSG1/PRNP/CCL19/CLCF1/DNAJA3/TGFBR2/MARCHF7/MIF/HLA-DPB1/CD3E/TYROBP/PRKAR1A/LGALS3/PELI1/RPS3/CCL5/HLA-DPA1/CARD11/SH3RF1/ZP3/ZBTB7B/HLA-DMB/HLA-DRB1/PNP/MZB1/SDC4/CD276/IL23A/TLR4/TNFRSF21/CD74/BMP4	49
BP	GO:0033673	negative regulation of kinase activity	57/2280	268/18866	1.31037e-05	0.000282118	0.000212044	HEG1/WWTR1/THY1/SFRP2/LATS2/PTPRC/APOE/GMFG/IGF1R/ITPRIP/QARS1/PLK1/HEXIM1/PIK3IP1/EPHB2/PRKRIP1/PTPN6/DUSP10/RACK1/GSKIP/SH2B3/NPRL2/TNFAIP3/ADAR/CAV1/UCHL1/HMGCR/DVL1/TRIB3/WNK1/PAK2/PARK7/PRDX3/GADD45B/HIPK3/SOCS3/PRKAR1A/FABP4/ABL1/RGS2/TRIB2/CEACAM1/GPS1/SFN/SPRY1/NR2F2/HNRNPU/VPS25/CDK5RAP3/DUSP3/CEBPA/CIB1/CDKN2B/PRKAR1B/NUP62/GNAQ/BMP4	57
BP	GO:0098754	detoxification	35/2280	138/18866	1.32492e-05	0.000284259	0.000213653	FBLN5/NXN/GPX8/PRDX2/AKR7A3/GSR/APOE/PXDN/TP53INP1/AKR1A1/ALOX5AP/CYGB/TXNDC17/SLC22A18/MGST2/PRDX4/PARK7/PRDX3/ADH5/GPX3/PIM1/NFE2L2/MGST1/GSTK1/SESN1/SOD2/PRXL2B/MGST3/MT1X/GPX2/DUOX2/SLC30A1/PRDX5/SOD1/AKR1B10	35
BP	GO:0010755	regulation of plasminogen activation	8/2280	12/18866	1.41787e-05	0.000303149	0.00022785	THBS1/ENO1/CLEC3B/F12/SERPINE1/MELTF/CTSZ/PLGRKT	8
BP	GO:1903829	positive regulation of cellular protein localization	68/2280	338/18866	1.45128e-05	0.000309222	0.000232415	OAZ2/FYN/GLIS2/HCLS1/CLIP3/ATP2B4/MSN/ITGB2/ITGAM/RER1/TRIM8/ARHGEF16/FCER1G/FLNA/PLK1/NUMA1/EPHB2/TPR/SORBS1/RIPOR1/STOM/RAB29/ATG13/PRNP/RACK1/TGFB1/LAMTOR5/BID/TREM2/RAMP3/SMAD3/SAR1A/GPR137B/PPP1R9B/PLS1/GPD1L/UBE2J2/ITGB1/PARK7/RAN/TYROBP/LGALS3/FIS1/CDT1/UBR5/UBE2D3/SFN/E2F1/CCT2/OAZ1/CCT7/CLN3/TARDBP/CDK5RAP3/TMEM30A/LRP1/LEPROT/MCRS1/AGR2/ARF6/CIB1/VPS28/NPTN/ROCK2/NUP62/BAD/SREBF2/NUTF2	68
BP	GO:0097237	cellular response to toxic substance	32/2280	122/18866	1.46781e-05	0.000310602	0.000233452	FBLN5/NXN/GPX8/PRDX2/GSR/APOE/PXDN/TP53INP1/AKR1A1/ALOX5AP/CYGB/TXNDC17/MGST2/PRDX4/PARK7/PRDX3/ADH5/GPX3/FIS1/PIM1/NFE2L2/MGST1/GSTK1/SESN1/SOD2/PRXL2B/MGST3/GPX2/DUOX2/PRDX5/SOD1/AKR1B10	32
BP	GO:1990266	neutrophil migration	32/2280	122/18866	1.46781e-05	0.000310602	0.000233452	IL1R1/JAM3/PECAM1/C3AR1/SLAMF8/ITGB2/C5AR1/EDN1/FCER1G/C1QBP/CCL21/PREX1/ITGA9/CXCL13/CCL2/CCL19/CCL18/WDR1/ADAM8/PIP5K1C/CXCL9/THBS4/LGALS3/CCL5/JAGN1/CCL13/CXCL1/IL23A/MCU/CXCL3/CD99/CD74	32
BP	GO:0097530	granulocyte migration	37/2280	150/18866	1.49784e-05	0.000315876	0.000237417	IL1R1/JAM3/PECAM1/C3AR1/SLAMF8/ITGB2/C5AR1/CSF1R/EDN1/CSF1/FCER1G/C1QBP/CCL21/THBS1/PREX1/ITGA9/CXCL13/CCL2/CCL19/CCL18/WDR1/ADAM8/PIP5K1C/CXCL9/THBS4/LGALS3/RARRES2/CCL5/MAPK3/JAGN1/CCL13/CXCL1/IL23A/MCU/CXCL3/CD99/CD74	37
BP	GO:0022613	ribonucleoprotein complex biogenesis	90/2280	482/18866	1.5376e-05	0.000320899	0.000241192	LUC7L/NHP2/EIF3I/CELF1/LUC7L3/EIF3K/C1QBP/DDX39B/RPS8/SF3B1/SRSF5/MRPL22/RUVBL2/ERI3/EIF3L/MPHOSPH10/MRPS2/ADAR/MRPL20/WDR77/IMP4/MRPS7/DDX49/NPM3/RPS14/NOP16/RPS5/RPL26L1/RPL5/RPSA/CPSF7/RPLP0/RPS2/EIF3D/RPS28/MRPL36/DDX17/RPS9/TAF9/RPS15/MRPL11/RAN/TRAF7/MRTO4/WDR18/NOC2L/SNU13/MRM3/XPO1/RRP9/THUMPD1/LSM2/RPL27/RPL10A/KHDC4/SUV39H1/PSIP1/NOP14/RPL35/RPUSD1/RPS16/RPS21/NOB1/KRI1/SRSF6/NOP58/RRN3…	90
BP	GO:0006695	cholesterol biosynthetic process	23/2280	75/18866	1.54017e-05	0.000320899	0.000241192	NFYB/EBP/APOE/FDFT1/DHCR24/LSS/HMGCR/FDPS/RAN/ACAT2/ARV1/MSMO1/NFYA/FASN/NSDHL/SP1/DHCR7/ERLIN1/IDI1/SOD1/SCAP/SREBF2/CFTR	23
BP	GO:1902653	secondary alcohol biosynthetic process	23/2280	75/18866	1.54017e-05	0.000320899	0.000241192	NFYB/EBP/APOE/FDFT1/DHCR24/LSS/HMGCR/FDPS/RAN/ACAT2/ARV1/MSMO1/NFYA/FASN/NSDHL/SP1/DHCR7/ERLIN1/IDI1/SOD1/SCAP/SREBF2/CFTR	23
BP	GO:0010499	proteasomal ubiquitin-independent protein catabolic process	11/2280	22/18866	1.54244e-05	0.000320899	0.000241192	PSMA5/PSMB2/PSMB7/PSMB4/NFE2L2/PSMB10/PSMB1/PSMA7/PSMB6/ENC1/PSMB8	11
BP	GO:0045639	positive regulation of myeloid cell differentiation	28/2280	101/18866	1.63056e-05	0.000338094	0.000254115	RUNX1/HCLS1/ETS1/GPR68/INHBA/FOXO3/EVI2B/ZFP36L1/CD4/CCR1/CSF1/STAT5B/ARNT/ACIN1/TGFB1/TREM2/HIF1A/PRMT1/TYROBP/MED1/STAT1/GNAS/HLA-DRB1/KLF10/HAX1/IL23A/CD74/CTNNBIP1	28
BP	GO:0070374	positive regulation of ERK1 and ERK2 cascade	48/2280	215/18866	1.64297e-05	0.000339528	0.000255194	GPNMB/NRP1/CCN2/PDGFRB/PDGFC/CD4/C5AR1/SEMA7A/PTPRC/CCR1/HAVCR2/MARCO/APOE/AKAP12/CSF1R/PHB2/CCL21/GPR183/GNAI2/PDGFB/PHB/TGFB1/F2RL1/CCL2/CCL19/F2R/CCL18/TREM2/RAMP3/CAVIN3/HMGCR/ICAM1/MIF/GLIPR2/SHC1/ABL1/CCL5/MAPK3/CHI3L1/HLA-DRB1/CCL13/LRP1/CIB1/FGFR4/NPTN/TLR4/CD74/BMP4	48
BP	GO:0044273	sulfur compound catabolic process	19/2280	56/18866	1.69714e-05	0.000349554	0.000262729	TXN2/GGT5/BGN/VCAN/PRELP/LUM/DCN/MPST/ACOT7/AHCY/IDS/TST/HEXB/GLB1/CHAC1/PCYOX1/ACAT1/FMOD/GNS	19
BP	GO:1904375	regulation of protein localization to cell periphery	32/2280	123/18866	1.75693e-05	0.000359862	0.000270477	RHOQ/MMP14/CLIP3/ATP2B4/RER1/ARHGEF16/PICALM/LRRC15/LDLRAP1/PLK1/NUMA1/EPHB2/SORBS1/GOPC/PRNP/RACK1/TGFB1/TREM2/RAMP3/PPP1R9B/PLS1/VTI1B/ITGB1/LGALS3/CLN3/ZDHHC7/GBP1/LRP1/AGR2/ARF6/CIB1/PKDCC	32
BP	GO:0006066	alcohol metabolic process	75/2280	385/18866	1.75883e-05	0.000359862	0.000270477	MOXD1/ACO2/ALDH1A3/FGFR1/NFYB/CYP1B1/EBP/APOE/GOT1/AKR1A1/LDLRAP1/APOC1/FDFT1/TPI1/DHCR24/IDH3B/PLPP2/ACSS2/DGKQ/EPHX2/DKK3/PLEK/PLPP3/PLPP1/MYOF/DEGS2/AKR7A2/LSS/HMGCR/QDPR/PTAFR/CLCN2/FDPS/PARK7/RAN/ACAT2/ADH5/DHRS3/ARV1/IMPA2/SPHK1/MSMO1/BPNT1/NFYA/IDH2/SORD/SULT1B1/ITPKA/IDH3G/FDXR/H6PD/AKR1B1/PCK2/ALDH2/FASN/RETSAT/NSDHL/SP1/PCBD1/PGP/DHCR7/CEBPA/NFE2L1/NPC2/NAAA/ERLIN1/IDI1/GBA2/SOD1/AKR1B1…	75
BP	GO:0006469	negative regulation of protein kinase activity	53/2280	246/18866	1.7809e-05	0.000363175	0.000272967	HEG1/WWTR1/THY1/SFRP2/LATS2/PTPRC/APOE/GMFG/IGF1R/ITPRIP/QARS1/PLK1/HEXIM1/EPHB2/PRKRIP1/PTPN6/DUSP10/RACK1/GSKIP/SH2B3/TNFAIP3/ADAR/CAV1/UCHL1/HMGCR/DVL1/TRIB3/WNK1/PAK2/PARK7/GADD45B/HIPK3/SOCS3/PRKAR1A/FABP4/ABL1/RGS2/TRIB2/CEACAM1/GPS1/SFN/SPRY1/NR2F2/VPS25/CDK5RAP3/DUSP3/CEBPA/CIB1/CDKN2B/PRKAR1B/NUP62/GNAQ/BMP4	53
BP	GO:0030574	collagen catabolic process	17/2280	47/18866	1.79888e-05	0.000365398	0.000274638	MRC2/FAP/MMP14/MMP2/COL15A1/ADAMTS2/CTSK/CTSL/MMP11/ADAM15/MMP9/ITGB1/CTSB/MMP15/MMP10/CTSD/MMP7	17
BP	GO:0019216	regulation of lipid metabolic process	82/2280	431/18866	1.80363e-05	0.000365398	0.000274638	PDGFRB/C3/NFYB/FGR/CCN1/TSPO/APOE/SNAI2/STOML2/PHB2/STAT5B/CCL21/LDLRAP1/CPT2/APOC1/FDFT1/PIK3IP1/PDGFB/SORBS1/DGKQ/EPHX2/DKK3/RACK1/TGFB1/CCL19/PLPP1/CAV1/APOD/LSS/CREBL2/HMGCR/MFSD2A/MID1IP1/CARM1/TRIB3/CLCN2/ARF1/FDPS/RAN/SOCS3/ARV1/RARRES2/SPHK1/PDK4/PSAP/MED1/ELOVL5/CEACAM1/G0S2/NFYA/ZP3/GLIPR1/ORMDL2/IGFBP7/LPGAT1/SLC27A4/LSR/ALAS1/SMPD2/H6PD/ATP1A1/FASN/STUB1/SP1/CDK4/TBL1XR1/DHCR7/FGFR4/N…	82
BP	GO:0005996	monosaccharide metabolic process	61/2280	296/18866	1.84558e-05	0.000371261	0.000279044	CHST15/MDH2/GALE/TKT/PGD/SLC2A3/GOT1/HK3/AKR1A1/TPI1/ENO1/MAN2B1/PDHA1/SORBS1/DGKQ/GPI/GLB1/CLK2/APOD/C1QTNF1/PFKL/GAPDH/MAEA/INSR/DCXR/KBTBD2/IGFBP3/CRYL1/PPP1CA/TALDO1/SLC25A11/SLC25A10/SLC25A1/IGFBP4/GOT2/PDK4/ALDOA/FUCA1/PHLDA2/PGM5/FUT6/SORD/PGK1/GLYCTK/CRTC2/PGM1/HK2/H6PD/OGT/AKR1B1/PCK2/DLAT/FUT2/GPT/PGP/ENO2/NFE2L1/FUT8/PPP4R3B/ARPP19/BAD	61
BP	GO:0051348	negative regulation of transferase activity	61/2280	296/18866	1.84558e-05	0.000371261	0.000279044	HEG1/WWTR1/THY1/SFRP2/LATS2/PTPRC/APOE/GMFG/IGF1R/ITPRIP/QARS1/PLK1/HEXIM1/PIK3IP1/EPHB2/PRKRIP1/PTPN6/DUSP10/RACK1/GSKIP/SH2B3/NPRL2/MAD2L1/TNFAIP3/ADAR/CAV1/UCHL1/HMGCR/DVL1/RPL5/TRIB3/WNK1/PAK2/PARK7/PRDX3/GADD45B/HIPK3/SOCS3/PRKAR1A/FABP4/ABL1/RGS2/SMAD7/TRIB2/CEACAM1/GPS1/PHPT1/SFN/SPRY1/NR2F2/HNRNPU/VPS25/CDK5RAP3/DUSP3/CEBPA/CIB1/CDKN2B/PRKAR1B/NUP62/GNAQ/BMP4	61
BP	GO:0007266	Rho protein signal transduction	35/2280	140/18866	1.8506e-05	0.000371261	0.000279044	ARHGEF25/HEG1/NRP1/BCL6/PDGFRB/PECAM1/COL1A2/WAS/ARHGEF1/COL3A1/AKAP13/KANK2/APOE/ROBO1/MYO9B/ARHGAP1/RIPOR1/PDPN/F2RL1/F2R/GNA12/ITGB1/CDC42SE1/NET1/ARHGAP5/ARHGDIB/ABL1/ARHGEF2/CDC42EP5/EPS8L3/VANGL2/ARHGAP4/GPR35/F11R/ROCK2	35
BP	GO:0034109	homotypic cell-cell adhesion	25/2280	86/18866	1.88003e-05	0.000375946	0.000282565	FN1/FLNA/TLN1/RAP2B/MYL9/VCL/PTPN6/PLEK/PDPN/PLPP3/SH2B3/COMP/C1QTNF1/METAP1/ACTG1/CCL5/CSRP1/CEACAM1/PKP2/GNAS/FERMT3/MYH9/F11R/CD99/ZNF703	25
BP	GO:0110053	regulation of actin filament organization	58/2280	278/18866	2.01208e-05	0.000401054	0.000301437	EVL/HCLS1/NRP1/CCN2/TGFBR1/SWAP70/KIRREL1/TGFB3/WAS/SVIL/CXCL12/S1PR1/HCK/MYADM/GMFG/SH3PXD2B/FLNA/CCL21/SYNPO/PREX1/MLST8/PLEK/DBN1/ELN/F2RL1/SYNPO2/LMOD1/SMAD3/WDR1/ARAP1/ICAM1/BAIAP2L2/TJP1/ARF1/PAK2/GRB2/ESAM/ACTG1/ABL1/CDC42EP5/SH3BP1/CAPG/CORO1B/IQGAP2/VILL/ACTR2/HAX1/TMSB4X/PFN1/TPM1/ARF6/GSN/ARHGEF10L/SDC4/ARFIP2/GBA2/F11R/ROCK2	58
BP	GO:0045619	regulation of lymphocyte differentiation	42/2280	181/18866	2.0563e-05	0.00040855	0.000307071	RUNX1/CD83/BCL6/PRELID1/ZEB1/MMP14/INHBA/AXL/PRDX2/SLAMF8/ZFP36L1/RUNX3/PTPRC/LILRB4/STAT5B/SASH3/FGL2/ZMIZ1/SOX4/CD27/PTPN6/DUSP10/CCL19/IL7R/IL4R/TGFBR2/ADAM8/CD2/ABL1/HLA-DOA/SMAD7/NRARP/CARD11/SH3RF1/ZBTB7B/PNP/SART1/IL23A/SOD1/CD74/BMP4/BAD	42
BP	GO:0071453	cellular response to oxygen levels	51/2280	235/18866	2.06626e-05	0.000409211	0.000307568	CYBB/PTGIS/FOXO3/ZFP36L1/CD34/EDN1/PSMA5/PHB2/CCNB1/CCNA2/ARNT/ENO1/STC1/PSMD8/RBPJ/ENDOG/EPAS1/CAV1/ADAM8/ELOB/PSMB2/PSMB7/ICAM1/DDAH1/VASN/AIFM1/FAM162A/HIF1A/UBA52/AQP1/ATP6V0D1/PSMB4/HMOX1/CHCHD2/SUV39H1/NFE2L2/PSMB10/PSMB1/PGK1/E2F1/PSMA7/TMBIM6/EIF4EBP1/PSMB6/STUB1/HP1BP3/VEGFA/PSMD2/ROCK2/BAD/PSMB8	51
BP	GO:0061136	regulation of proteasomal protein catabolic process	44/2280	193/18866	2.11011e-05	0.000416561	0.000313092	APOE/RNF19A/CDC20/PLK1/RACK1/GNA12/TREM2/CLU/HSPBP1/CAV1/SIRT6/WAC/MARCHF7/DVL1/SUMO1/DESI1/TRIB3/F8A1/PARK7/TAF9/PSME3IP1/GIPC1/DNAJB2/XPO1/SMAD7/NFE2L2/PBK/TRIB2/DERL3/NUB1/RNF19B/UBE2G2/USP5/KEAP1/OGT/STUB1/CEBPA/NFE2L1/ARAF/SGTA/AURKA/UBAC2/SDCBP/PLK2	44
BP	GO:2000027	regulation of animal organ morphogenesis	54/2280	254/18866	2.21244e-05	0.000435372	0.000327231	BASP1/ACVR1/SULF1/TGFBR1/GREM1/CTHRC1/SFRP2/FGFR1/DACT1/CD34/BMPR2/SNAI2/ROBO1/EDN1/CSF1/PSMA5/ASPN/PHB2/SMURF2/TUG1/ENG/PSMD8/AP2S1/RBPJ/WNT2/TNFAIP3/TGFBR2/PSMB2/PSMB7/DVL1/CARM1/SMURF1/PSMB4/ABL1/PIM1/SULF2/PSMB10/MED1/SRSF6/CEACAM1/STAT1/FZD7/PSMB1/SPRY1/PSMA7/PTK7/PSMB6/PFN1/VANGL2/DVL3/VEGFA/PSMD2/BMP4/PSMB8	54
BP	GO:0034614	cellular response to reactive oxygen species	40/2280	170/18866	2.27506e-05	0.000446273	0.000335424	PKD2/FBLN5/ETS1/PDGFRB/AXL/MMP2/PRDX2/FOXO3/GUCY1B1/TRAP1/CYP1B1/CCNA2/SIRPA/RACK1/DNM2/TNFAIP3/ENDOG/SIGMAR1/MMP9/PYCR1/AIFM1/AQP1/ANKZF1/PARK7/PRDX3/NET1/PPP5C/SPHK1/ABL1/RPS3/NFE2L2/PSAP/ROMO1/MAPK3/SOD2/TPM1/PCNA/PRDX5/SOD1/KLF4	40
BP	GO:0001819	positive regulation of cytokine production	84/2280	447/18866	2.29575e-05	0.000448907	0.000337404	RUNX1/IL1R1/CD83/HEG1/SULF1/C3/C3AR1/GPSM3/FGR/LUM/CD4/C5AR1/CYP1B1/SEMA7A/LTB/AIF1/PTPRC/MNDA/CD34/LY96/IL6ST/HAVCR2/IFI16/PHB2/FCER1G/C1QBP/SASH3/ARNT/THBS1/CD40/POLR3GL/PHB/ATF2/EIF2AK2/TGFB1/F2RL1/CD14/CCL19/F2R/LAMTOR5/TREM2/CLU/POLR2L/SMAD3/ADAM8/GAPDH/MIF/CD2/HIF1A/HLA-DPB1/CD3E/PTAFR/PUM2/CASP1/PARK7/DDX41/TYROBP/POLR2E/POLR3K/SPHK1/PELI1/RPS3/ARHGEF2/SULF2/SERPINE1/HLA-DPA1/CARD11/STAT1/…	84
BP	GO:0030111	regulation of Wnt signaling pathway	73/2280	375/18866	2.31994e-05	0.000452206	0.000339883	RUNX1/RNF146/WWTR1/SULF1/NXN/GREM1/CTHRC1/CCN4/SFRP2/MDFIC/LATS2/DACT1/FOXO3/COL1A1/USP47/SFRP4/LZTS2/APOE/SNAI2/PSMA5/SPIN1/SMURF2/ADGRA2/SOX4/MACF1/DKK3/PSMD8/RACK1/TGFB1/PLPP3/GSKIP/RBPJ/RUVBL2/TNFAIP3/SMAD3/CAV1/PSMB2/PSMB7/DVL1/MDFI/TNKS2/YAP1/STK4/WNK1/PPP1CA/SKI/FRZB/PSMB4/SLC9A3R1/IGFBP4/ABL1/HDAC1/NRARP/SULF2/PSMB10/UBR5/IGFBP6/FZD7/PSMB1/PSMA7/PTK7/PSMB6/LRP1/LGR5/VANGL2/TBL1XR1/DVL3/PS…	73
BP	GO:0051495	positive regulation of cytoskeleton organization	50/2280	230/18866	2.36259e-05	0.000459071	0.000345043	EVL/HCLS1/NRP1/CCN2/TGFBR1/SWAP70/KIRREL1/TGFB3/WAS/HCK/EDN1/GMFG/SH3PXD2B/FLNA/CCL21/POC1A/SYNPO/NUMA1/MLST8/PLEK/F2RL1/SYNPO2/LMOD1/NES/SMAD3/WDR1/ICAM1/BAIAP2L2/ARF1/DCTN1/KATNB1/GRB2/ABL1/RPS3/DRG1/CDC42EP5/CORO1B/IQGAP2/ACTR2/HAX1/PFN1/RANBP1/TPM1/ARF6/GSN/ARHGEF10L/SDC4/ARFIP2/ROCK2/NUP62	50
BP	GO:1902229	regulation of intrinsic apoptotic signaling pathway in response to DNA damage	15/2280	39/18866	2.39093e-05	0.000462411	0.000347553	SFRP2/USP47/CXCL12/SNAI2/BID/CLU/MARCHF7/MIF/TAF9/ZNF385A/RPS3/SKIL/TMEM161A/CD74/BCL2L12	15
BP	GO:0070527	platelet aggregation	20/2280	62/18866	2.39475e-05	0.000462411	0.000347553	FN1/FLNA/TLN1/RAP2B/MYL9/VCL/PTPN6/PLEK/PDPN/SH2B3/COMP/C1QTNF1/METAP1/ACTG1/CSRP1/CEACAM1/GNAS/FERMT3/MYH9/F11R	20
BP	GO:0048661	positive regulation of smooth muscle cell proliferation	28/2280	103/18866	2.42299e-05	0.000466406	0.000350556	NOTCH3/PDGFRB/CCN4/ADAMTS1/MMP2/AIF1/S1PR1/IGFBP5/EDN1/LDLRAP1/DDX39B/THBS1/GNAI2/PDGFB/PHB/GJA1/TGFBR2/HMGCR/MMP9/MFN2/PTAFR/HMOX1/CCL5/TGM2/STAT1/AKR1B1/MEF2D/BMP4	28
BP	GO:0007249	I-kappaB kinase/NF-kappaB signaling	59/2280	286/18866	2.43222e-05	0.000466729	0.000350799	FYN/CD4/AKAP13/TRIM8/LY96/FLNA/TERF2IP/CCL21/CD40/PER1/SIRPA/F2RL1/CD14/CCL19/F2R/GJA1/LAMTOR5/SLC20A1/LTF/TNFAIP3/TRIM22/CARD19/UBA52/TRAF5/PRDX4/CASP1/PPP5C/NEK6/APOL3/HMOX1/S100A13/ABL1/HDAC1/PELI1/TRIM25/TNIP2/TRAF4/CARD11/TGM2/STAT1/TAB2/CC2D1A/ZMYND11/PIM2/ECM1/HLA-DRB1/BCL10/BIRC2/NDFIP2/BST2/NFKBIA/ZFAND6/TLR4/RBCK1/ROCK2/NUP62/CCDC22/CD74/PLK2	59
BP	GO:0033628	regulation of cell adhesion mediated by integrin	17/2280	48/18866	2.47359e-05	0.000473198	0.000355661	JAM3/SFRP2/SWAP70/CYP1B1/SNAI2/CCL21/PTPN6/CXCL13/LPXN/CD3E/WNK1/PLAU/SERPINE1/CCL5/PODXL/FERMT3/CIB1	17
BP	GO:0061035	regulation of cartilage development	22/2280	72/18866	2.49552e-05	0.00047592	0.000357707	MAF/CCN2/TGFBR1/GREM1/CCN4/EFEMP1/CCN1/ADAMTS12/BMPR2/SNAI2/CTSK/RFLNB/SMAD3/LTBP3/BMP1/CARM1/FRZB/SMAD7/LOXL2/PKDCC/BMP4/RFLNA	22
BP	GO:0043687	post-translational protein modification	71/2280	363/18866	2.53831e-05	0.000482591	0.000362721	VCAN/MXRA8/FBN1/FSTL1/C3/LTBP1/LAMC1/SPARCL1/SDC2/KLHL5/FBXO32/LAMB2/CCN1/FN1/WSB1/RAB13/DCAF8/IGFBP5/APOE/FAM20C/FBXW9/CSF1/PSMA5/MFGE8/OBSL1/TNC/CALU/SPSB1/PSMD8/EPAS1/ELOB/PSMB2/PSMB7/CHRDL1/HIF1A/LAMB1/KTN1/IGFBP3/SOCS3/TIMP1/PSMB4/IGFBP4/WSB2/FBXW5/PSMB10/COPS3/CUL7/FBXL15/NUB1/COPS4/GPS1/PSMB1/KEAP1/APLP2/IGFBP7/PSMA7/MELTF/PSMB6/RCN1/FSTL3/UBE2M/RAB5A/SPP1/PSMD2/GOLM1/CCDC22/FBXL14/BMP4/AS…	71
BP	GO:0051604	protein maturation	60/2280	293/18866	2.62225e-05	0.000496389	0.000373092	C1R/AEBP1/MMP14/C1RL/PMPCA/GAS1/STOML2/IFI16/ADAMTS2/THBS1/CPXM1/DHCR24/CTSL/BAK1/ENO1/SOX4/CLEC3B/MAGEF1/F12/CPXM2/PRNP/SRGN/NDUFAB1/ADAM8/PRSS3/COMP/CIAO2B/SERPINH1/DNAJB11/PRDX4/PLAT/CASP1/DUOXA2/CPE/MIPEP/PLAU/NAA10/DHPS/SERPINE1/CHAC1/CPA3/PGK1/GLRX3/CLN3/BIRC2/MELTF/OGT/CTSZ/TSPAN15/STUB1/TMPRSS2/MYH9/GSN/HM13/CISD3/DOHH/PLGRKT/MAGEA3/BCL2L12/BAD	60
BP	GO:1903311	regulation of mRNA metabolic process	68/2280	344/18866	2.62695e-05	0.000496389	0.000373092	VIM/ZFP36L1/RBFOX2/CELF1/RBM25/PSMA5/C1QBP/CCNB1/CIRBP/FXR1/PARN/NCBP2/SRSF5/TIA1/MBNL1/PABPN1/VIP/NSRP1/PSMD8/TBRG4/CWC22/SLTM/PSMB2/IWS1/PSMB7/HSPA8/RBM39/DDX5/AHCYL1/UBA52/CPSF7/TRA2A/YBX1/DDX17/SNW1/PUM2/ANP32A/RBM17/SAMD4B/PSMB4/XPO1/YBX3/PSMB10/SRSF6/EXOSC4/MAPKAPK2/PSMB1/HNRNPU/SF3B4/E2F1/PKP3/PSMA7/TARDBP/RBM8A/PKP1/PSMB6/SAFB/SON/POLR2G/PUF60/RBM3/PSMD2/SYNCRIP/SRSF9/FUS/ROCK2/PSMB8/SUPT…	68
BP	GO:0032535	regulation of cellular component size	74/2280	383/18866	2.66263e-05	0.000501597	0.000377007	EVL/HCLS1/NRP1/SWAP70/KIRREL1/WAS/FN1/MSN/SEMA7A/SVIL/CXCL12/ATP13A2/HCK/APOE/BMPR2/MYADM/PICALM/EDN1/GMFG/CCL21/PREX1/MACF1/MLST8/PLEK/DBN1/ELN/F2RL1/ANO6/LMOD1/DNM2/IL7R/LAMTOR5/WDR1/IST1/ICAM1/PLS1/SEMA4C/AQP1/BAIAP2L2/ARF1/L1CAM/PPP1CA/GRB2/ESAM/SLC9A3R1/ABL1/CDC42EP5/SH3BP1/LAMTOR4/CAPG/PAFAH1B1/CORO1B/CRABP2/CLN3/IQGAP2/VILL/ACTR2/HAX1/TMSB4X/LRP1/CLCN3/RAB5A/PFN1/CDK4/RAB22A/ARF6/CDHR2/GSN…	74
BP	GO:0007369	gastrulation	43/2280	189/18866	2.74361e-05	0.000514897	0.000387002	COL8A1/ACVR1/ITGA5/MMP14/SFRP2/FGFR1/INHBA/MMP2/COL5A2/COL5A1/FN1/ITGB2/COL11A1/BMPR2/COL12A1/MYADM/ITGAV/COL4A2/COL6A1/TWSG1/RACK1/GJA1/FOXF1/APLNR/SMAD3/TGFBR2/DVL1/MMP9/LAMB1/WNK1/ITGB5/ITGB1/PRKAR1A/RTF1/MMP15/FZD7/DLD/TGIF2/TRIM15/VANGL2/BMP4/KLF4/HSBP1	43
BP	GO:2000117	negative regulation of cysteine-type endopeptidase activity	26/2280	93/18866	2.74989e-05	0.000514897	0.000387002	SFRP2/RPS6KA1/CRYAB/USP47/IFI16/THBS1/DHCR24/CD27/LAMTOR5/SERPINB9/LTF/BIRC5/MMP9/AQP1/PAK2/PARK7/PRDX3/SH3RF1/SFN/BIRC2/MICAL1/VEGFA/PRDX5/MAGEA3/BCL2L12/KLF4	26
BP	GO:0006103	2-oxoglutarate metabolic process	9/2280	16/18866	2.78779e-05	0.000520416	0.000391151	GOT1/KYAT3/MRPS36/GPT2/GOT2/IDH2/DLD/OGDH/DLST	9
BP	GO:1902230	negative regulation of intrinsic apoptotic signaling pathway in response to DNA damage	13/2280	31/18866	2.82163e-05	0.000523569	0.000393521	SFRP2/USP47/CXCL12/SNAI2/BID/CLU/MARCHF7/MIF/TAF9/ZNF385A/TMEM161A/CD74/BCL2L12	13
BP	GO:1902624	positive regulation of neutrophil migration	13/2280	31/18866	2.82163e-05	0.000523569	0.000393521	IL1R1/C3AR1/C5AR1/EDN1/C1QBP/CCL21/CCL19/ADAM8/THBS4/IL23A/MCU/CD99/CD74	13
BP	GO:0009636	response to toxic substance	53/2280	250/18866	2.84537e-05	0.000526393	0.000395643	FBLN5/NXN/PDGFRB/GPX8/PRDX2/CYP1B1/AKR7A3/GSR/APOE/SNN/PXDN/TP53INP1/MPST/CNP/CCNB1/AKR1A1/BAK1/ALOX5AP/KDM5B/EPHX2/CYGB/TXNDC17/SLC22A18/AIFM1/MGST2/ASS1/UBA52/PRDX4/PARK7/PRDX3/ADH5/GPX3/FIS1/PIM1/NFE2L2/CCL5/MGST1/MAPK3/GSTK1/SESN1/SOD2/PRXL2B/MGST3/MT1X/CDK4/DDC/GPX2/DUOX2/SLC30A1/PRDX5/SOD1/SRSF9/AKR1B10	53
BP	GO:0034976	response to endoplasmic reticulum stress	60/2280	294/18866	2.91348e-05	0.000537384	0.000403905	NIBAN1/RCN3/MYDGF/SRPX/THBS1/GET3/TLN1/BAK1/RACK1/EIF2AK2/CCL2/HERPUD2/CLU/CAV1/ALOX5/TMEM129/AIFM1/DNAJB11/EEF2/UBE2J2/TRIB3/SEL1L/ATP6V0D1/ANKZF1/DCTN1/PARK7/TPP1/SEC31A/DNAJB2/SHC1/THBS4/TRIM25/CCND1/NFE2L2/CHAC1/ATF6B/SDF2L1/CUL7/DERL3/UBE2G2/YIF1A/SRPRB/TMBIM6/TARDBP/GFPT1/CDK5RAP3/STUB1/MARCHF6/SEC61B/SERINC3/AGR2/HM13/NFE2L1/CTDSP2/ERLIN1/SGTA/UBAC2/MAGEA3/ATP2A3/CFTR	60
BP	GO:0002763	positive regulation of myeloid leukocyte differentiation	19/2280	58/18866	2.98226e-05	0.000548434	0.00041221	RUNX1/HCLS1/GPR68/EVI2B/ZFP36L1/CD4/CCR1/CSF1/ACIN1/TGFB1/TREM2/TYROBP/GNAS/HLA-DRB1/KLF10/HAX1/IL23A/CD74/CTNNBIP1	19
BP	GO:1902905	positive regulation of supramolecular fiber organization	46/2280	208/18866	3.1366e-05	0.000575106	0.000432257	EVL/NRP1/CCN2/TGFBR1/SWAP70/KIRREL1/TGFB3/WAS/HCK/APOE/EDN1/GMFG/SH3PXD2B/FLNA/CCL21/SYNPO/NUMA1/MLST8/PLEK/F2RL1/SYNPO2/LMOD1/CLU/SMAD3/WDR1/ICAM1/BAIAP2L2/ARF1/DCTN1/KATNB1/GRB2/ABL1/RPS3/DRG1/CDC42EP5/CORO1B/IQGAP2/ACTR2/PFN1/TPM1/ARF6/GSN/ARHGEF10L/SDC4/ARFIP2/ROCK2	46
BP	GO:0006626	protein targeting to mitochondrion	27/2280	99/18866	3.15639e-05	0.000577022	0.000433696	PMPCA/TSPO/ATP5IF1/TIMM13/ATG13/TOMM22/BID/TIMM50/SLC25A6/TIMM44/TIMM8B/AIFM1/MFN2/UBE2J2/GRPEL1/SAMM50/NDUFA13/FIS1/MIPEP/TIMM10/TOMM40/ROMO1/UBE2D3/TIMM17B/HAX1/LEPROT/SREBF2	27
BP	GO:0048251	elastic fiber assembly	7/2280	10/18866	3.21016e-05	0.000585121	0.000439784	FBLN5/EMILIN1/LOX/EFEMP2/MFAP4/LTBP3/MYH11	7
BP	GO:0002064	epithelial cell development	48/2280	221/18866	3.48924e-05	0.000632356	0.000475287	VIM/HEG1/FGFR1/PECAM1/KDF1/COL18A1/ACTA2/LAMB2/COL15A1/RAB13/MSN/CLIC4/IL6ST/PALLD/MYADM/FLNA/TJP3/ENG/PDGFB/VCL/STC1/F2RL1/HSD17B4/CDH5/ICAM1/FOSL2/HIF1A/CXCR4/YAP1/TJP1/RAB25/TPRN/CLDN5/SLC9A3R1/PSAP/PODXL/PAFAH1B1/SFN/ST14/AKR1B1/FASN/VEGFA/SOD1/F11R/ROCK2/CLDN3/BMP4/BAD	48
BP	GO:0048660	regulation of smooth muscle cell proliferation	40/2280	173/18866	3.48978e-05	0.000632356	0.000475287	NOTCH3/PDGFRB/CCN4/ADAMTS1/MMP2/TGFB3/AIF1/S1PR1/IGFBP5/EDN1/LDLRAP1/DDX39B/THBS1/GNAI2/PDGFB/VIP/PHB/ELN/GJA1/TNFAIP3/TGFBR2/APOD/HMGCR/MMP9/MFN2/PTAFR/CNN1/IGFBP3/HMOX1/CCL5/TGM2/STAT1/SOD2/AKR1B1/COMT/MEF2D/TPM1/CTNNBIP1/BMP4/KLF4	40
BP	GO:0043122	regulation of I-kappaB kinase/NF-kappaB signaling	53/2280	252/18866	3.57364e-05	0.000645658	0.000485284	FYN/CD4/AKAP13/TRIM8/FLNA/TERF2IP/CCL21/CD40/PER1/SIRPA/F2RL1/CCL19/F2R/GJA1/LAMTOR5/SLC20A1/LTF/TNFAIP3/TRIM22/CARD19/TRAF5/CASP1/PPP5C/NEK6/APOL3/HMOX1/S100A13/ABL1/HDAC1/PELI1/TRIM25/TNIP2/TRAF4/CARD11/TGM2/STAT1/TAB2/CC2D1A/ZMYND11/PIM2/ECM1/HLA-DRB1/BCL10/BIRC2/NDFIP2/BST2/ZFAND6/TLR4/RBCK1/NUP62/CCDC22/CD74/PLK2	53
BP	GO:0045580	regulation of T cell differentiation	36/2280	150/18866	3.65264e-05	0.000658008	0.000494566	RUNX1/CD83/BCL6/PRELID1/ZEB1/PRDX2/RUNX3/PTPRC/LILRB4/STAT5B/SASH3/FGL2/ZMIZ1/SOX4/CD27/DUSP10/CCL19/IL7R/IL4R/TGFBR2/ADAM8/CD2/ABL1/HLA-DOA/SMAD7/NRARP/CARD11/SH3RF1/ZBTB7B/PNP/SART1/IL23A/SOD1/CD74/BMP4/BAD	36
BP	GO:0032623	interleukin-2 production	18/2280	54/18866	3.68939e-05	0.000662696	0.00049809	RUNX1/HDAC7/CD83/CD4/PTPRC/CD34/HOMER3/HAVCR2/STOML2/FCER1G/SASH3/VSIG4/PRNP/TNFAIP3/RPS3/CARD11/GBP1/PNP	18
BP	GO:0001890	placenta development	37/2280	156/18866	3.77253e-05	0.000675666	0.000507839	PKD2/HTRA1/PTGIS/ZFP36L1/CCN1/DCN/BMPR2/ARNT/RTCB/PDGFB/STC1/RBPJ/GJA1/WNT2/SP3/EPAS1/ADAM19/HIF1A/MDFI/STK4/PRDX3/CTSB/GRB2/SOCS3/MED1/CUL7/MAPK3/PHLDA2/NR2F2/ST14/BIRC2/NSDHL/CDX2/CEBPA/SPP1/FOSL1/SOD1	37
BP	GO:0001569	branching involved in blood vessel morphogenesis	14/2280	36/18866	3.85467e-05	0.000688382	0.000517396	ACVR1/NRP1/SFRP2/PLXND1/EDN1/ENG/COL4A1/TGFBR2/SIRT6/STK4/ABL1/NRARP/VEGFA/EDNRA	14
BP	GO:0048705	skeletal system morphogenesis	49/2280	228/18866	3.87865e-05	0.000690667	0.000519114	PRRX1/THBS3/CHST11/CCN2/TGFBR1/CDX1/CHSY1/TMEM119/GREM1/PDGFRB/ZEB1/MMP14/SFRP2/FGFR1/MMP2/FGR/TGFB3/COL1A1/MGP/SFRP4/COL11A1/BMPR2/SH3PXD2B/RFLNB/POC1A/STC1/ANXA6/LTF/ZFAND5/SMAD3/ARID5B/TGFBR2/COMP/NAB2/NAB1/LTBP3/SERPINH1/MDFI/BMP1/CARM1/SKI/DHRS3/HOXB3/ACP5/HOXD10/GNAS/MEF2D/BMP4/RFLNA	49
BP	GO:0006809	nitric oxide biosynthetic process	23/2280	79/18866	3.89548e-05	0.000691671	0.000519868	PKD2/PTGIS/ATP2B4/ITGB2/TSPO/CYP1B1/AIF1/CD34/EDN1/SIRPA/DNM2/CLU/SMAD3/CAV1/ICAM1/DDAH1/INSR/ASS1/ACP5/DDAH2/TLR4/ROCK2/KLF4	23
BP	GO:1903036	positive regulation of response to wounding	22/2280	74/18866	3.999e-05	0.000708017	0.000532154	CCN4/PRDX2/THBD/THBS1/F12/PLEK/PDPN/PLPP3/ANO6/F2R/MYLK/CXCR4/ITGB1/ACTG1/NFE2L2/SERPINE1/LRP1/DUOX2/TLR4/F11R/CLDN3/CLDN4	22
BP	GO:0043405	regulation of MAP kinase activity	67/2280	342/18866	4.0211e-05	0.000709725	0.000533438	TGFBR1/PDGFRB/SFRP2/FGFR1/MDFIC/MAP4K5/TGFB3/PRDX2/PDGFC/C5AR1/AKAP13/PTPRC/APOE/ROBO1/EDN1/IGF1R/THBS1/EPHB2/MAPKAPK3/PDGFB/PTPN6/CD40/MAP2K2/DUSP10/PEA15/EIF2AK2/TGFB1/CCL19/F2R/SH2B3/DAXX/CAV1/ADAM8/UCHL1/HMGCR/MIF/INSR/CXCR4/UBA52/GDF15/TRIB3/GADD45B/HIPK3/TRAF7/SHC1/RPS3/RGS2/LAMTOR2/PBK/TRIB2/MAPK3/IGFBP6/TAB2/MAPKAPK2/GPS1/SPRY1/CDK5RAP3/VANGL2/DUSP3/DVL3/GADD45G/VEGFA/TLR4/SOD1/NUP62/CD74…	67
BP	GO:0045216	cell-cell junction organization	46/2280	210/18866	4.03162e-05	0.000709725	0.000533438	RUNX1/HDAC7/JAM3/HEG1/TGFBR1/NLGN2/PECAM1/CLDN7/TGFB3/CRB3/RAB13/CDH11/CSF1R/SNAI2/TLN1/TJP3/LIMS1/VCL/TGFB1/F2RL1/F2R/GJA1/SMAD3/CDH5/WDR1/CAV1/PIP5K1C/RAMP2/TJP1/PAK2/UGT8/CLDN5/ESAM/ACTG1/SMAD7/GJB1/PKP2/PKP3/LSR/PKP1/VEGFA/F11R/ROCK2/CLDN3/ZNF703/CLDN4	46
BP	GO:0044272	sulfur compound biosynthetic process	43/2280	192/18866	4.08667e-05	0.000717374	0.000539187	CSGALNACT2/GGT5/BGN/VCAN/CHST15/CHST11/CHSY1/PRELP/CHST14/LUM/DCN/MPC1/GGT6/MPST/AKR1A1/GCDH/PDHA1/ACSS2/ENOPH1/GSTM4/ST3GAL1/MGST2/CHPF2/PAPSS2/SLC35D1/SLC25A1/PDK4/NFE2L2/CHAC1/ELOVL5/ELOVL1/MGST1/GSTK1/DLD/MGST3/FASN/DLAT/B3GNT2/SP1/ACAT1/PPCS/B4GALT5/FMOD	43
BP	GO:1903409	reactive oxygen species biosynthetic process	32/2280	128/18866	4.14349e-05	0.000725288	0.000545135	PKD2/FYN/CYBB/PTGIS/FOXO3/ATP2B4/ITGB2/TRAP1/TSPO/CYP1B1/AIF1/CD34/EDN1/SIRPA/DNM2/CLU/SMAD3/CAV1/ALOX5/ICAM1/DDAH1/INSR/ASS1/PARK7/DUOXA2/ACP5/DDAH2/DUOX2/TLR4/SOD1/ROCK2/KLF4	32
BP	GO:0050867	positive regulation of cell activation	79/2280	421/18866	4.18032e-05	0.000729667	0.000548426	RUNX1/CD83/FYN/CCN2/VCAM1/BCL6/PDGFRB/MMP14/THY1/RPS6KA1/AXL/FGR/CD4/ITGB2/ITGAM/CD320/AIF1/RUNX3/PTPRC/LILRB4/IL6ST/HAVCR2/FCER1G/STAT5B/CCL21/SASH3/THBS1/ZMIZ1/GPR183/SOX4/CD27/PTPN6/CD40/DUSP10/SIRPA/PLEK/PDPN/TGFB1/F2RL1/CCL2/CCL19/IL7R/CLCF1/TREM2/IL4R/DNAJA3/CAV1/TGFBR2/ADAM8/MIF/CD2/HLA-DPB1/CD3E/PTAFR/PAK2/GRB2/TYROBP/PELI1/RPS3/TNIP2/CCL5/HLA-DPA1/CARD11/IGLL5/ZP3/ZBTB7B/HLA-DMB/BCL10/PN…	79
BP	GO:1904019	epithelial cell apoptotic process	30/2280	117/18866	4.27204e-05	0.000743576	0.00055888	FOXO3/COL18A1/ZFP36L1/SFRP4/BMPR2/THBS1/TIA1/CD40/CD248/CCL2/ANO6/BID/TNFAIP3/CDH5/TGFBR2/RAMP2/ICAM1/YAP1/STK4/HMOX1/ABL1/TNIP2/NFE2L2/SERPINE1/SRSF6/E2F1/ARF6/GSN/BAD/ANGPTL4	30
BP	GO:0030194	positive regulation of blood coagulation	12/2280	28/18866	4.42772e-05	0.000766356	0.000576002	PRDX2/THBD/THBS1/F12/PLEK/PDPN/ANO6/F2R/NFE2L2/SERPINE1/TLR4/F11R	12
BP	GO:1900048	positive regulation of hemostasis	12/2280	28/18866	4.42772e-05	0.000766356	0.000576002	PRDX2/THBD/THBS1/F12/PLEK/PDPN/ANO6/F2R/NFE2L2/SERPINE1/TLR4/F11R	12
BP	GO:0050792	regulation of viral process	47/2280	217/18866	4.50618e-05	0.000777756	0.000584571	MDFIC/CD4/TRIM8/APOE/CSF1R/IFI16/RESF1/PHB/STOM/EIF2AK2/PPIH/LTF/POLR2L/ADAR/TRIM22/HSPA8/DDX5/CXCR4/POLR2I/SNW1/POLR2E/HDAC1/TOP2B/TRIM25/NUCKS1/CCL5/STAT1/CAV2/TAF11/HLA-DRB1/TARDBP/TRIM15/NELFB/APOBEC3C/BST2/SP1/POLR2G/DYNLT1/TMPRSS2/GSN/MPHOSPH8/OAS2/SMARCB1/IFITM1/TRIM26/CD74/SUPT5H	47
BP	GO:0048659	smooth muscle cell proliferation	40/2280	175/18866	4.60198e-05	0.000792079	0.000595336	NOTCH3/PDGFRB/CCN4/ADAMTS1/MMP2/TGFB3/AIF1/S1PR1/IGFBP5/EDN1/LDLRAP1/DDX39B/THBS1/GNAI2/PDGFB/VIP/PHB/ELN/GJA1/TNFAIP3/TGFBR2/APOD/HMGCR/MMP9/MFN2/PTAFR/CNN1/IGFBP3/HMOX1/CCL5/TGM2/STAT1/SOD2/AKR1B1/COMT/MEF2D/TPM1/CTNNBIP1/BMP4/KLF4	40
BP	GO:0043154	negative regulation of cysteine-type endopeptidase activity involved in apoptotic process	24/2280	85/18866	4.63098e-05	0.000793635	0.000596506	SFRP2/RPS6KA1/CRYAB/USP47/THBS1/DHCR24/CD27/LAMTOR5/SERPINB9/BIRC5/MMP9/AQP1/PAK2/PARK7/PRDX3/SH3RF1/SFN/BIRC2/MICAL1/VEGFA/PRDX5/MAGEA3/BCL2L12/KLF4	24
BP	GO:0001935	endothelial cell proliferation	44/2280	199/18866	4.63671e-05	0.000793635	0.000596506	TNFSF12/NRP2/NRP1/SULF1/TGFBR1/JCAD/MMP14/FGFR1/SPARC/CXCL12/CD34/APOE/BMPR2/MYDGF/ATP5IF1/ARNT/THBS1/PDGFB/VIP/CCL2/GJA1/WNT2/APLNR/CAV1/ALOX5/SIRT6/HIF1A/ATP5F1A/THBS4/HMOX1/NRARP/EGFL7/LRG1/LOXL2/STAT1/CAV2/NR2F2/ECM1/XDH/FUT2/SP1/VEGFA/FGFBP1/BMP4	44
BP	GO:0032943	mononuclear cell proliferation	58/2280	286/18866	4.73389e-05	0.000808031	0.000607325	FYN/GPNMB/VCAM1/BCL6/LRRC32/PRDX2/CD4/MSN/CD320/AIF1/PTPRC/MNDA/IL6ST/HAVCR2/CSF1/STAT5B/SASH3/GPR183/VSIG4/PTPN6/CD40/TWSG1/PRNP/CCL19/IL7R/CLCF1/DNAJA3/TGFBR2/MARCHF7/MIF/HLA-DPB1/CD3E/CD79A/TYROBP/PRKAR1A/IMPDH2/LGALS3/ABL1/PELI1/RPS3/PSMB10/CCL5/HLA-DPA1/CARD11/SH3RF1/ZP3/ZBTB7B/HLA-DMB/HLA-DRB1/PNP/MZB1/SDC4/CD276/IL23A/TLR4/TNFRSF21/CD74/BMP4	58
BP	GO:0050684	regulation of mRNA processing	36/2280	152/18866	4.92644e-05	0.00083858	0.000630287	ZFP36L1/RBFOX2/CELF1/RBM25/C1QBP/CCNB1/CIRBP/FXR1/NCBP2/SRSF5/TIA1/MBNL1/PABPN1/NSRP1/CWC22/SLTM/IWS1/HSPA8/RBM39/DDX5/AHCYL1/CPSF7/TRA2A/DDX17/SNW1/RBM17/SRSF6/HNRNPU/SF3B4/RBM8A/SAFB/SON/PUF60/RBM3/SRSF9/SUPT5H	36
BP	GO:0016049	cell growth	89/2280	490/18866	4.97229e-05	0.00084406	0.000634406	NRP2/CLSTN3/NRP1/SPOCK1/FBLN5/TGFBR1/NDN/BCL6/GREM1/MMP14/SFRP2/RPS6KA1/INHBA/CRYAB/USP47/LAMB2/FN1/SEMA7A/AKAP13/POSTN/CXCL12/IGFBP5/APOE/BMPR2/EDN1/ATAD3A/DDX39B/ULK1/FHL1/ENO1/MACF1/NDUFS3/VCL/PHB/DBN1/RACK1/TGFB1/DNM2/GJA1/SMAD3/SGK1/ADAM15/TGFBR2/IST1/SIRT6/DDX49/PPP1R9B/H3-3B/DVL1/SEMA4C/MFSD2A/CXCR4/SMURF1/L1CAM/IGFBP3/ITGB1/SLC44A4/DCBLD2/NET1/FRZB/DNAJB2/NDUFA13/SPHK1/IGFBP4/ABL1/RGS2/SM…	89
BP	GO:1903426	regulation of reactive oxygen species biosynthetic process	28/2280	107/18866	5.13046e-05	0.000868523	0.000652793	PKD2/FYN/PTGIS/FOXO3/ATP2B4/ITGB2/TRAP1/TSPO/AIF1/CD34/EDN1/SIRPA/DNM2/CLU/SMAD3/CAV1/ALOX5/ICAM1/DDAH1/INSR/ASS1/PARK7/DUOXA2/ACP5/DDAH2/TLR4/ROCK2/KLF4	28
BP	GO:0090181	regulation of cholesterol metabolic process	20/2280	65/18866	5.15112e-05	0.000869639	0.000653631	NFYB/APOE/LDLRAP1/FDFT1/DGKQ/EPHX2/LSS/HMGCR/FDPS/RAN/ARV1/NFYA/FASN/SP1/DHCR7/ERLIN1/IDI1/SOD1/SCAP/SREBF2	20
BP	GO:0046578	regulation of Ras protein signal transduction	43/2280	194/18866	5.29075e-05	0.000890777	0.000669519	ARHGEF25/HEG1/NRP1/TIMP2/BCL6/PDGFRB/MAP4K4/COL3A1/AKAP13/CYTH1/KANK2/APOE/ROBO1/CSF1/MYO9B/IQSEC1/EPHB2/F2RL1/F2R/DNM2/LRRC59/MFN2/ITGB1/CDC42SE1/GRB2/CADM4/CYTH2/NET1/SHC1/ARHGDIB/ABL1/RGL2/ARHGEF2/RASA3/SH3BP1/SPRY1/OGT/EPS8L3/DYNLT1/ARF6/GPR35/F11R/NUP62	43
BP	GO:0061028	establishment of endothelial barrier	16/2280	46/18866	5.49801e-05	0.000923157	0.000693856	PECAM1/MSN/MYADM/TJP3/ENG/VCL/F2RL1/CDH5/ICAM1/TJP1/CLDN5/FASN/VEGFA/F11R/ROCK2/CLDN3	16
BP	GO:0007043	cell-cell junction assembly	35/2280	147/18866	5.54785e-05	0.000929001	0.000698249	RUNX1/HDAC7/JAM3/HEG1/PECAM1/CLDN7/CRB3/RAB13/CDH11/SNAI2/TLN1/VCL/GJA1/CDH5/WDR1/CAV1/PIP5K1C/RAMP2/TJP1/PAK2/UGT8/CLDN5/ESAM/ACTG1/SMAD7/GJB1/PKP2/PKP3/LSR/PKP1/F11R/ROCK2/CLDN3/ZNF703/CLDN4	35
BP	GO:0060840	artery development	27/2280	102/18866	5.58672e-05	0.000930468	0.000699351	PKD2/PRRX1/NRP1/TGFBR1/NOTCH3/PDGFRB/LTBP1/MYH10/COL3A1/LOX/LOXL1/APOE/BMPR2/PLXND1/ROBO1/ZMIZ1/SOX4/ENG/RBPJ/DNM2/MYLK/FOXF1/COMP/SMAD7/LRP1/VEGFA/BMP4	27
BP	GO:2000060	positive regulation of ubiquitin-dependent protein catabolic process	27/2280	102/18866	5.58672e-05	0.000930468	0.000699351	RNF19A/CDC20/PLK1/MAGEF1/RACK1/CLU/HSPBP1/CAV1/SIRT6/DVL1/SUMO1/SMURF1/TRIB3/DNAJB2/SMAD7/NFE2L2/TRIB2/NUB1/RNF19B/USP5/KEAP1/STUB1/CEBPA/SGTA/AURKA/CCDC22/PLK2	27
BP	GO:0034612	response to tumor necrosis factor	63/2280	320/18866	5.78917e-05	0.000961594	0.000722746	GGT5/TNFSF12/CLIP3/FOXO3/COL1A1/ZFP36L1/POSTN/LTB/ADAMTS12/PIAS3/AKAP12/EDN1/PSMA5/CCL21/THBS1/LIMS1/CD27/CD40/PSMD8/RACK1/F2RL1/CCL2/CD14/CCL19/CCL18/TXNDC17/TNFAIP3/ENDOG/PSMB2/PSMB7/ICAM1/ASS1/TRAF5/CASP1/PSMB4/FABP4/SPHK1/YBX3/RPS3/ARHGEF2/NFE2L2/PSMB10/CCL5/TRAF4/MAPK3/STAT1/CHI3L1/NUB1/PSMB1/PSMA7/BIRC2/GBP1/PSMB6/CCL13/TMSB4X/NFKBIA/CEBPA/ZFAND6/CIB1/RBCK1/PSMD2/TNFRSF21/PSMB8	63
BP	GO:1902600	proton transmembrane transport	37/2280	159/18866	5.82868e-05	0.000965561	0.000725727	ATP5F1B/ATP5PB/ATP5MC3/COX8A/SLC25A3/CYC1/ATP6V0B/NDUFS7/STOML2/ATP5F1D/PHB2/COX7B/COX5A/ATP5MC1/COX6B1/COX6A1/COX4I1/COX7A2/COX7C/COX10/ATP5ME/COX5B/ATP5F1A/ATP6V0D1/ATP5F1C/PARK7/SLC9A3R1/ATP5MF/ATP2C2/ATP5PO/NDUFA4/TACO1/ATP5MG/ATP1A1/TMSB4X/CLCN3/ATP2A3	37
BP	GO:0046890	regulation of lipid biosynthetic process	45/2280	207/18866	5.89615e-05	0.000974126	0.000732165	C3/NFYB/CCN1/TSPO/APOE/SNAI2/APOC1/FDFT1/PDGFB/SORBS1/DGKQ/DKK3/RACK1/LSS/CREBL2/HMGCR/MFSD2A/MID1IP1/TRIB3/CLCN2/FDPS/RAN/SPHK1/PDK4/ELOVL5/CEACAM1/NFYA/ZP3/ORMDL2/IGFBP7/LPGAT1/SMPD2/H6PD/ATP1A1/FASN/SP1/CDK4/DHCR7/FGFR4/ERLIN1/IDI1/SOD1/SCAP/CD74/SREBF2	45
BP	GO:0016126	sterol biosynthetic process	23/2280	81/18866	6.00543e-05	0.00098714	0.000741946	NFYB/EBP/APOE/FDFT1/DHCR24/LSS/HMGCR/FDPS/RAN/ACAT2/ARV1/MSMO1/NFYA/FASN/NSDHL/SP1/DHCR7/ERLIN1/IDI1/SOD1/SCAP/SREBF2/CFTR	23
BP	GO:0042098	T cell proliferation	43/2280	195/18866	6.00687e-05	0.00098714	0.000741946	FYN/GPNMB/VCAM1/LRRC32/PRDX2/CD4/MSN/AIF1/PTPRC/IL6ST/HAVCR2/STAT5B/SASH3/VSIG4/PTPN6/TWSG1/PRNP/CCL19/DNAJA3/TGFBR2/MARCHF7/HLA-DPB1/CD3E/PRKAR1A/LGALS3/ABL1/PELI1/RPS3/PSMB10/CCL5/HLA-DPA1/CARD11/SH3RF1/ZP3/ZBTB7B/HLA-DMB/HLA-DRB1/PNP/SDC4/CD276/IL23A/TNFRSF21/BMP4	43
BP	GO:0071675	regulation of mononuclear cell migration	17/2280	51/18866	6.03164e-05	0.000987854	0.000742483	GREM1/C3AR1/SLAMF8/C5AR1/CXCL12/AIF1/CCR1/PLA2G7/CSF1R/CSF1/THBS1/ANO6/LGALS3/RARRES2/SERPINE1/CCL5/MAPK3	17
BP	GO:0030177	positive regulation of Wnt signaling pathway	41/2280	183/18866	6.04319e-05	0.000987854	0.000742483	RNF146/SULF1/CCN4/SFRP2/DACT1/COL1A1/USP47/SFRP4/PSMA5/SPIN1/SMURF2/ADGRA2/SOX4/MACF1/PSMD8/TGFB1/GSKIP/RBPJ/TNFAIP3/SMAD3/CAV1/PSMB2/PSMB7/TNKS2/YAP1/WNK1/SKI/PSMB4/ABL1/NRARP/SULF2/PSMB10/UBR5/PSMB1/PSMA7/PTK7/PSMB6/LGR5/TBL1XR1/PSMD2/PSMB8	41
BP	GO:0019320	hexose catabolic process	18/2280	56/18866	6.37226e-05	0.0010389	0.000780847	GALE/HK3/TPI1/ENO1/GPI/GLB1/PFKL/GAPDH/ALDOA/FUT6/PGK1/GLYCTK/PGM1/HK2/FUT2/ENO2/FUT8/BAD	18
BP	GO:0006027	glycosaminoglycan catabolic process	19/2280	61/18866	6.53941e-05	0.00106005	0.000796749	BGN/VCAN/PRELP/LUM/SDC2/DCN/IDS/SDC3/TGFB1/HEXB/GLB1/HSPG2/FUCA1/HMMR/SDC4/GPC1/HGSNAT/FMOD/GNS	19
BP	GO:1903078	positive regulation of protein localization to plasma membrane	19/2280	61/18866	6.53941e-05	0.00106005	0.000796749	CLIP3/ATP2B4/RER1/ARHGEF16/EPHB2/SORBS1/PRNP/RACK1/TREM2/RAMP3/PPP1R9B/PLS1/ITGB1/LGALS3/CLN3/LRP1/AGR2/ARF6/CIB1	19
BP	GO:0006006	glucose metabolic process	46/2280	214/18866	6.55738e-05	0.00106005	0.000796749	MDH2/GOT1/HK3/AKR1A1/TPI1/ENO1/PDHA1/SORBS1/DGKQ/GPI/CLK2/APOD/C1QTNF1/PFKL/GAPDH/MAEA/INSR/DCXR/KBTBD2/IGFBP3/PPP1CA/SLC25A11/SLC25A10/SLC25A1/IGFBP4/GOT2/PDK4/ALDOA/PHLDA2/PGM5/SORD/PGK1/CRTC2/PGM1/HK2/H6PD/OGT/PCK2/DLAT/GPT/PGP/ENO2/NFE2L1/PPP4R3B/ARPP19/BAD	46
BP	GO:1902622	regulation of neutrophil migration	15/2280	42/18866	6.59034e-05	0.00106005	0.000796749	IL1R1/JAM3/C3AR1/SLAMF8/C5AR1/EDN1/C1QBP/CCL21/CCL19/ADAM8/THBS4/IL23A/MCU/CD99/CD74	15
BP	GO:0046394	carboxylic acid biosynthetic process	70/2280	367/18866	6.61988e-05	0.00106005	0.000796749	GGT5/BGN/VCAN/ALDH1A3/CHST14/PTGIS/ATP2B4/DEGS1/DCN/PTGDS/GGT6/EDN1/GOT1/AKR1A1/ACOT7/APOC1/PTGES2/SHMT1/OSBPL3/CYP4F11/MCAT/PDGFB/ALOX5AP/SHMT2/ACSS2/EPHX2/TGFB1/ENOPH1/FA2H/ABCD3/NDUFAB1/CBR1/GSTM4/HSD17B4/ASL/ALOX5/ILVBL/PYCR1/PLA2G4F/MIF/MGST2/ASS1/MID1IP1/TRIB3/GPT2/SLC35D1/PARK7/GOT2/PDK4/ELOVL5/ELOVL1/CEACAM1/BCAT2/FPGS/LPGAT1/CLN3/PRXL2B/MGST3/GLS/FASN/GPT/SERINC3/FGFR4/ERLIN1/PSAT1/GLUD1…	70
BP	GO:0046651	lymphocyte proliferation	57/2280	283/18866	6.67677e-05	0.00106005	0.000796749	FYN/GPNMB/VCAM1/BCL6/LRRC32/PRDX2/CD4/MSN/CD320/AIF1/PTPRC/MNDA/IL6ST/HAVCR2/STAT5B/SASH3/GPR183/VSIG4/PTPN6/CD40/TWSG1/PRNP/CCL19/IL7R/CLCF1/DNAJA3/TGFBR2/MARCHF7/MIF/HLA-DPB1/CD3E/CD79A/TYROBP/PRKAR1A/IMPDH2/LGALS3/ABL1/PELI1/RPS3/PSMB10/CCL5/HLA-DPA1/CARD11/SH3RF1/ZP3/ZBTB7B/HLA-DMB/HLA-DRB1/PNP/MZB1/SDC4/CD276/IL23A/TLR4/TNFRSF21/CD74/BMP4	57
BP	GO:0019058	viral life cycle	66/2280	341/18866	6.7047e-05	0.00106005	0.000796749	ITGA5/AXL/CD4/SELPLG/TRIM8/APOE/MRC1/SEC13/ITGAV/IFI16/LRRC15/CTSL/RESF1/TPR/PHB/STOM/RAB29/EIF2AK2/CCL2/PPIH/LAMTOR5/LTF/ADAR/CAV1/IST1/DDX6/TRIM22/ICAM1/HSPA8/DDX5/CXCR4/RPSA/UBA52/ITGB5/ITGB1/RAN/CTSB/XPO1/TOP2B/TRIM25/NUCKS1/CCL5/NUP153/CAV2/NDC1/HLA-DRB1/TRIM15/SIVA1/APOBEC3C/RAB5A/BST2/DEK/DYNLT1/TMPRSS2/GSN/VPS28/MPHOSPH8/OAS2/SMARCB1/IFITM1/F11R/ROCK2/NUP62/TRIM26/CD74/HTATSF1	66
BP	GO:0045930	negative regulation of mitotic cell cycle	66/2280	341/18866	6.7047e-05	0.00106005	0.000796749	PKD2/GPNMB/TIMP2/FAP/BCL6/DACT1/ZFP36L1/USP47/SLFN11/KANK2/ORC1/GAS1/CDC20/PSMA5/AURKAIP1/CCNB1/PLK1/ZNF830/FHL1/SOX4/TPR/PSMD8/ATF2/TGFB1/CCL2/HECA/MAD2L1/SMAD3/PSMB2/PSMB7/ZNF655/PRMT1/NABP2/CARM1/PSMB4/CTDSP1/SLC9A3R1/GADD45GIP1/ZNF385A/ABL1/TOP2B/NAA10/CCND1/PSMB10/OVOL1/CDT1/PTTG1/PSMB1/SFN/E2F1/PSMA7/PSMB6/CDK5RAP3/CDK4/CDKN2B/CTDSP2/PCNA/TNKS1BP1/PSMD2/AURKA/BMP4/KLF4/AURKB/PSMB8/BTG1/PLK2	66
BP	GO:0002181	cytoplasmic translation	27/2280	103/18866	6.71068e-05	0.00106005	0.000796749	EIF3I/DPH2/EIF3K/EIF2B3/EIF3L/RPL36/RPL26L1/RPSA/RPLP0/EEF2/RPL8/EIF3D/RPS28/RPL29/ZNF385A/RPL10A/YBX3/DRG1/RPL15/RPS21/RPL18/EIF4EBP1/RPL18A/EIF3G/RPL41/RPL32/RPL9	27
BP	GO:0098869	cellular oxidant detoxification	27/2280	103/18866	6.71068e-05	0.00106005	0.000796749	FBLN5/NXN/GPX8/PRDX2/GSR/APOE/PXDN/TP53INP1/ALOX5AP/CYGB/TXNDC17/MGST2/PRDX4/PARK7/PRDX3/GPX3/NFE2L2/MGST1/GSTK1/SESN1/SOD2/PRXL2B/MGST3/GPX2/DUOX2/PRDX5/SOD1	27
BP	GO:0050690	regulation of defense response to virus by virus	12/2280	29/18866	6.72505e-05	0.00106005	0.000796749	PACS1/FYN/CD4/HCK/AP1S1/AP1M2/EIF2AK2/AP2S1/ARF1/PAK2/AP1B1/LCK	12
BP	GO:0050820	positive regulation of coagulation	12/2280	29/18866	6.72505e-05	0.00106005	0.000796749	PRDX2/THBD/THBS1/F12/PLEK/PDPN/ANO6/F2R/NFE2L2/SERPINE1/TLR4/F11R	12
BP	GO:0150117	positive regulation of cell-substrate junction organization	12/2280	29/18866	6.72505e-05	0.00106005	0.000796749	NRP1/COL16A1/MAP4K4/THY1/LIMS1/IQSEC1/SMAD3/ABL1/ARF6/DUSP3/SDC4/VEGFA	12
BP	GO:0001936	regulation of endothelial cell proliferation	41/2280	184/18866	6.88257e-05	0.00108212	0.000813335	TNFSF12/NRP2/NRP1/SULF1/TGFBR1/JCAD/FGFR1/SPARC/CXCL12/APOE/BMPR2/MYDGF/ATP5IF1/ARNT/THBS1/PDGFB/VIP/CCL2/GJA1/WNT2/APLNR/CAV1/ALOX5/SIRT6/HIF1A/ATP5F1A/THBS4/HMOX1/NRARP/EGFL7/LRG1/STAT1/CAV2/NR2F2/ECM1/XDH/FUT2/SP1/VEGFA/FGFBP1/BMP4	41
BP	GO:0032436	positive regulation of proteasomal ubiquitin-dependent protein catabolic process	24/2280	87/18866	6.97488e-05	0.00109108	0.000820071	RNF19A/CDC20/PLK1/RACK1/CLU/HSPBP1/CAV1/SIRT6/DVL1/SUMO1/TRIB3/DNAJB2/SMAD7/NFE2L2/TRIB2/NUB1/RNF19B/USP5/KEAP1/STUB1/CEBPA/SGTA/AURKA/PLK2	24
BP	GO:2001057	reactive nitrogen species metabolic process	24/2280	87/18866	6.97488e-05	0.00109108	0.000820071	PKD2/PTGIS/ATP2B4/ITGB2/TSPO/CYP1B1/AIF1/CD34/EDN1/SIRPA/DNM2/CLU/SMAD3/CAV1/ICAM1/DDAH1/INSR/ASS1/ACP5/DDAH2/TLR4/THAP4/ROCK2/KLF4	24
BP	GO:1903038	negative regulation of leukocyte cell-cell adhesion	33/2280	137/18866	7.00817e-05	0.00109352	0.000821904	RUNX1/GPNMB/BCL6/LRRC32/PRDX2/CXCL12/RUNX3/HAVCR2/CCL21/FGL2/VSIG4/PTPN6/TWSG1/PRNP/IL4R/MARCHF7/ASS1/WNK1/PRKAR1A/LGALS3/PELI1/SMAD7/NRARP/CEACAM1/ZBTB7B/HLA-DRB1/DUSP3/SDC4/TNFRSF21/CD74/BMP4/KLF4/CCL28	33
BP	GO:0034329	cell junction assembly	80/2280	434/18866	7.04368e-05	0.00109629	0.000823988	RUNX1/HDAC7/CLSTN3/JAM3/HEG1/THBS2/NRP1/COL16A1/GREM1/NLGN2/ITGA5/MMP14/MAP4K4/THY1/PECAM1/CLDN7/LAMC1/FERMT2/AMIGO2/CRB3/TNS1/FN1/RAB13/CDH11/PLXND1/SNAI2/FLNA/THBS1/ACTN1/SPOCK2/TLN1/LIMS1/OBSL1/MACF1/EPHB2/SETD5/VCL/SORBS1/RAB29/GJA1/SMAD3/CDH5/WDR1/CAV1/APOD/PIP5K1C/RAMP2/DVL1/TJP1/PAK2/UGT8/CLDN5/FLNC/ESAM/ACTG1/SLK/ABL1/SMAD7/LDB1/SH3BP1/GJB1/PKP2/PKP3/LSR/EPHB3/LAMC2/PKP1/LRP1/ARF6/DUSP3/T…	80
BP	GO:0016053	organic acid biosynthetic process	70/2280	368/18866	7.22808e-05	0.00112217	0.000843436	GGT5/BGN/VCAN/ALDH1A3/CHST14/PTGIS/ATP2B4/DEGS1/DCN/PTGDS/GGT6/EDN1/GOT1/AKR1A1/ACOT7/APOC1/PTGES2/SHMT1/OSBPL3/CYP4F11/MCAT/PDGFB/ALOX5AP/SHMT2/ACSS2/EPHX2/TGFB1/ENOPH1/FA2H/ABCD3/NDUFAB1/CBR1/GSTM4/HSD17B4/ASL/ALOX5/ILVBL/PYCR1/PLA2G4F/MIF/MGST2/ASS1/MID1IP1/TRIB3/GPT2/SLC35D1/PARK7/GOT2/PDK4/ELOVL5/ELOVL1/CEACAM1/BCAT2/FPGS/LPGAT1/CLN3/PRXL2B/MGST3/GLS/FASN/GPT/SERINC3/FGFR4/ERLIN1/PSAT1/GLUD1…	70
BP	GO:1903364	positive regulation of cellular protein catabolic process	35/2280	149/18866	7.44708e-05	0.00115327	0.000866812	DACT1/MSN/APOE/RNF19A/CDC20/ATP5IF1/PLK1/MAGEF1/RACK1/TREM2/CLU/TNFAIP3/HSPBP1/CAV1/SIRT6/DVL1/SUMO1/SMURF1/TRIB3/DNAJB2/SMAD7/NFE2L2/TRIB2/NUB1/RNF19B/USP5/KEAP1/LRP1/STUB1/CEBPA/CTSC/SGTA/AURKA/CCDC22/PLK2	35
BP	GO:0071356	cellular response to tumor necrosis factor	59/2280	297/18866	7.54186e-05	0.00116503	0.000875649	TNFSF12/CLIP3/FOXO3/COL1A1/ZFP36L1/POSTN/LTB/ADAMTS12/PIAS3/AKAP12/EDN1/PSMA5/CCL21/THBS1/LIMS1/CD27/CD40/PSMD8/RACK1/F2RL1/CCL2/CCL19/CCL18/TXNDC17/TNFAIP3/PSMB2/PSMB7/ICAM1/ASS1/TRAF5/CASP1/PSMB4/FABP4/SPHK1/YBX3/RPS3/ARHGEF2/NFE2L2/PSMB10/CCL5/TRAF4/MAPK3/STAT1/CHI3L1/PSMB1/PSMA7/BIRC2/GBP1/PSMB6/CCL13/TMSB4X/NFKBIA/CEBPA/ZFAND6/CIB1/RBCK1/PSMD2/TNFRSF21/PSMB8	59
BP	GO:0022408	negative regulation of cell-cell adhesion	42/2280	191/18866	7.78033e-05	0.00119801	0.000900439	RUNX1/GPNMB/BCL6/SWAP70/LRRC32/PRDX2/CXCL12/RUNX3/HAVCR2/MYADM/CCL21/FGL2/VSIG4/PTPN6/TWSG1/PRNP/TGFB1/SH2B3/IL4R/MARCHF7/C1QTNF1/ASS1/WNK1/PRKAR1A/LGALS3/ABL1/PELI1/SMAD7/NRARP/CEACAM1/PODXL/ZBTB7B/HLA-DRB1/DUSP3/SDC4/VEGFA/TNFRSF21/CD74/ZNF703/BMP4/KLF4/CCL28	42
BP	GO:0042129	regulation of T cell proliferation	38/2280	167/18866	7.79414e-05	0.00119801	0.000900439	GPNMB/VCAM1/LRRC32/CD4/AIF1/PTPRC/IL6ST/HAVCR2/STAT5B/SASH3/VSIG4/PTPN6/TWSG1/PRNP/CCL19/DNAJA3/TGFBR2/MARCHF7/HLA-DPB1/CD3E/PRKAR1A/LGALS3/PELI1/RPS3/CCL5/HLA-DPA1/CARD11/SH3RF1/ZP3/ZBTB7B/HLA-DMB/HLA-DRB1/PNP/SDC4/CD276/IL23A/TNFRSF21/BMP4	38
BP	GO:0010595	positive regulation of endothelial cell migration	32/2280	132/18866	7.85901e-05	0.00120021	0.000902092	HDAC7/ATP5F1B/AMOTL1/NRP2/NRP1/ETS1/JCAD/FGFR1/SPARC/BMPR2/EDN1/ADGRA2/THBS1/PDGFB/CD40/GPI/TGFB1/PLPP3/HIF1A/ATP5F1A/HMOX1/ABL1/NFE2L2/TMSB4X/SP1/CIB1/VEGFA/FGFBP1/ROCK2/RIN2/BMP4/PLK2	32
BP	GO:0033632	regulation of cell-cell adhesion mediated by integrin	7/2280	11/18866	7.90215e-05	0.00120021	0.000902092	SWAP70/CXCL13/CD3E/WNK1/CCL5/PODXL/FERMT3	7
BP	GO:0045657	positive regulation of monocyte differentiation	7/2280	11/18866	7.90215e-05	0.00120021	0.000902092	ZFP36L1/CD4/CSF1/ACIN1/HLA-DRB1/CD74/CTNNBIP1	7
BP	GO:0030510	regulation of BMP signaling pathway	25/2280	93/18866	7.90557e-05	0.00120021	0.000902092	HTRA1/SULF1/FBN1/FSTL1/GREM1/SFRP2/CCN1/HTRA3/SFRP4/BMPR2/SMURF2/NUMA1/ENG/TWSG1/RBPJ/CDH5/CHRDL1/SMURF1/SKI/ABL1/SKIL/SMAD7/FBXL15/FSTL3/BMP4	25
BP	GO:1903035	negative regulation of response to wounding	25/2280	93/18866	7.90557e-05	0.00120021	0.000902092	SERPING1/FAP/SIGLEC10/CD34/APOE/EDN1/THBD/THBS1/PDGFB/F12/DUSP10/SH2B3/GJA1/SMAD3/ALOX5/HMGCR/C1QTNF1/PLAT/PLAU/SERPINE1/CEACAM1/CD109/SPP1/CLDN3/KLK8	25
BP	GO:0030217	T cell differentiation	52/2280	253/18866	7.93349e-05	0.0012015	0.000903059	RUNX1/CD83/MAFB/BCL6/PRELID1/ZEB1/PRDX2/ZFP36L1/CD4/RUNX3/PTPRC/LILRB4/FCER1G/STAT5B/SASH3/FGL2/ZMIZ1/GPR183/CTSL/PREX1/SOX4/CD27/DUSP10/CCL19/IL7R/SP3/IL4R/DNAJA3/TGFBR2/ADAM8/NCAPH2/PRR7/CD2/CD3E/ABL1/HLA-DOA/SMAD7/NRARP/PSAP/CARD11/BATF/SH3RF1/FZD7/ZBTB7B/PNP/SART1/IL23A/SOD1/LCK/CD74/BMP4/BAD	52
BP	GO:0071622	regulation of granulocyte chemotaxis	17/2280	52/18866	7.96044e-05	0.00120263	0.000903911	JAM3/C3AR1/C5AR1/CSF1R/EDN1/CSF1/C1QBP/CCL21/THBS1/CCL19/THBS4/RARRES2/CCL5/MAPK3/IL23A/MCU/CD74	17
BP	GO:0006026	aminoglycan catabolic process	20/2280	67/18866	8.29879e-05	0.00125069	0.000940033	BGN/VCAN/PRELP/LUM/SDC2/DCN/IDS/SDC3/TGFB1/HEXB/GLB1/HSPG2/FUCA1/CHI3L1/HMMR/SDC4/GPC1/HGSNAT/FMOD/GNS	20
BP	GO:0042180	cellular ketone metabolic process	53/2280	260/18866	8.53628e-05	0.00128335	0.000964581	OAZ2/ATP2B4/PSMA5/STAT5B/AKR1A1/APOC1/TPI1/CYP4F11/COQ9/DGKQ/DKK3/PSMD8/NDUFA9/AKR7A2/CAV1/SLC7A7/PSMB2/HMGCR/PSMB7/MFSD2A/MID1IP1/KYAT3/TRIB3/CLCN2/PARK7/COQ4/PDSS1/PSMB4/GOT2/PDK4/PSMB10/ELOVL5/CEACAM1/ODC1/PSMB1/LPGAT1/OAZ1/FDXR/CLN3/PSMA7/H6PD/PSMB6/AKR1B1/COMT/FGFR4/NFE2L1/ERLIN1/COQ5/PSMD2/AKR1B10/SCAP/CD74/PSMB8	53
BP	GO:0070665	positive regulation of leukocyte proliferation	35/2280	150/18866	8.6019e-05	0.00129008	0.000969637	VCAM1/BCL6/CD4/CD320/AIF1/PTPRC/IL6ST/HAVCR2/CSF1R/CSF1/STAT5B/SASH3/GPR183/CD40/CCL19/CLCF1/DNAJA3/TGFBR2/MIF/HLA-DPB1/CD3E/PELI1/RPS3/CCL5/HLA-DPA1/CARD11/MAPK3/ZP3/HLA-DMB/PNP/BST2/CD276/IL23A/TLR4/CD74	35
BP	GO:0045444	fat cell differentiation	49/2280	235/18866	8.66319e-05	0.00129612	0.000974181	WWTR1/EGR2/MAFB/CCN4/CLIP3/MEDAG/TGFB1I1/SFRP2/ZFP36L1/SNAI2/SH3PXD2B/CCDC71L/DUSP10/ATF2/TGFB1/SAV1/SDF4/SMAD3/MMP11/ARID5B/ALOX5/CREBL2/ID4/CARM1/STK4/OSBPL8/TRIB3/FRZB/FABP4/ZNF385A/CDS1/RARRES2/RGS2/PIM1/CCND1/LRG1/TRIB2/MED1/TFE3/ZBTB7B/HNRNPU/E2F1/ARL4A/ATF5/TBL1XR1/CEBPA/KLF4/PLAC8/PSMB8	49
BP	GO:1902652	secondary alcohol metabolic process	37/2280	162/18866	8.85518e-05	0.00132165	0.000993366	ACO2/FGFR1/NFYB/EBP/APOE/LDLRAP1/APOC1/FDFT1/DHCR24/IDH3B/DGKQ/EPHX2/LSS/HMGCR/FDPS/RAN/ACAT2/ARV1/MSMO1/NFYA/IDH2/IDH3G/FDXR/FASN/NSDHL/SP1/DHCR7/CEBPA/NFE2L1/NPC2/ERLIN1/IDI1/GBA2/SOD1/SCAP/SREBF2/CFTR	37
BP	GO:0018212	peptidyl-tyrosine modification	71/2280	377/18866	8.9021e-05	0.00132545	0.000996223	TPST1/FYN/ACVR1/HCLS1/NRP1/GREM1/PDGFRB/ITGA5/DDR2/THY1/SFRP2/FGFR1/PECAM1/AXL/FGR/PDGFC/EFEMP1/CD4/ITGB2/PTPRC/IL6ST/HCK/CSF1R/CLK1/IGF1R/RAP2B/EPHB2/PDGFB/MLST8/PTPN6/CD40/MAP2K2/DGKQ/PRNP/RACK1/EIF2AK2/TGFB1/SH2B3/CLCF1/TREM2/CAV1/CLK2/ICAM1/MIF/INSR/STAP2/CD3E/PAK2/CADM4/HIPK3/SOCS3/SHC1/THBS4/PARP14/ABL1/ARHGEF2/CCL5/MAPK3/TMEM102/VPS25/EPHB3/HAX1/BAZ1B/NEDD9/FGFR4/VEGFA/IL23A/DLG3/PKDCC/LCK…	71
BP	GO:0043393	regulation of protein binding	45/2280	211/18866	9.51258e-05	0.00141294	0.00106198	NRP1/TGFBR1/CTHRC1/DACT1/LOX/PBXIP1/APOE/PLXND1/LDLRAP1/PLK1/PDGFB/RACK1/RUVBL2/NES/ADAM15/CAV1/RAMP2/DVL1/MMP9/CARM1/STK4/TRIB3/PPP1CA/LRPAP1/PARK7/PSME3IP1/RAN/CLDN5/DNAJB2/GOLGA2/ABL1/MAPK3/PHLDA2/PIM2/TMBIM6/CTSZ/LRP1/STUB1/PCBD1/AURKA/CTNNBIP1/BMP4/ATP2A3/AURKB/PLK2	45
BP	GO:0061045	negative regulation of wound healing	22/2280	78/18866	9.61758e-05	0.00142511	0.00107113	SERPING1/FAP/CD34/APOE/EDN1/THBD/THBS1/PDGFB/F12/DUSP10/SH2B3/GJA1/SMAD3/ALOX5/HMGCR/C1QTNF1/PLAT/PLAU/SERPINE1/CEACAM1/CD109/CLDN3	22
BP	GO:0001738	morphogenesis of a polarized epithelium	34/2280	145/18866	9.72414e-05	0.00143745	0.00108041	CTHRC1/SFRP2/DACT1/MSN/PSMA5/SMURF2/PSMD8/AP2S1/FOXF1/WDR1/PSMB2/PSMB7/DVL1/SMURF1/PSMB4/ACTG1/SLC9A3R1/ABL1/PSMB10/FZD7/SH3BP1/PAFAH1B1/PSMB1/PSMA7/ZDHHC7/PTK7/PSMB6/LAMA5/PFN1/VANGL2/DVL3/DLG3/PSMD2/PSMB8	34
BP	GO:0072659	protein localization to plasma membrane	56/2280	281/18866	0.000103701	0.00152928	0.00114942	PACS1/RHOQ/RAB31/MMP14/CLIP3/CRB3/ATP2B4/RAB13/EHD2/RER1/ARHGEF16/MYADM/PICALM/RAB8B/FCER1G/FLNA/RAB34/LRRC15/LDLRAP1/GGA2/MACF1/EPHB2/SORBS1/GOPC/PRNP/RACK1/TGFB1/TREM2/RAMP3/PPP1R9B/RAMP2/PLS1/SMURF1/VTI1B/ITGB1/SLC9A3R1/LGALS3/ATP2C2/SEC23A/ZDHHC3/PKP2/PKP3/CLN3/ZDHHC7/GBP1/TSPAN15/LAMA5/LRP1/AGR2/ARF6/CIB1/EMP2/EFR3A/PKDCC/F11R/ROCK2	56
BP	GO:1904377	positive regulation of protein localization to cell periphery	20/2280	68/18866	0.000104351	0.0015352	0.00115387	CLIP3/ATP2B4/RER1/ARHGEF16/NUMA1/EPHB2/SORBS1/PRNP/RACK1/TREM2/RAMP3/PPP1R9B/PLS1/ITGB1/LGALS3/CLN3/LRP1/AGR2/ARF6/CIB1	20
BP	GO:0006521	regulation of cellular amino acid metabolic process	19/2280	63/18866	0.00010641	0.00155843	0.00117133	OAZ2/ATP2B4/PSMA5/PSMD8/SLC7A7/PSMB2/PSMB7/PARK7/PSMB4/PSMB10/ODC1/PSMB1/OAZ1/CLN3/PSMA7/PSMB6/COMT/PSMD2/PSMB8	19
BP	GO:0031579	membrane raft organization	11/2280	26/18866	0.00010644	0.00155843	0.00117133	RFTN1/PTPRC/MYADM/FA2H/CAV1/CD2/NAXE/CAV2/CLN3/GSN/EMP2	11
BP	GO:0045995	regulation of embryonic development	32/2280	134/18866	0.000106686	0.00155843	0.00117133	LAMA4/SULF1/CDX1/SFRP2/FGFR1/COL5A2/COL5A1/MYADM/RACK1/GJA1/WNT2/SEPTIN7/DVL1/INSR/STK4/WNK1/NRARP/NFE2L2/TRIP12/PHLDA2/FZD7/PAFAH1B1/TGIF2/PTK7/LAMA5/RACGAP1/VANGL2/CDX2/DVL3/B4GALT5/BMP4/KLF4	32
BP	GO:2000249	regulation of actin cytoskeleton reorganization	14/2280	39/18866	0.000107757	0.00157035	0.00118029	HCLS1/NRP1/HCK/CSF1R/GMFG/BAIAP2L2/TJP1/ESAM/ARHGDIB/ABL1/PHPT1/IQGAP2/HAX1/F11R	14
BP	GO:0046209	nitric oxide metabolic process	23/2280	84/18866	0.000110944	0.00161299	0.00121234	PKD2/PTGIS/ATP2B4/ITGB2/TSPO/CYP1B1/AIF1/CD34/EDN1/SIRPA/DNM2/CLU/SMAD3/CAV1/ICAM1/DDAH1/INSR/ASS1/ACP5/DDAH2/TLR4/ROCK2/KLF4	23
BP	GO:0001558	regulation of cell growth	77/2280	420/18866	0.000114397	0.0016593	0.00124715	CLSTN3/NRP1/SPOCK1/FBLN5/TGFBR1/BCL6/GREM1/MMP14/SFRP2/RPS6KA1/INHBA/CRYAB/USP47/FN1/SEMA7A/CXCL12/IGFBP5/APOE/BMPR2/EDN1/ATAD3A/DDX39B/FHL1/ENO1/MACF1/NDUFS3/PHB/DBN1/RACK1/TGFB1/DNM2/GJA1/SMAD3/SGK1/ADAM15/IST1/DDX49/PPP1R9B/H3-3B/SEMA4C/MFSD2A/CXCR4/SMURF1/L1CAM/IGFBP3/SLC44A4/DCBLD2/NET1/FRZB/DNAJB2/NDUFA13/SPHK1/IGFBP4/ABL1/RGS2/SMAD7/LAMTOR2/CEACAM1/PAFAH1B1/EXOSC4/SIPA1/SFN/IGFBP7/CRABP2/L…	77
BP	GO:0043536	positive regulation of blood vessel endothelial cell migration	22/2280	79/18866	0.000118261	0.00171132	0.00128625	HDAC7/ATP5F1B/AMOTL1/NRP1/ETS1/JCAD/FGFR1/THBS1/PDGFB/CD40/TGFB1/HIF1A/ATP5F1A/HMOX1/ABL1/NFE2L2/TMSB4X/SP1/CIB1/VEGFA/FGFBP1/PLK2	22
BP	GO:0018108	peptidyl-tyrosine phosphorylation	70/2280	374/18866	0.000120891	0.00174529	0.00131178	FYN/ACVR1/HCLS1/NRP1/GREM1/PDGFRB/ITGA5/DDR2/THY1/SFRP2/FGFR1/PECAM1/AXL/FGR/PDGFC/EFEMP1/CD4/ITGB2/PTPRC/IL6ST/HCK/CSF1R/CLK1/IGF1R/RAP2B/EPHB2/PDGFB/MLST8/PTPN6/CD40/MAP2K2/DGKQ/PRNP/RACK1/EIF2AK2/TGFB1/SH2B3/CLCF1/TREM2/CAV1/CLK2/ICAM1/MIF/INSR/STAP2/CD3E/PAK2/CADM4/HIPK3/SOCS3/SHC1/THBS4/PARP14/ABL1/ARHGEF2/CCL5/MAPK3/TMEM102/VPS25/EPHB3/HAX1/BAZ1B/NEDD9/FGFR4/VEGFA/IL23A/DLG3/PKDCC/LCK/CD74	70
BP	GO:0085029	extracellular matrix assembly	15/2280	44/18866	0.000121377	0.00174823	0.00131399	FBLN5/ANTXR1/EMILIN1/COL1A2/LAMB2/LOX/EFEMP2/PXDN/MFAP4/TGFB1/SMAD3/RAMP2/LTBP3/MYH11/LAMB1	15
BP	GO:0001889	liver development	33/2280	141/18866	0.000126995	0.00182066	0.00136843	PKD2/ACO2/RPS6KA1/MPST/DDX39B/SRSF5/SEC63/SP3/TNFAIP3/SMAD3/UPF2/ARID5B/PHF2/HMGCL/ASS1/QDPR/FRZB/HMOX1/CCND1/SULF2/MED1/CEACAM1/FPGS/LSR/CDK5RAP3/PCK2/CSNK2B/ACAT1/GFER/ARF6/CEBPA/PCNA/AURKA	33
BP	GO:0032355	response to estradiol	33/2280	141/18866	0.000126995	0.00182066	0.00136843	GGT5/CCN2/ETS1/PDGFRB/CRYAB/COL1A1/CD4/POSTN/ESRRA/H2AZ1/PAM/STAT5B/CCNA2/TGFB1/TXNIP/GJA1/RUVBL2/RAMP3/ENDOG/PPP1R9B/MBD4/RAMP2/AIFM1/BCL2L2/ASS1/EEF2/MMP15/CCND1/NCOA3/NR2F2/PCNA/ZNF703/BAD	33
BP	GO:0030098	lymphocyte differentiation	69/2280	368/18866	0.000127426	0.0018226	0.00136989	RUNX1/CD83/VCAM1/MAFB/BCL6/PRELID1/ZEB1/MMP14/INHBA/AXL/PRDX2/SLAMF8/ZFP36L1/CD4/RUNX3/PTPRC/LILRB4/SPI1/FCER1G/STAT5B/SASH3/FGL2/ZMIZ1/GPR183/CTSL/BAK1/PREX1/SOX4/CD27/PTPN6/DUSP10/CCL19/RBPJ/CMTM7/IL7R/CLCF1/SP3/IL4R/DNAJA3/TGFBR2/ADAM8/NCAPH2/CD79B/PRR7/CD2/CD3E/CD79A/ITGB1/ABL1/HLA-DOA/SMAD7/NRARP/PSAP/CARD11/BATF/SH3RF1/FZD7/ZBTB7B/ITM2A/TUSC2/PNP/SART1/IRF2BP2/IL23A/SOD1/LCK/CD74/BMP4/BAD	69
BP	GO:1903317	regulation of protein maturation	20/2280	69/18866	0.000130433	0.00185713	0.00139584	MMP14/GAS1/THBS1/ENO1/SOX4/CLEC3B/F12/PRNP/ADAM8/SERPINE1/CHAC1/CLN3/BIRC2/MELTF/CTSZ/MYH9/GSN/PLGRKT/MAGEA3/BCL2L12	20
BP	GO:2001235	positive regulation of apoptotic signaling pathway	40/2280	183/18866	0.000130441	0.00185713	0.00139584	TNFSF12/TGFBR1/INHBA/PTPRC/BMF/CHCHD10/ATP5IF1/SRPX/THBS1/BAK1/PEA15/RACK1/BID/SMAD3/CAV1/MMP9/PRR7/FAM162A/STK4/PAK2/PPP1CA/PARK7/TRAF7/SLC9A3R1/FIS1/RPS3/SKIL/G0S2/SFN/E2F1/BCLAF1/BCL10/ITM2C/SERINC3/GSN/CTSC/RBCK1/SOD1/LCK/BAD	40
BP	GO:0023035	CD40 signaling pathway	8/2280	15/18866	0.000131577	0.001869	0.00140476	ITGA5/PHB2/CD40/PHB/TREM2/TNFAIP3/ITGB1/TNIP2	8
BP	GO:0007584	response to nutrient	38/2280	171/18866	0.000132214	0.00187375	0.00140833	SFRP2/CYBB/COL1A1/SPARC/CD4/TSPO/POSTN/KANK2/SNAI2/AHCY/COX4I1/GNAI2/CD40/TNC/STC1/TGFBR2/HMGCL/HMGCR/ASS1/ADSL/CD3E/EEF2/SNW1/HMOX1/FOLR2/TRIM25/PIM1/CCND1/MED1/STAT1/SLC27A4/OGT/GSN/SPP1/CDKN2B/C2/PEMT/CCL28	38
BP	GO:0060485	mesenchyme development	57/2280	290/18866	0.000133234	0.00188387	0.00141594	PKD2/BASP1/ACVR1/NRP2/WWTR1/NRP1/TGFBR1/GREM1/PDGFRB/TGFB1I1/SFRP2/FGFR1/HEYL/TGFB3/ACTA2/COL1A1/ZFP36L1/FN1/SEMA7A/BMPR2/SNAI2/ROBO1/EDN1/RFLNB/HNRNPAB/ENG/PDPN/TGFB1/RBPJ/ANXA6/WNT2/FOXF1/SMAD3/ADAM15/TGFBR2/VASN/SEMA4C/DDX5/HIF1A/YAP1/DDX17/GLIPR2/FRZB/PEF1/SMAD7/LOXL2/CUL7/MAPK3/STAT1/SPRY1/ACTG2/PTK7/LAMA5/EDNRA/ZNF703/BMP4/SDCBP	57
BP	GO:0009063	cellular amino acid catabolic process	30/2280	124/18866	0.000134652	0.00189958	0.00142775	TXN2/ATP2B4/MPST/GOT1/HSD17B10/AHCY/SHMT1/TST/GCDH/SHMT2/GCAT/ALDH4A1/MCCC2/HMGCL/DDAH1/QDPR/IL4I1/GPT2/GOT2/BCAT2/DLD/PCYOX1/DDAH2/OGDH/GLS/DLST/GPT/ACAT1/PCBD1/GLUD1	30
BP	GO:1903555	regulation of tumor necrosis factor superfamily cytokine production	28/2280	113/18866	0.000143614	0.00202139	0.0015193	GPNMB/AXL/TSPO/PTPRC/CD34/LY96/HAVCR2/FCER1G/SASH3/PTPN6/SIRPA/CD14/CCL19/TREM2/LTF/CLU/TNFAIP3/ADAM8/MIF/CD2/PTAFR/ACP5/ARHGEF2/MAPKAPK2/SPON2/ILRUN/IL23A/TLR4	28
BP	GO:0061037	negative regulation of cartilage development	12/2280	31/18866	0.000145022	0.00203195	0.00152724	TGFBR1/GREM1/CCN4/EFEMP1/ADAMTS12/SNAI2/CTSK/RFLNB/LTBP3/FRZB/BMP4/RFLNA	12
BP	GO:0070229	negative regulation of lymphocyte apoptotic process	12/2280	31/18866	0.000145022	0.00203195	0.00152724	BCL6/TSC22D3/CD27/IL7R/MIF/HIF1A/NOC2L/CCL5/BCL10/CD74/BMP4/AURKB	12
BP	GO:0038061	NIK/NF-kappaB signaling	40/2280	184/18866	0.000147556	0.00206279	0.00155041	HDAC7/RASSF2/GREM1/UACA/HAVCR2/EDN1/PSMA5/PHB2/TERF2IP/LIMS1/CD27/PHB/PSMD8/EIF2AK2/CD14/CCL19/TREM2/PSMB2/PSMB7/PSMB4/SPHK1/RPS3/PSMB10/TRAF4/TNFRSF10A/CHI3L1/PPP4C/PSMB1/NFKB2/PSMA7/BIRC2/PSMB6/TMSB4X/NFKBIA/TRIP6/IL23A/TLR4/RBCK1/PSMD2/PSMB8	40
BP	GO:0002244	hematopoietic progenitor cell differentiation	38/2280	172/18866	0.000150265	0.00208897	0.0015701	RUNX1/JAM3/INHBA/PTPRC/SPI1/CSF1R/PSMA5/CHD2/RBM47/SOX4/PTPN6/PSMD8/PLEK/EIF2AK2/TGFB1/ADAR/ARMC6/PSMB2/PSMB7/HSPA9/YAP1/EEF2/HOXB3/PSMB4/ABL1/NFE2L2/PSMB10/LDB1/BATF/PSMB1/PSMA7/PSMB6/PRRC2C/FSTL3/AGPAT5/PSMD2/BMP4/PSMB8	38
BP	GO:0006094	gluconeogenesis	24/2280	91/18866	0.000150444	0.00208897	0.0015701	MDH2/GOT1/TPI1/ENO1/DGKQ/GPI/CLK2/GAPDH/MAEA/SLC25A11/SLC25A10/SLC25A1/GOT2/ALDOA/PGK1/CRTC2/PGM1/OGT/PCK2/GPT/PGP/ENO2/PPP4R3B/ARPP19	24
BP	GO:0060333	interferon-gamma-mediated signaling pathway	24/2280	91/18866	0.000150444	0.00208897	0.0015701	VCAM1/TRIM8/HCK/HLA-DQA1/TRIM22/ICAM1/SUMO1/HLA-DPB1/PTAFR/SOCS3/HLA-DQB2/PARP14/TRIM25/HLA-DPA1/MED1/HLA-DQA2/STAT1/HLA-DRB1/GBP1/HLA-DQB1/HLA-DRB5/OAS2/TRIM26/HLA-DRA	24
BP	GO:0097305	response to alcohol	48/2280	234/18866	0.000153742	0.00212998	0.00160092	FYN/TGFBR1/CLDN7/INHBA/CYBB/FOXO3/SPARC/SPI1/RGS19/TP53INP1/CCL21/BAK1/KLF9/CD27/TNC/TGFB1/CD14/CCL19/SDF4/ADAM15/GLB1/TGFBR2/PPP1R9B/HMGCR/TUFM/ICAM1/AIFM1/EEF2/RPL27/RPL10A/GOT2/RGS2/CCND1/IGFBP7/EIF4EBP1/BIRC2/ACTR2/CDK4/GSN/NFE2L1/FOSL1/EEF1B2/PEMT/SOD1/CLDN3/KLF4/BAD/CFTR	48
BP	GO:0035988	chondrocyte proliferation	9/2280	19/18866	0.00016015	0.00221379	0.00166391	CCN2/MMP14/DDR2/BMPR2/STC1/LTF/SIRT6/COMP/SMAD7	9
BP	GO:0003206	cardiac chamber morphogenesis	31/2280	131/18866	0.00016198	0.00222912	0.00167543	ACVR1/NRP2/HEG1/NRP1/TGFBR1/SFRP2/ADAMTS1/HEYL/CCN1/COL11A1/BMPR2/ROBO1/SOX4/ENG/PARVA/TGFB1/RBPJ/WNT2/FOXF1/SAV1/TGFBR2/HIF1A/DHRS3/CPE/SMAD7/MED1/PKP2/VANGL2/TPM1/FGFRL1/BMP4	31
BP	GO:0019218	regulation of steroid metabolic process	31/2280	131/18866	0.00016198	0.00222912	0.00167543	NFYB/TSPO/APOE/SNAI2/STAT5B/LDLRAP1/APOC1/FDFT1/DGKQ/EPHX2/DKK3/LSS/HMGCR/CLCN2/FDPS/RAN/ARV1/NFYA/IGFBP7/H6PD/ATP1A1/FASN/STUB1/SP1/DHCR7/FGFR4/ERLIN1/IDI1/SOD1/SCAP/SREBF2	31
BP	GO:0071674	mononuclear cell migration	25/2280	97/18866	0.000164597	0.0022501	0.0016912	GREM1/PECAM1/C3AR1/SLAMF8/C5AR1/CXCL12/AIF1/CCR1/PLA2G7/CSF1R/CSF1/CCL21/THBS1/PDGFB/SIRPA/CCL2/ANO6/CCL19/CCL18/LGALS3/RARRES2/SERPINE1/CCL5/MAPK3/CCL13	25
BP	GO:1990823	response to leukemia inhibitory factor	25/2280	97/18866	0.000164597	0.0022501	0.0016912	NRP2/GFPT2/SLC25A5/MSC/PCOLCE/NFYB/LAPTM5/MPC1/SPOCK2/SHMT1/KDM5B/SRM/SNX10/ARID5B/ICAM1/BSPRY/SOCS3/TRIM25/SMAD7/BCAT2/HNRNPU/BCLAF1/HK2/B3GNT2/KLF4	25
BP	GO:1990830	cellular response to leukemia inhibitory factor	25/2280	97/18866	0.000164597	0.0022501	0.0016912	NRP2/GFPT2/SLC25A5/MSC/PCOLCE/NFYB/LAPTM5/MPC1/SPOCK2/SHMT1/KDM5B/SRM/SNX10/ARID5B/ICAM1/BSPRY/SOCS3/TRIM25/SMAD7/BCAT2/HNRNPU/BCLAF1/HK2/B3GNT2/KLF4	25
BP	GO:0032946	positive regulation of mononuclear cell proliferation	32/2280	137/18866	0.000165883	0.00226268	0.00170066	VCAM1/BCL6/CD4/CD320/AIF1/PTPRC/IL6ST/HAVCR2/CSF1/STAT5B/SASH3/GPR183/CD40/CCL19/CLCF1/DNAJA3/TGFBR2/MIF/HLA-DPB1/CD3E/PELI1/RPS3/CCL5/HLA-DPA1/CARD11/ZP3/HLA-DMB/PNP/CD276/IL23A/TLR4/CD74	32
BP	GO:0006002	fructose 6-phosphate metabolic process	7/2280	12/18866	0.000169802	0.00228786	0.00171958	GFPT2/HK3/PFKL/TALDO1/HK2/GFPT1/NFE2L1	7
BP	GO:0033690	positive regulation of osteoblast proliferation	7/2280	12/18866	0.000169802	0.00228786	0.00171958	FBLN5/TMEM119/CTHRC1/CCN1/ITGAV/LTF/ABL1	7
BP	GO:0034333	adherens junction assembly	7/2280	12/18866	0.000169802	0.00228786	0.00171958	JAM3/VCL/PIP5K1C/RAMP2/PAK2/SMAD7/ZNF703	7
BP	GO:0010718	positive regulation of epithelial to mesenchymal transition	16/2280	50/18866	0.000170321	0.00228786	0.00171958	ACVR1/WWTR1/TGFBR1/TGFB1I1/TGFB3/COL1A1/ENG/PDPN/TGFB1/SMAD3/TGFBR2/GLIPR2/LOXL2/ZNF703/BMP4/SDCBP	16
BP	GO:0045540	regulation of cholesterol biosynthetic process	16/2280	50/18866	0.000170321	0.00228786	0.00171958	NFYB/APOE/FDFT1/LSS/HMGCR/FDPS/RAN/NFYA/FASN/SP1/DHCR7/ERLIN1/IDI1/SOD1/SCAP/SREBF2	16
BP	GO:0045646	regulation of erythrocyte differentiation	16/2280	50/18866	0.000170321	0.00228786	0.00171958	ETS1/MAFB/INHBA/FOXO3/ZFP36L1/SPI1/RBFOX2/STAT5B/ARNT/HIF1A/HSPA9/PRMT1/P4HTM/LDB1/MED1/STAT1	16
BP	GO:0106118	regulation of sterol biosynthetic process	16/2280	50/18866	0.000170321	0.00228786	0.00171958	NFYB/APOE/FDFT1/LSS/HMGCR/FDPS/RAN/NFYA/FASN/SP1/DHCR7/ERLIN1/IDI1/SOD1/SCAP/SREBF2	16
BP	GO:0050819	negative regulation of coagulation	17/2280	55/18866	0.000173608	0.00232191	0.00174517	SERPING1/FAP/CD34/APOE/EDN1/THBD/THBS1/PDGFB/F12/SH2B3/ANXA5/C1QTNF1/PLAT/PLAU/SERPINE1/CEACAM1/PROCR	17
BP	GO:0060350	endochondral bone morphogenesis	17/2280	55/18866	0.000173608	0.00232191	0.00174517	THBS3/TMEM119/MMP14/COL1A1/BMPR2/POC1A/STC1/ANXA6/TGFBR2/COMP/NAB2/NAB1/SERPINH1/CARM1/GNAS/MEF2D/BMP4	17
BP	GO:0008630	intrinsic apoptotic signaling pathway in response to DNA damage	26/2280	103/18866	0.000177233	0.00236528	0.00177777	SFRP2/USP47/CXCL12/SNAI2/IFI16/BAK1/PHLDA3/BID/CLU/MARCHF7/BCL2L2/MIF/SNW1/TAF9/ZNF385A/HMOX1/ABL1/RPS3/SKIL/BCL2A1/SFN/E2F1/TMEM161A/CD74/BCL2L12/BAD	26
BP	GO:0007265	Ras protein signal transduction	65/2280	346/18866	0.000186075	0.00247792	0.00186244	ARHGEF25/HEG1/NRP1/TIMP2/BCL6/PDGFRB/MAP4K4/PECAM1/COL1A2/WAS/ARHGEF1/COL3A1/AKAP13/CYTH1/AIF1/KANK2/APOE/ROBO1/CSF1/MYO9B/CCNA2/DHCR24/IQSEC1/RAP2B/DOK2/EPHB2/ARHGAP1/RIPOR1/PDPN/F2RL1/F2R/DNM2/GNA12/RCC1/LRRC59/MFN2/ITGB1/PARK7/CDC42SE1/GRB2/CADM4/CYTH2/NET1/SHC1/ARHGAP5/ARHGDIB/ABL1/RGL2/ARHGEF2/RALGDS/RASA3/CDC42EP5/SH3BP1/SPRY1/OGT/EPS8L3/VANGL2/DYNLT1/ARF6/ARHGAP4/GPR35/F11R/ROCK2/NUP62/PLK2	65
BP	GO:0071229	cellular response to acid chemical	21/2280	76/18866	0.000188794	0.00250873	0.00188559	PKD2/FYN/COL16A1/ZEB1/COL1A2/CYBB/MMP2/COL5A2/COL3A1/PDGFC/COL1A1/COL6A1/COL4A1/LAMTOR5/BCL2L2/ASS1/LAMTOR2/SESN1/LAMTOR4/SIPA1/VEGFA	21
BP	GO:0061458	reproductive system development	80/2280	447/18866	0.000191568	0.00254013	0.00190919	PKD2/BASP1/SERPINF1/HTRA1/SULF1/TGFBR1/PDGFRB/MMP14/SFRP2/ADAMTS1/INHBA/AXL/PTGIS/FOXO3/ZFP36L1/CCN1/RAB13/DCN/BMPR2/FLNA/STAT5B/ARNT/RTCB/ZNF830/DHCR24/BAK1/PDGFB/KDM5B/PTPN6/RNF38/TNC/STC1/RBPJ/GJA1/WNT2/SP3/EPAS1/HSD17B4/ARID5B/ADAM15/WDR77/PPP1R9B/NDUFS6/H3-3B/ICAM1/ADAM19/BCL2L2/INSR/HIF1A/ID4/MDFI/STK4/PRDX4/PRDX3/CTSB/GRB2/SOCS3/YBX3/CCND1/PSAP/MED1/MGST1/CUL7/MAPK3/PHLDA2/ZP3/NR2F2/GJB1/S…	80
BP	GO:0061008	hepaticobiliary system development	33/2280	144/18866	0.000193956	0.0025608	0.00192473	PKD2/ACO2/RPS6KA1/MPST/DDX39B/SRSF5/SEC63/SP3/TNFAIP3/SMAD3/UPF2/ARID5B/PHF2/HMGCL/ASS1/QDPR/FRZB/HMOX1/CCND1/SULF2/MED1/CEACAM1/FPGS/LSR/CDK5RAP3/PCK2/CSNK2B/ACAT1/GFER/ARF6/CEBPA/PCNA/AURKA	33
BP	GO:0070585	protein localization to mitochondrion	33/2280	144/18866	0.000193956	0.0025608	0.00192473	PMPCA/TSPO/BMF/ATP5IF1/TIMM13/ATG13/TOMM22/BID/TIMM50/SLC25A6/TIMM44/TIMM8B/AIFM1/MFN2/UBE2J2/GRPEL1/SAMM50/NDUFA13/FIS1/MIPEP/TIMM10/TOMM40/ROMO1/UBE2D3/SFN/TIMM17B/E2F1/HK2/MTCH2/HAX1/LEPROT/BAD/SREBF2	33
BP	GO:0090263	positive regulation of canonical Wnt signaling pathway	34/2280	150/18866	0.000195531	0.00257609	0.00193622	RNF146/SFRP2/DACT1/COL1A1/USP47/SFRP4/PSMA5/SMURF2/ADGRA2/SOX4/PSMD8/TGFB1/GSKIP/RBPJ/SMAD3/CAV1/PSMB2/PSMB7/TNKS2/YAP1/WNK1/PSMB4/NRARP/SULF2/PSMB10/UBR5/PSMB1/PSMA7/PTK7/PSMB6/LGR5/TBL1XR1/PSMD2/PSMB8	34
BP	GO:0050810	regulation of steroid biosynthetic process	25/2280	98/18866	0.000195955	0.00257618	0.00193629	NFYB/TSPO/APOE/SNAI2/FDFT1/DGKQ/DKK3/LSS/HMGCR/CLCN2/FDPS/RAN/NFYA/IGFBP7/H6PD/ATP1A1/FASN/SP1/DHCR7/FGFR4/ERLIN1/IDI1/SOD1/SCAP/SREBF2	25
BP	GO:0052548	regulation of endopeptidase activity	78/2280	434/18866	0.000199871	0.00262209	0.0019708	SERPING1/FYN/SERPINF1/SPOCK1/TIMP2/A2M/CCN2/C3/PRELID1/UACA/SFRP2/RPS6KA1/COL6A3/CRYAB/USP47/CCN1/ATP13A2/PICALM/ROBO1/IFI16/THBS1/SPOCK2/DHCR24/BAK1/CD27/PRNP/RACK1/F2R/LAMTOR5/BID/SERPINB9/LTF/SMAD3/GAPDH/BIRC5/MMP9/PRR7/AIFM1/FAM162A/SERPINH1/AQP1/PAK2/CASP1/PARK7/PRDX3/TIMP1/UBE2Z/NDUFA13/FIS1/HDAC1/RPS3/SERPINE1/TNFRSF10A/SH3RF1/CRIM1/PTTG1/SFN/APLP2/BCL10/BIRC2/CTSD/XDH/CD109/MICAL1/BST2/GS…	78
BP	GO:0010632	regulation of epithelial cell migration	58/2280	301/18866	0.00020302	0.00265775	0.0019976	EVL/HDAC7/SERPINF1/ATP5F1B/AMOTL1/NRP2/NRP1/ETS1/JCAD/MAP4K4/FGFR1/ATP2B4/SPARC/MMRN2/DCN/APOE/BMPR2/EDN1/ADGRA2/THBS1/IQSEC1/MACF1/PDGFB/CD40/DUSP10/GPI/CXCL13/STC1/TGFB1/PLPP3/TGFBR2/MMP9/HIF1A/DOCK1/ATP5F1A/RAB25/GLIPR2/HMOX1/ABL1/NFE2L2/CEACAM1/SH3BP1/NR2F2/CSNK2B/TMSB4X/EPB41L4B/PFN1/SP1/ARF6/CIB1/EMP2/VEGFA/FGFBP1/ROCK2/RIN2/BMP4/KLF4/PLK2	58
BP	GO:0042168	heme metabolic process	12/2280	32/18866	0.000206666	0.00269977	0.00202918	TSPO/ATP5IF1/COX10/HMBS/HMOX1/BLVRB/HMOX2/BLVRA/ALAS1/SLC25A39/NFE2L1/UROD	12
BP	GO:0061138	morphogenesis of a branching epithelium	40/2280	187/18866	0.000211725	0.00274447	0.00206278	PKD2/ACVR1/NRP1/SULF1/GREM1/MMP14/SFRP2/FGFR1/CLIC4/PLXND1/SNAI2/EDN1/CSF1/PHB2/ENG/COL4A1/KDM5B/TNC/WNT2/FOXF1/TGFBR2/SIRT6/YAP1/STK4/PPP1CA/GRB2/SOCS3/ABL1/NRARP/MED1/TGM2/SPRY1/ST14/CTSZ/LAMA5/VANGL2/VEGFA/EDNRA/CTNNBIP1/BMP4	40
BP	GO:0014066	regulation of phosphatidylinositol 3-kinase signaling	30/2280	127/18866	0.000211865	0.00274447	0.00206278	PIP4K2A/FYN/HCLS1/PDGFRB/PIP4K2B/FGFR1/FGR/PDGFC/DCN/MYDGF/IGF1R/UNC5B/PIK3IP1/PDGFB/PTPN6/F2RL1/F2R/HCST/PIP5K1C/PIK3AP1/INSR/MAZ/PIP5K1B/SLC9A3R1/RGL2/CCL5/CEACAM1/MAPK3/HAX1/KLF4	30
BP	GO:0071621	granulocyte chemotaxis	30/2280	127/18866	0.000211865	0.00274447	0.00206278	JAM3/C3AR1/ITGB2/C5AR1/CSF1R/EDN1/CSF1/FCER1G/C1QBP/CCL21/THBS1/PREX1/ITGA9/CXCL13/CCL2/CCL19/CCL18/PIP5K1C/CXCL9/THBS4/LGALS3/RARRES2/CCL5/MAPK3/CCL13/CXCL1/IL23A/MCU/CXCL3/CD74	30
BP	GO:1903052	positive regulation of proteolysis involved in cellular protein catabolic process	30/2280	127/18866	0.000211865	0.00274447	0.00206278	RNF19A/CDC20/ATP5IF1/PLK1/MAGEF1/RACK1/TREM2/CLU/HSPBP1/CAV1/SIRT6/DVL1/SUMO1/SMURF1/TRIB3/DNAJB2/SMAD7/NFE2L2/TRIB2/NUB1/RNF19B/USP5/KEAP1/STUB1/CEBPA/CTSC/SGTA/AURKA/CCDC22/PLK2	30
BP	GO:0060828	regulation of canonical Wnt signaling pathway	57/2280	295/18866	0.00021286	0.0027516	0.00206813	RNF146/WWTR1/GREM1/CTHRC1/SFRP2/LATS2/DACT1/FOXO3/COL1A1/USP47/SFRP4/LZTS2/APOE/SNAI2/PSMA5/SMURF2/ADGRA2/SOX4/DKK3/PSMD8/TGFB1/GSKIP/RBPJ/RUVBL2/SMAD3/CAV1/PSMB2/PSMB7/DVL1/TNKS2/YAP1/STK4/WNK1/PPP1CA/FRZB/PSMB4/SLC9A3R1/IGFBP4/HDAC1/NRARP/SULF2/PSMB10/UBR5/IGFBP6/FZD7/PSMB1/PSMA7/PTK7/PSMB6/LGR5/TBL1XR1/DVL3/PSMD2/UBAC2/GNAQ/ZNF703/PSMB8	57
BP	GO:0010761	fibroblast migration	15/2280	46/18866	0.000213619	0.00275223	0.00206861	DDR2/TNS1/AKAP12/THBS1/TGFB1/CYGB/GNA12/ZFAND5/ARID5B/ITGB1/LAMTOR2/CLN3/PDLIM1/SDC4/ARHGAP4	15
BP	GO:1902930	regulation of alcohol biosynthetic process	22/2280	82/18866	0.0002138	0.00275223	0.00206861	NFYB/APOE/FDFT1/DGKQ/DKK3/PLEK/LSS/HMGCR/PTAFR/CLCN2/FDPS/RAN/NFYA/H6PD/FASN/SP1/DHCR7/ERLIN1/IDI1/SOD1/SCAP/SREBF2	22
BP	GO:1900047	negative regulation of hemostasis	16/2280	51/18866	0.000220609	0.00283398	0.00213005	SERPING1/FAP/CD34/APOE/EDN1/THBD/THBS1/PDGFB/F12/SH2B3/COMP/C1QTNF1/PLAT/PLAU/SERPINE1/CEACAM1	16
BP	GO:0032680	regulation of tumor necrosis factor production	27/2280	110/18866	0.000221217	0.00283589	0.00213149	GPNMB/AXL/TSPO/PTPRC/CD34/LY96/HAVCR2/FCER1G/SASH3/PTPN6/SIRPA/CD14/CCL19/TREM2/LTF/CLU/TNFAIP3/MIF/CD2/PTAFR/ACP5/ARHGEF2/MAPKAPK2/SPON2/ILRUN/IL23A/TLR4	27
BP	GO:0033002	muscle cell proliferation	49/2280	244/18866	0.000225011	0.00287856	0.00216356	TGFBR1/NOTCH3/PDGFRB/CCN4/FGFR1/ADAMTS1/MMP2/TGFB3/AIF1/S1PR1/IGFBP5/EDN1/CCNB1/LDLRAP1/DDX39B/THBS1/GNAI2/PDGFB/VIP/PHB/ELN/RBPJ/GJA1/WNT2/SAV1/TNFAIP3/TGFBR2/APOD/HMGCR/MMP9/MFN2/YAP1/PTAFR/CNN1/IGFBP3/PRKAR1A/HMOX1/PIM1/CCL5/TGM2/STAT1/SOD2/AKR1B1/COMT/MEF2D/TPM1/CTNNBIP1/BMP4/KLF4	49
BP	GO:0045732	positive regulation of protein catabolic process	46/2280	225/18866	0.000225826	0.00288301	0.00216691	OAZ2/TNFSF12/DACT1/MSN/APOE/RNF19A/CDC20/ATP5IF1/SMURF2/PLK1/MAGEF1/VIP/RACK1/GJA1/TREM2/CLU/TNFAIP3/HSPBP1/CAV1/MYLIP/ADAM8/SIRT6/DVL1/SUMO1/SMURF1/TRIB3/DNAJB2/NDUFA13/SMAD7/NFE2L2/TRIB2/NUB1/RNF19B/USP5/KEAP1/OAZ1/C4BPA/LRP1/STUB1/CEBPA/CTSC/VPS28/SGTA/AURKA/CCDC22/PLK2	46
BP	GO:0051817	modulation of process of other organism involved in symbiotic interaction	25/2280	99/18866	0.000232493	0.00296201	0.00222628	CD4/APOE/CSF1R/PHB2/ULK1/PABPN1/PHB/STOM/EIF2AK2/SERPINB9/LTF/GAPDH/HSPA8/INSR/AQP1/SNW1/HDAC1/NUCKS1/CCL5/CAV2/TAF11/TARDBP/SP1/SMARCB1/BAD	25
BP	GO:0006929	substrate-dependent cell migration	11/2280	28/18866	0.000235009	0.00298791	0.00224575	ATP5F1B/NRP1/MYH10/ITGA11/FN1/PTPRC/SNAI2/ROBO1/ADAM8/STK4/SDCBP	11
BP	GO:0045471	response to ethanol	29/2280	122/18866	0.000238998	0.00303238	0.00227918	FYN/CLDN7/CYBB/SPARC/SPI1/RGS19/TP53INP1/BAK1/CD27/TNC/CD14/SDF4/HMGCR/TUFM/ICAM1/EEF2/RPL10A/GOT2/RGS2/CCND1/EIF4EBP1/BIRC2/ACTR2/GSN/EEF1B2/PEMT/SOD1/CLDN3/BAD	29
BP	GO:0050866	negative regulation of cell activation	43/2280	207/18866	0.000247756	0.00313706	0.00235785	RUNX1/GPNMB/EMILIN1/BCL6/INHBA/AXL/LRRC32/FGR/PRDX2/RUNX3/PTPRC/MNDA/HAVCR2/APOE/THBD/FGL2/VSIG4/PDGFB/PTPN6/TWSG1/PRNP/SH2B3/CYGB/FOXF1/IL4R/TNFAIP3/MARCHF7/C1QTNF1/TYROBP/PRKAR1A/LGALS3/HMOX1/PELI1/SMAD7/NRARP/CEACAM1/ZBTB7B/HLA-DRB1/DUSP3/SDC4/TNFRSF21/CD74/BMP4	43
BP	GO:0009308	amine metabolic process	32/2280	140/18866	0.000252928	0.00318947	0.00239725	OAZ2/MOXD1/VCAM1/ATP2B4/ITGB2/ITGAM/AOC3/AGMAT/PSMA5/GCDH/SRM/PSMD8/MAOA/SLC7A7/PSMB2/PSMB7/PARK7/PSMB4/DHPS/PSMB10/ODC1/PSMB1/SULT1B1/OAZ1/CLN3/PSMA7/PSMB6/COMT/DDC/NAAA/PSMD2/PSMB8	32
BP	GO:0072655	establishment of protein localization to mitochondrion	32/2280	140/18866	0.000252928	0.00318947	0.00239725	PMPCA/TSPO/BMF/ATP5IF1/TIMM13/ATG13/TOMM22/BID/TIMM50/SLC25A6/TIMM44/TIMM8B/AIFM1/MFN2/UBE2J2/GRPEL1/SAMM50/NDUFA13/FIS1/MIPEP/TIMM10/TOMM40/ROMO1/UBE2D3/SFN/TIMM17B/E2F1/HK2/HAX1/LEPROT/BAD/SREBF2	32
BP	GO:0001837	epithelial to mesenchymal transition	34/2280	152/18866	0.000255072	0.00320609	0.00240974	ACVR1/WWTR1/TGFBR1/GREM1/TGFB1I1/SFRP2/FGFR1/HEYL/TGFB3/COL1A1/SNAI2/RFLNB/HNRNPAB/ENG/PDPN/TGFB1/RBPJ/WNT2/SMAD3/ADAM15/TGFBR2/VASN/DDX5/HIF1A/DDX17/GLIPR2/PEF1/SMAD7/LOXL2/CUL7/SPRY1/ZNF703/BMP4/SDCBP	34
BP	GO:0032331	negative regulation of chondrocyte differentiation	10/2280	24/18866	0.000255802	0.00320609	0.00240974	TGFBR1/GREM1/CCN4/EFEMP1/ADAMTS12/SNAI2/RFLNB/LTBP3/BMP4/RFLNA	10
BP	GO:0033622	integrin activation	10/2280	24/18866	0.000255802	0.00320609	0.00240974	JAM3/COL16A1/FERMT2/FN1/CXCL12/TLN1/CXCL13/PLEK/FERMT3/MZB1	10
BP	GO:0045778	positive regulation of ossification	24/2280	94/18866	0.000257085	0.00320915	0.00241203	ACVR1/TMEM119/CTHRC1/DDR2/CCN4/SFRP2/TGFB3/CCN1/PDLIM7/IL6ST/BMPR2/FAM20C/TGFB1/ANO6/LTF/SMAD3/ALOX5/SUCO/GNAS/CEBPA/PKDCC/IFITM1/CTNNBIP1/BMP4	24
BP	GO:1904035	regulation of epithelial cell apoptotic process	24/2280	94/18866	0.000257085	0.00320915	0.00241203	FOXO3/COL18A1/ZFP36L1/SFRP4/THBS1/TIA1/CD40/CD248/CCL2/ANO6/TNFAIP3/CDH5/RAMP2/ICAM1/YAP1/HMOX1/ABL1/TNIP2/NFE2L2/SERPINE1/SRSF6/GSN/BAD/ANGPTL4	24
BP	GO:0001570	vasculogenesis	22/2280	83/18866	0.000258151	0.00321416	0.0024158	HDAC7/HEG1/PDGFRB/ZFP36L1/CD34/ITGAV/ZMIZ1/ENG/TGFB1/FOXF1/APLNR/CAV1/TGFBR2/RAMP2/YAP1/EGFL7/CEACAM1/CUL7/XDH/EMP2/VEGFA/RIN2	22
BP	GO:0006525	arginine metabolic process	9/2280	20/18866	0.000260026	0.00321416	0.0024158	ATP2B4/SLC39A8/AGMAT/SLC7A7/ASL/DDAH1/ASS1/DDAH2/CLN3	9
BP	GO:0045123	cellular extravasation	19/2280	67/18866	0.000260608	0.00321416	0.0024158	IL1R1/VCAM1/THY1/PECAM1/ITGAL/ITGB2/SELPLG/CXCL12/SELL/CCL21/SIRPA/CCL2/ADAM8/ICAM1/PTAFR/ITGB1/F11R/CD99/CCL28	19
BP	GO:0045670	regulation of osteoclast differentiation	19/2280	67/18866	0.000260608	0.00321416	0.0024158	RASSF2/FBN1/MAFB/GPR68/ESRRA/LILRB4/CCR1/PIAS3/CSF1/TREM2/LTF/GPR137B/TYROBP/TFE3/GNAS/KLF10/FSTL3/IL23A/TLR4	19
BP	GO:0070613	regulation of protein processing	19/2280	67/18866	0.000260608	0.00321416	0.0024158	MMP14/GAS1/THBS1/ENO1/CLEC3B/F12/PRNP/ADAM8/SERPINE1/CHAC1/CLN3/BIRC2/MELTF/CTSZ/MYH9/GSN/PLGRKT/MAGEA3/BCL2L12	19
BP	GO:0072678	T cell migration	19/2280	67/18866	0.000260608	0.00321416	0.0024158	ITGAL/MSN/CXCL12/AIF1/S1PR1/CCL21/GPR183/C10orf99/CXCL13/CCL2/APOD/ADAM8/ICAM1/WNK1/CCL5/TMEM102/ECM1/F11R/CD99	19
BP	GO:1905475	regulation of protein localization to membrane	41/2280	195/18866	0.000261245	0.0032156	0.00241689	RHOQ/FYN/MMP14/CLIP3/ATP2B4/ITGB2/ITGAM/RER1/ARHGEF16/PICALM/LRRC15/LDLRAP1/EPHB2/SORBS1/GOPC/STOM/PRNP/RACK1/TGFB1/BID/TREM2/RAMP3/PPP1R9B/PLS1/VTI1B/ITGB1/LGALS3/FIS1/SFN/E2F1/CLN3/ZDHHC7/GBP1/LRP1/AGR2/ARF6/GSN/CIB1/GPC1/PKDCC/BAD	41
BP	GO:0090279	regulation of calcium ion import	14/2280	42/18866	0.000265887	0.00326623	0.00245494	PKD2/FYN/PDGFRB/PLPP4/CXCL12/PDGFB/PLN/STC1/PRNP/CCL2/RAMP3/LGALS3/ATP2C2/SLC30A1	14
BP	GO:0032233	positive regulation of actin filament bundle assembly	18/2280	62/18866	0.000272435	0.00334003	0.00251041	EVL/NRP1/CCN2/TGFBR1/SWAP70/TGFB3/SH3PXD2B/FLNA/SYNPO/PLEK/SYNPO2/SMAD3/ABL1/PFN1/TPM1/ARHGEF10L/SDC4/ROCK2	18
BP	GO:0070301	cellular response to hydrogen peroxide	25/2280	100/18866	0.000274928	0.00336393	0.00252837	ETS1/PDGFRB/AXL/FOXO3/TRAP1/CYP1B1/SIRPA/RACK1/TNFAIP3/ENDOG/SIGMAR1/PYCR1/AIFM1/AQP1/ANKZF1/PARK7/NET1/PPP5C/SPHK1/ABL1/RPS3/NFE2L2/PSAP/PCNA/KLF4	25
BP	GO:0006364	rRNA processing	46/2280	227/18866	0.000278553	0.00340154	0.00255663	NHP2/RPS8/ERI3/MPHOSPH10/IMP4/DDX49/NPM3/RPS14/RPL5/RPS2/RPS28/DDX17/RPS9/RPS15/MRTO4/WDR18/SNU13/MRM3/RRP9/THUMPD1/RPL27/RPL10A/SUV39H1/NOP14/RPL35/RPUSD1/RPS16/RPS21/NOB1/KRI1/NOP58/WDR75/EXOSC4/FBL/FAM207A/TBL3/NOP10/PES1/RPL7A/SART1/REXO4/RPS6/EBNA1BP2/DDX27/MRPL1/NOC4L	46
BP	GO:1901653	cellular response to peptide	72/2280	398/18866	0.0002827	0.00343885	0.00258468	VIM/RHOQ/FYN/RAB31/FBN1/VCAM1/FOXO3/ZFP36L1/RAB13/ESRRA/TNS2/ATP6V0B/RAB8B/EDN1/GOT1/IGF1R/STAT5B/CCNA2/SRSF5/GNAI2/SORBS1/PRNP/GJA1/TREM2/CAV1/PPP1R9B/ICAM1/BCL2L2/INSR/MARS1/AHCYL1/ASS1/GDF15/OSBPL8/TRIB3/ATP6V0D1/GRB2/SOCS3/ANO1/SHC1/ABCC1/PRKAR1A/FIS1/RARRES2/ARHGEF2/PDK4/NFE2L2/NUCKS1/NCOA5/CEACAM1/STAT1/CAV2/ZBTB7B/ZDHHC7/EIF4EBP1/KLF10/MAX/OGT/AKR1B1/PCK2/LRP1/LEPROT/GPT/SP1/CDK4/MZB1/PRKA…	72
BP	GO:0032330	regulation of chondrocyte differentiation	16/2280	52/18866	0.000283278	0.00343885	0.00258468	MAF/CCN2/TGFBR1/GREM1/CCN4/EFEMP1/ADAMTS12/SNAI2/RFLNB/SMAD3/LTBP3/SMAD7/LOXL2/PKDCC/BMP4/RFLNA	16
BP	GO:2001238	positive regulation of extrinsic apoptotic signaling pathway	16/2280	52/18866	0.000283278	0.00343885	0.00258468	TNFSF12/INHBA/PTPRC/SRPX/THBS1/PEA15/BID/CAV1/STK4/PAK2/PPP1CA/SKIL/G0S2/BCL10/ITM2C/RBCK1	16
BP	GO:0002696	positive regulation of leukocyte activation	73/2280	406/18866	0.000310397	0.00376068	0.00282657	RUNX1/CD83/FYN/VCAM1/BCL6/MMP14/THY1/AXL/FGR/CD4/ITGB2/ITGAM/CD320/AIF1/RUNX3/PTPRC/LILRB4/IL6ST/HAVCR2/FCER1G/STAT5B/CCL21/SASH3/THBS1/ZMIZ1/GPR183/SOX4/CD27/PTPN6/CD40/DUSP10/SIRPA/TGFB1/F2RL1/CCL2/CCL19/IL7R/CLCF1/TREM2/IL4R/DNAJA3/CAV1/TGFBR2/ADAM8/MIF/CD2/HLA-DPB1/CD3E/PTAFR/PAK2/GRB2/TYROBP/PELI1/RPS3/TNIP2/CCL5/HLA-DPA1/CARD11/IGLL5/ZP3/ZBTB7B/HLA-DMB/BCL10/PNP/SART1/CEBPA/CTSC/CD276/IL23A…	73
BP	GO:0071496	cellular response to external stimulus	61/2280	326/18866	0.000321949	0.003893	0.00292602	TXN2/VCAM1/SFRP2/AXL/FOXO3/COL1A1/POSTN/AIF1/PTPRC/KANK2/BMPR2/SNAI2/IFI16/GOT1/ULK1/GABARAPL1/BAK1/ENG/CD40/RIPOR1/TNC/CASP5/EIF2AK2/GJA1/NPRL2/PPP1R9B/ICAM1/HSPA8/AIFM1/MFSD2A/MARS1/AQP1/SNW1/CASP1/HMOX1/FOXA3/FOLR2/PIM1/PDK4/NFE2L2/TNFRSF10A/MED1/MAPK3/DCTPP1/SESN1/SLC38A2/SIPA1/KLF10/BCL10/ATP1A1/MAX/COMT/CDKN2B/DAP/FOSL1/TLR4/MMP7/F11R/MAP1LC3B/BAD/SREBF2	61
BP	GO:0010256	endomembrane system organization	82/2280	468/18866	0.000323602	0.00390535	0.00293531	ATP8B2/CAMSAP2/MYH10/COL5A1/DEGS1/EHD2/NEK9/PTPRC/A4GALT/PLEKHJ1/LMAN2/CCNB1/PLK1/GET3/TRAM2/NUMA1/OBSL1/RAB3GAP1/SNX19/MAP2K2/RAB29/SNX10/UGCG/SRGN/ANO6/MYOF/ASAP1/F2R/DNM2/ANXA6/FA2H/TMEM43/CLU/CAV1/CAVIN2/ATL3/GOLGB1/IST1/REEP4/CXCR4/BAIAP2L2/GOLGA5/DCTN1/BLOC1S1/SEC31A/STX16/ARV1/SLC9A3R1/NEK6/ZNF385A/GOLGA2/TMEM127/PSAP/VPS51/CUL7/MAPK3/UBL4A/CAV2/TMEM38B/PAFAH1B1/VPS25/CLN3/TARDBP/JAGN1/PHE…	82
BP	GO:0006694	steroid biosynthetic process	41/2280	197/18866	0.000327009	0.00393876	0.00296042	NFYB/TSPO/EBP/APOE/SNAI2/FDFT1/DHCR24/OSBPL3/DGKQ/DKK3/HSD17B4/LSS/HMGCR/CLCN2/FDPS/RAN/ACAT2/ARV1/DHRS11/MSMO1/MED1/NFYA/HSD11B2/IGFBP7/FDXR/H6PD/ATP1A1/AKR1B1/FASN/NSDHL/SP1/DHCR7/FGFR4/ERLIN1/IDI1/SOD1/SLC27A2/SCP2/SCAP/SREBF2/CFTR	41
BP	GO:0150105	protein localization to cell-cell junction	7/2280	13/18866	0.000329473	0.00395515	0.00297274	FLNA/VCL/CDH5/TJP1/ACTG1/LSR/F11R	7
BP	GO:0050671	positive regulation of lymphocyte proliferation	31/2280	136/18866	0.000329865	0.00395515	0.00297274	VCAM1/BCL6/CD4/CD320/AIF1/PTPRC/IL6ST/HAVCR2/STAT5B/SASH3/GPR183/CD40/CCL19/CLCF1/DNAJA3/TGFBR2/MIF/HLA-DPB1/CD3E/PELI1/RPS3/CCL5/HLA-DPA1/CARD11/ZP3/HLA-DMB/PNP/CD276/IL23A/TLR4/CD74	31
BP	GO:0014065	phosphatidylinositol 3-kinase signaling	34/2280	154/18866	0.000330289	0.00395515	0.00297274	PIP4K2A/FYN/HCLS1/PDGFRB/PIP4K2B/FGFR1/FGR/PDGFC/ZFP36L1/DCN/EDN1/MYDGF/C1QBP/IGF1R/UNC5B/PIK3IP1/PDGFB/PTPN6/F2RL1/F2R/HCST/PIP5K1C/PIK3AP1/INSR/KBTBD2/MAZ/PIP5K1B/SLC9A3R1/RGL2/CCL5/CEACAM1/MAPK3/HAX1/KLF4	34
BP	GO:0030879	mammary gland development	32/2280	142/18866	0.0003316	0.00396316	0.00297876	TGFB3/IGFBP5/CSF1R/ROBO1/LBH/PAM/CSF1/PHB2/STAT5B/KDM5B/WNT2/FOXF1/CAV1/TGFBR2/HIF1A/ARHGAP5/GOT2/CCND1/MED1/ATP2C2/ZBTB7B/PYGO2/HK2/CAPN1/NME1/XDH/FASN/VEGFA/OAS2/ZNF703/BMP4/APRT	32
BP	GO:0031098	stress-activated protein kinase signaling cascade	57/2280	300/18866	0.000333381	0.00397676	0.00298898	RASSF2/CCN2/MAP4K4/SFRP2/MDFIC/MAP4K5/DACT1/CRYAB/ZFP36L1/EDN1/IGF1R/CCL21/QARS1/CD27/MAP2K2/PER1/DUSP10/SIRPA/EIF2AK2/F2RL1/CCL19/DAXX/HMGCR/SEMA4C/UBA52/PRMT1/TRAF5/STK4/PAK2/GADD45B/HIPK3/SPHK1/RPS3/TNIP2/TRAF4/PBK/MAPK3/SH3RF1/CDC42EP5/FZD7/TAB2/PAFAH1B1/MAPKAPK2/GPS1/ZMYND11/PJA2/AKR1B1/XDH/VANGL2/DUSP3/RNF13/DVL3/NBR1/GADD45G/VEGFA/TLR4/SDCBP	57
BP	GO:0001894	tissue homeostasis	51/2280	261/18866	0.000337876	0.00402261	0.00302345	JAM3/WWTR1/CCN2/TMEM119/PDGFRB/PECAM1/LAMC1/FH/CD34/RCN3/SLC39A8/S1PR1/CSF1R/CSF1/CTSK/SASH3/ZNF830/TJP3/VCL/SNX10/F2R/GJA1/LTF/TNFAIP3/EPAS1/CDH5/ADAM8/GPR137B/MFSD2A/LTBP3/YAP1/TJP1/ITGB1/TPP1/CLDN5/ESAM/ACTG1/ACP5/PIGR/PDK4/LIPA/LSR/ZG16B/GNAS/AKR1B1/SPP1/VEGFA/TLR4/SOD1/F11R/CLDN3	51
BP	GO:0006081	cellular aldehyde metabolic process	18/2280	63/18866	0.000338845	0.00402639	0.00302628	ALDH1A3/TKT/CYP1B1/AKR7A3/AKR1A1/TPI1/DKK3/ALDH4A1/GRHPR/AKR7A2/CLCN2/PARK7/TALDO1/ADH5/GOT2/IDH2/GLYCTK/PDXK	18
BP	GO:0048762	mesenchymal cell differentiation	46/2280	229/18866	0.00034209	0.00405714	0.0030494	ACVR1/NRP2/WWTR1/NRP1/TGFBR1/GREM1/TGFB1I1/SFRP2/FGFR1/HEYL/TGFB3/COL1A1/FN1/SEMA7A/SNAI2/EDN1/RFLNB/HNRNPAB/ENG/PDPN/TGFB1/RBPJ/ANXA6/WNT2/SMAD3/ADAM15/TGFBR2/VASN/SEMA4C/DDX5/HIF1A/DDX17/GLIPR2/FRZB/PEF1/SMAD7/LOXL2/CUL7/MAPK3/STAT1/SPRY1/LAMA5/EDNRA/ZNF703/BMP4/SDCBP	46
BP	GO:1903320	regulation of protein modification by small protein conjugation or removal	48/2280	242/18866	0.000349158	0.00413304	0.00310644	FYN/TGFBR1/NXN/TSPO/PIAS3/CDC20/ARNT/ZMIZ1/PLK1/SOX4/CENPX/MAD2L1/TNFAIP3/HSPBP1/DAXX/CAV1/MARCHF7/NSMCE3/PRR7/RPL5/RPS2/TRIB3/PARK7/DNAJB2/GOLGA2/SPHK1/PEF1/ABL1/PELI1/RPS3/SMAD7/UBR5/TRIP12/COPS9/ARRDC4/BMI1/ARRDC3/IVNS1ABP/BCL10/BIRC2/NDFIP2/OGT/CDK5RAP3/OTUB1/STUB1/VPS28/TOLLIP/UBE2S	48
BP	GO:0046688	response to copper ion	14/2280	43/18866	0.000350809	0.00413673	0.00310922	ATP5F1D/PAM/PRNP/DAXX/ICAM1/AQP1/PARK7/S100A13/NFE2L2/LOXL2/SORD/MT1X/NFE2L1/SOD1	14
BP	GO:0050856	regulation of T cell receptor signaling pathway	14/2280	43/18866	0.000350809	0.00413673	0.00310922	THY1/LILRB4/PTPN6/RAB29/PRNP/LGALS3/RPS3/CARD11/CEACAM1/PHPT1/BCL10/GBP1/DUSP3/LCK	14
BP	GO:0001938	positive regulation of endothelial cell proliferation	27/2280	113/18866	0.00035275	0.0041517	0.00312047	TNFSF12/NRP2/NRP1/TGFBR1/JCAD/FGFR1/CXCL12/BMPR2/MYDGF/ARNT/PDGFB/VIP/WNT2/APLNR/SIRT6/HIF1A/THBS4/HMOX1/NRARP/EGFL7/LRG1/CAV2/ECM1/SP1/VEGFA/FGFBP1/BMP4	27
BP	GO:0016485	protein processing	45/2280	223/18866	0.000355179	0.00417234	0.00313598	C1R/AEBP1/MMP14/C1RL/PMPCA/GAS1/STOML2/IFI16/ADAMTS2/THBS1/CPXM1/DHCR24/CTSL/BAK1/ENO1/CLEC3B/F12/CPXM2/PRNP/SRGN/ADAM8/PRSS3/COMP/PLAT/CASP1/CPE/MIPEP/PLAU/SERPINE1/CHAC1/CPA3/PGK1/CLN3/BIRC2/MELTF/OGT/CTSZ/TMPRSS2/MYH9/GSN/HM13/PLGRKT/MAGEA3/BCL2L12/BAD	45
BP	GO:1900024	regulation of substrate adhesion-dependent cell spreading	16/2280	53/18866	0.000360754	0.00422979	0.00317916	NRP1/FBLN1/POSTN/MYADM/C1QBP/FLNA/LIMS1/PREX1/PDPN/DNM2/DOCK1/ABL1/GBP1/MELTF/NEDD9/CIB1	16
BP	GO:0071706	tumor necrosis factor superfamily cytokine production	28/2280	119/18866	0.000362777	0.00424545	0.00319093	GPNMB/AXL/TSPO/PTPRC/CD34/LY96/HAVCR2/FCER1G/SASH3/PTPN6/SIRPA/CD14/CCL19/TREM2/LTF/CLU/TNFAIP3/ADAM8/MIF/CD2/PTAFR/ACP5/ARHGEF2/MAPKAPK2/SPON2/ILRUN/IL23A/TLR4	28
BP	GO:0006801	superoxide metabolic process	20/2280	74/18866	0.00036644	0.00428022	0.00321706	FBLN5/CYBB/PRDX2/SH3PXD2A/ITGB2/ITGAM/EDN1/SH3PXD2B/GNAI2/PREX1/NCF2/TGFB1/F2RL1/PARK7/TYROBP/ACP5/NFE2L2/SOD2/DUOX2/SOD1	20
BP	GO:0030509	BMP signaling pathway	34/2280	155/18866	0.00037483	0.00435576	0.00327384	ACVR1/HTRA1/SULF1/FBN1/FSTL1/GREM1/SFRP2/TGFB3/CCN1/HTRA3/SFRP4/BMPR2/SMURF2/NUMA1/ENG/TWSG1/TGFB1/RBPJ/SMAD3/CDH5/COMP/CHRDL1/DDX5/SMURF1/GDF15/SKI/ABL1/SKIL/SMAD7/MAPK3/FBXL15/UBE2D3/FSTL3/BMP4	34
BP	GO:0044106	cellular amine metabolic process	30/2280	131/18866	0.000375101	0.00435576	0.00327384	OAZ2/MOXD1/ATP2B4/ITGB2/ITGAM/AGMAT/PSMA5/GCDH/SRM/PSMD8/MAOA/SLC7A7/PSMB2/PSMB7/PARK7/PSMB4/DHPS/PSMB10/ODC1/PSMB1/SULT1B1/OAZ1/CLN3/PSMA7/PSMB6/COMT/DDC/NAAA/PSMD2/PSMB8	30
BP	GO:0045667	regulation of osteoblast differentiation	30/2280	131/18866	0.000375101	0.00435576	0.00327384	HDAC7/RASSF2/ACVR1/TMEM119/GREM1/CTHRC1/DDR2/CCN4/SFRP2/CCN1/ESRRA/PDLIM7/IL6ST/IGFBP5/BMPR2/FAM20C/SNAI2/TWSG1/LTF/SMAD3/DDX5/SKI/SUCO/SMOC1/GNAS/CEBPA/NBR1/IFITM1/CTNNBIP1/BMP4	30
BP	GO:0048015	phosphatidylinositol-mediated signaling	40/2280	192/18866	0.000375728	0.00435576	0.00327384	PIP4K2A/FYN/HCLS1/PDGFRB/PIP4K2B/FGFR1/FGR/PDGFC/ZFP36L1/DCN/CSF1R/EDN1/MYDGF/C1QBP/IGF1R/UNC5B/PIK3IP1/PDGFB/PTPN6/F2RL1/F2R/HCST/PIP5K1C/PIK3AP1/INSR/PTAFR/KBTBD2/MAZ/PIP5K1B/NCS1/SLC9A3R1/RGL2/CCL5/CEACAM1/MAPK3/ZP3/OGT/HAX1/GSN/KLF4	40
BP	GO:0031396	regulation of protein ubiquitination	43/2280	211/18866	0.000381414	0.00440515	0.00331096	FYN/TGFBR1/NXN/TSPO/CDC20/PLK1/SOX4/CENPX/MAD2L1/TNFAIP3/HSPBP1/DAXX/CAV1/MARCHF7/NSMCE3/PRR7/RPL5/RPS2/TRIB3/PARK7/DNAJB2/GOLGA2/SPHK1/PEF1/ABL1/PELI1/RPS3/SMAD7/UBR5/TRIP12/ARRDC4/BMI1/ARRDC3/IVNS1ABP/BCL10/BIRC2/NDFIP2/OGT/CDK5RAP3/OTUB1/STUB1/VPS28/UBE2S	43
BP	GO:0050679	positive regulation of epithelial cell proliferation	43/2280	211/18866	0.000381414	0.00440515	0.00331096	TNFSF12/NRP2/HTRA1/NRP1/TGFBR1/JCAD/FGFR1/LAMC1/C5AR1/CXCL12/BMPR2/MYDGF/ARNT/PDGFB/KDM5B/VIP/WNT2/TNFAIP3/APLNR/SIRT6/HIF1A/YAP1/LAMB1/THBS4/HMOX1/NRARP/EGFL7/CCND1/LRG1/CCL5/MED1/SRSF6/FZD7/CAV2/ECM1/NME1/SP1/VEGFA/TLR4/FGFBP1/ZNF703/BMP4/BAD	43
BP	GO:0010715	regulation of extracellular matrix disassembly	8/2280	17/18866	0.000397409	0.00458132	0.00344338	ETS1/FAP/DDR2/PDPN/TGFB1/MELTF/LRP1/FGFR4	8
BP	GO:0045861	negative regulation of proteolysis	67/2280	369/18866	0.000406401	0.00467626	0.00351473	SERPING1/SERPINF1/SPOCK1/TIMP2/A2M/C3/SFRP2/RPS6KA1/COL6A3/CRYAB/USP47/GAS1/PICALM/IFI16/THBS1/SPOCK2/DHCR24/CD27/PRNP/LAMTOR5/SERPINB9/LTF/WAC/MARCHF7/GAPDH/BIRC5/MMP9/RPL5/SERPINH1/AQP1/PAK2/F8A1/PLAT/PARK7/TAF9/PSME3IP1/PRDX3/GIPC1/TIMP1/UBE2Z/SERPINE1/CHAC1/PBK/DERL3/SH3RF1/CRIM1/UBE2G2/PTTG1/SFN/APLP2/CLN3/ECM1/BIRC2/OGT/CTSZ/CD109/LRP1/MICAL1/BST2/VEGFA/PRDX5/SGTA/UBAC2/MAGEA3/BCL2L12/KLF4/…	67
BP	GO:1901224	positive regulation of NIK/NF-kappaB signaling	21/2280	80/18866	0.00040729	0.00467778	0.00351588	GREM1/HAVCR2/EDN1/PHB2/TERF2IP/LIMS1/CD27/PHB/EIF2AK2/CD14/CCL19/TREM2/SPHK1/RPS3/TRAF4/TNFRSF10A/CHI3L1/TRIP6/IL23A/TLR4/RBCK1	21
BP	GO:0043200	response to amino acid	27/2280	114/18866	0.000409857	0.00469852	0.00353147	FYN/COL16A1/CCN2/ZEB1/COL1A2/CYBB/MMP2/COL5A2/COL3A1/PDGFC/COL1A1/EDN1/COL6A1/COL4A1/LAMTOR5/PPP1R9B/ICAM1/AIFM1/BCL2L2/ASS1/LAMTOR2/SESN1/LAMTOR4/TMBIM6/PCNA/PEMT/BAD	27
BP	GO:0071772	response to BMP	36/2280	168/18866	0.000412135	0.00470717	0.00353797	ACVR1/HTRA1/SULF1/FBN1/FSTL1/GREM1/SFRP2/HEYL/TGFB3/CCN1/HTRA3/SFRP4/ADAMTS12/BMPR2/SMURF2/NUMA1/ENG/TWSG1/TGFB1/RBPJ/SMAD3/CDH5/COMP/CHRDL1/DDX5/SMURF1/GDF15/SKI/ABL1/SKIL/SMAD7/MAPK3/FBXL15/UBE2D3/FSTL3/BMP4	36
BP	GO:0071773	cellular response to BMP stimulus	36/2280	168/18866	0.000412135	0.00470717	0.00353797	ACVR1/HTRA1/SULF1/FBN1/FSTL1/GREM1/SFRP2/HEYL/TGFB3/CCN1/HTRA3/SFRP4/ADAMTS12/BMPR2/SMURF2/NUMA1/ENG/TWSG1/TGFB1/RBPJ/SMAD3/CDH5/COMP/CHRDL1/DDX5/SMURF1/GDF15/SKI/ABL1/SKIL/SMAD7/MAPK3/FBXL15/UBE2D3/FSTL3/BMP4	36
BP	GO:0046686	response to cadmium ion	18/2280	64/18866	0.000418856	0.00476622	0.00358235	CYBB/SPARC/GOT1/PRNP/DAXX/MMP9/SUMO1/PPP5C/HMOX1/MAPK3/SORD/UBE2D3/MT1X/GSN/PCNA/SLC30A1/SOD1/DTYMK	18
BP	GO:0002291	T cell activation via T cell receptor contact with antigen bound to MHC molecule on antigen presenting cell	6/2280	10/18866	0.000421161	0.00476622	0.00358235	ITGAL/HAVCR2/FGL2/ICAM1/LGALS3/HLA-DMB	6
BP	GO:0042541	hemoglobin biosynthetic process	6/2280	10/18866	0.000421161	0.00476622	0.00358235	INHBA/HIF1A/PRMT1/LDB1/ALAS1/KLF4	6
BP	GO:0070099	regulation of chemokine-mediated signaling pathway	6/2280	10/18866	0.000421161	0.00476622	0.00358235	ROBO1/EDN1/SH2B3/TREM2/HIF1A/CCL5	6
BP	GO:0110096	cellular response to aldehyde	6/2280	10/18866	0.000421161	0.00476622	0.00358235	AKR1A1/AIFM1/PARK7/ADH5/AKR1B1/AKR1B10	6
BP	GO:0071383	cellular response to steroid hormone stimulus	42/2280	206/18866	0.000438626	0.00495479	0.00372408	RUNX1/SERPINF1/HEYL/FOXO3/FBXO32/ZFP36L1/AKAP13/ESRRA/KANK2/PMEPA1/RBFOX2/EDN1/LBH/PHB2/ZMIZ1/KLF9/PER1/PHB/STC1/PLPP1/DAXX/CALCOCO1/ICAM1/AIFM1/DDX5/ASS1/AQP1/CARM1/YAP1/DDX17/PARK7/PPP5C/HDAC1/MED1/UBR5/HNRNPU/EIF4EBP1/ATP1A1/PCK2/SAFB/URI1/BMP4	42
BP	GO:0016072	rRNA metabolic process	47/2280	238/18866	0.000442874	0.0049849	0.00374671	NHP2/SLFN11/RPS8/ERI3/MPHOSPH10/IMP4/DDX49/NPM3/RPS14/RPL5/RPS2/RPS28/DDX17/RPS9/RPS15/MRTO4/WDR18/SNU13/MRM3/RRP9/THUMPD1/RPL27/RPL10A/SUV39H1/NOP14/RPL35/RPUSD1/RPS16/RPS21/NOB1/KRI1/NOP58/WDR75/EXOSC4/FBL/FAM207A/TBL3/NOP10/PES1/RPL7A/SART1/REXO4/RPS6/EBNA1BP2/DDX27/MRPL1/NOC4L	47
BP	GO:0035023	regulation of Rho protein signal transduction	22/2280	86/18866	0.000443253	0.0049849	0.00374671	ARHGEF25/HEG1/NRP1/BCL6/PDGFRB/COL3A1/AKAP13/KANK2/APOE/ROBO1/MYO9B/F2RL1/F2R/ITGB1/CDC42SE1/NET1/ARHGDIB/ABL1/ARHGEF2/EPS8L3/GPR35/F11R	22
BP	GO:0048844	artery morphogenesis	20/2280	75/18866	0.000443712	0.0049849	0.00374671	PKD2/PRRX1/NRP1/TGFBR1/NOTCH3/PDGFRB/COL3A1/APOE/BMPR2/ZMIZ1/SOX4/ENG/RBPJ/MYLK/FOXF1/COMP/SMAD7/LRP1/VEGFA/BMP4	20
BP	GO:0030593	neutrophil chemotaxis	25/2280	103/18866	0.00044598	0.00500129	0.00375903	JAM3/C3AR1/ITGB2/C5AR1/EDN1/FCER1G/C1QBP/CCL21/PREX1/ITGA9/CXCL13/CCL2/CCL19/CCL18/PIP5K1C/CXCL9/THBS4/LGALS3/CCL5/CCL13/CXCL1/IL23A/MCU/CXCL3/CD74	25
BP	GO:0010712	regulation of collagen metabolic process	15/2280	49/18866	0.00046275	0.00517059	0.00388628	VIM/CCN2/FAP/EMILIN1/PDGFRB/TGFB3/GOT1/MFAP4/ENG/TGFB1/F2R/CYGB/ITGB1/SUCO/BMP4	15
BP	GO:0032663	regulation of interleukin-2 production	15/2280	49/18866	0.00046275	0.00517059	0.00388628	RUNX1/HDAC7/CD83/CD4/PTPRC/CD34/HOMER3/HAVCR2/SASH3/VSIG4/PRNP/TNFAIP3/RPS3/CARD11/GBP1	15
BP	GO:1901617	organic hydroxy compound biosynthetic process	50/2280	258/18866	0.000468497	0.00522535	0.00392743	MOXD1/NFYB/EBP/APOE/SNAI2/GOT1/FDFT1/DHCR24/OSBPL3/DGKQ/DKK3/PLEK/HSD17B4/LSS/HMGCR/QDPR/PTAFR/CLCN2/FDPS/PARK7/RAN/ACAT2/GIPC1/ARV1/IMPA2/SPHK1/MSMO1/NFYA/ITPKA/H6PD/AKR1B1/PCK2/FASN/NSDHL/SP1/PCBD1/PGP/DHCR7/FGFR4/DDC/PDXK/ERLIN1/IDI1/PSAT1/SOD1/SLC27A2/SCP2/SCAP/SREBF2/CFTR	50
BP	GO:0045582	positive regulation of T cell differentiation	23/2280	92/18866	0.000474126	0.00526164	0.00395471	RUNX1/CD83/BCL6/RUNX3/PTPRC/LILRB4/STAT5B/SASH3/ZMIZ1/SOX4/CD27/DUSP10/CCL19/IL7R/IL4R/TGFBR2/ADAM8/ZBTB7B/PNP/SART1/IL23A/CD74/BAD	23
BP	GO:0061082	myeloid leukocyte cytokine production	11/2280	30/18866	0.000475157	0.00526164	0.00395471	BCL6/TGFB3/SEMA7A/FCER1G/TGFB1/MIF/HMOX1/SPON2/BCL10/TLR4/CD74	11
BP	GO:0070168	negative regulation of biomineral tissue development	11/2280	30/18866	0.000475157	0.00526164	0.00395471	GREM1/CCR1/ASPN/RFLNB/TGFB1/SRGN/LTBP3/HIF1A/ECM1/ROCK2/RFLNA	11
BP	GO:0110150	negative regulation of biomineralization	11/2280	30/18866	0.000475157	0.00526164	0.00395471	GREM1/CCR1/ASPN/RFLNB/TGFB1/SRGN/LTBP3/HIF1A/ECM1/ROCK2/RFLNA	11
BP	GO:0032147	activation of protein kinase activity	61/2280	331/18866	0.000486164	0.00537389	0.00403908	TGFBR1/GREM1/MAP4K4/MDFIC/MAP4K5/TGFB3/PRDX2/PDGFC/C5AR1/PTPRC/PHB2/THBS1/MAPKAPK3/PDGFB/MLST8/MAP2K2/PEA15/DGKQ/PHB/ATG13/PRNP/EIF2AK2/CCL19/F2R/DAXX/TGFBR2/INSR/CXCR4/UBA52/GDF15/STK4/OSBPL8/WNK1/PAK2/PARK7/GADD45B/TRAF7/SHC1/PRKAR1A/ABL1/CCL5/LAMTOR2/TRAF4/PBK/TNFRSF10A/MAPK3/IGFBP6/CHI3L1/TAB2/MAPKAPK2/GPRC5C/EMP2/GADD45G/VEGFA/PRKAR1B/IL23A/TLR4/SOD1/CD74/BMP4/CAB39	61
BP	GO:0033238	regulation of cellular amine metabolic process	21/2280	81/18866	0.000488137	0.00538607	0.00404823	OAZ2/ATP2B4/ITGB2/ITGAM/PSMA5/PSMD8/SLC7A7/PSMB2/PSMB7/PARK7/PSMB4/PSMB10/ODC1/PSMB1/OAZ1/CLN3/PSMA7/PSMB6/COMT/PSMD2/PSMB8	21
BP	GO:0010952	positive regulation of peptidase activity	41/2280	201/18866	0.000504482	0.0055565	0.00417633	FYN/CCN2/ANTXR1/PCOLCE/PRELID1/UACA/SFRP2/FBLN1/CCN1/FN1/RCN3/PICALM/ROBO1/IFI16/BAK1/RACK1/F2R/BID/SMAD3/CAV1/PRR7/AIFM1/FAM162A/CASP1/NDUFA13/FIS1/RPS3/TNFRSF10A/MAPK3/BCL10/CTSD/XDH/GSN/DAP/CYCS/LCK/ROCK2/CLDN3/ATP2A3/BAD/CLDN4	41
BP	GO:0050851	antigen receptor-mediated signaling pathway	60/2280	325/18866	0.000513699	0.00564795	0.00424506	RFTN1/RUNX1/CMTM3/FYN/THEMIS2/THY1/WAS/CD4/PTPRC/MNDA/LILRB4/HLA-DQA1/STOML2/PSMA5/EIF2B3/PTPN6/RAB29/PSMD8/PRNP/BTN2A1/LPXN/PSMB2/PSMB7/CD79B/HLA-DPB1/CD3E/CD79A/WNK1/PAK2/PSMB4/HLA-DQB2/LGALS3/ABL1/RPS3/PSMB10/HLA-DPA1/CARD11/CEACAM1/HLA-DQA2/IGLL5/TAB2/PHPT1/PSMB1/BTNL3/PSMA7/HLA-DRB1/BCL10/GBP1/PSMB6/HLA-DQB1/BTNL8/HLA-DRB5/DUSP3/CD276/RBCK1/PSMD2/LCK/TNFRSF21/PSMB8/HLA-DRA	60
BP	GO:0060389	pathway-restricted SMAD protein phosphorylation	18/2280	65/18866	0.000514699	0.00564889	0.00424578	ACVR1/TGFBR1/EMILIN1/GREM1/INHBA/TGFB3/BMPR2/PMEPA1/RBPMS/ENG/TWSG1/TGFB1/TGFBR2/GDF15/SMAD7/CSNK2B/BMP4/SDCBP	18
BP	GO:0032231	regulation of actin filament bundle assembly	25/2280	104/18866	0.000520805	0.00569386	0.00427957	EVL/NRP1/CCN2/TGFBR1/SWAP70/TGFB3/WAS/S1PR1/SH3PXD2B/FLNA/SYNPO/PLEK/SYNPO2/SMAD3/ARAP1/TJP1/PAK2/ACTG1/ABL1/PFN1/TPM1/ARHGEF10L/SDC4/F11R/ROCK2	25
BP	GO:1901606	alpha-amino acid catabolic process	25/2280	104/18866	0.000520805	0.00569386	0.00427957	ATP2B4/GOT1/AHCY/SHMT1/GCDH/SHMT2/GCAT/ALDH4A1/MCCC2/HMGCL/DDAH1/QDPR/IL4I1/GPT2/GOT2/BCAT2/DLD/DDAH2/OGDH/GLS/DLST/GPT/ACAT1/PCBD1/GLUD1	25
BP	GO:1901136	carbohydrate derivative catabolic process	40/2280	195/18866	0.000521561	0.00569386	0.00427957	BGN/VCAN/PRELP/ADA2/LUM/SDC2/OGA/DCN/ADAMTS12/ACOT7/AHCY/IDS/CTSL/SDC3/HINT1/TGFB1/HEXB/GLB1/GM2A/MBD4/GPD1L/HSPG2/NTHL1/SAMHD1/PSAP/FUCA1/DCTPP1/CHI3L1/GALC/HMMR/TYMP/APOBEC3C/PNP/ACAT1/SDC4/GPC1/HGSNAT/GBA2/FMOD/GNS	40
BP	GO:0090100	positive regulation of transmembrane receptor protein serine/threonine kinase signaling pathway	26/2280	110/18866	0.000537038	0.00585248	0.00439879	ACVR1/SULF1/TGFBR1/TGFB1I1/INHBA/TGFB3/CCN1/BMPR2/GOT1/THBS1/NUMA1/RBPMS/ENG/TWSG1/TGFB1/RBPJ/CDH5/GDF15/SNW1/GIPC1/LRG1/FBXL15/CSNK2B/CDKN2B/BMP4/SDCBP	26
BP	GO:0060070	canonical Wnt signaling pathway	62/2280	339/18866	0.000539466	0.00586444	0.00440779	RNF146/WWTR1/GREM1/CTHRC1/SFRP2/LATS2/DACT1/FOXO3/COL1A1/USP47/SFRP4/LZTS2/APOE/SNAI2/PSMA5/SMURF2/ADGRA2/SOX4/DKK3/PSMD8/TGFB1/PLPP3/GSKIP/RBPJ/RUVBL2/WNT2/SMAD3/CAV1/PSMB2/PSMB7/DVL1/TNKS2/YAP1/STK4/WNK1/PPP1CA/FRZB/PSMB4/SLC9A3R1/IGFBP4/HDAC1/NRARP/SULF2/PSMB10/UBR5/IGFBP6/FZD7/PSMB1/PYGO2/PSMA7/PTK7/PSMB6/RAB5A/LGR5/TBL1XR1/DVL3/PSMD2/UBAC2/GNAQ/ZNF703/KLF4/PSMB8	62
BP	GO:0070670	response to interleukin-4	12/2280	35/18866	0.000540034	0.00586444	0.00440779	MRC1/STAT5B/NFIL3/IL4R/TUBA1B/IMPDH2/PARP14/KEAP1/RPL3/FASN/MCM2/CDK4	12
BP	GO:1903428	positive regulation of reactive oxygen species biosynthetic process	17/2280	60/18866	0.000546061	0.00591949	0.00444916	PKD2/FOXO3/ITGB2/AIF1/EDN1/DNM2/CLU/SMAD3/ICAM1/DDAH1/INSR/ASS1/PARK7/DUOXA2/DDAH2/TLR4/KLF4	17
BP	GO:0032640	tumor necrosis factor production	27/2280	116/18866	0.000548948	0.00593807	0.00446312	GPNMB/AXL/TSPO/PTPRC/CD34/LY96/HAVCR2/FCER1G/SASH3/PTPN6/SIRPA/CD14/CCL19/TREM2/LTF/CLU/TNFAIP3/MIF/CD2/PTAFR/ACP5/ARHGEF2/MAPKAPK2/SPON2/ILRUN/IL23A/TLR4	27
BP	GO:0090023	positive regulation of neutrophil chemotaxis	10/2280	26/18866	0.000551618	0.00593807	0.00446312	C3AR1/C5AR1/EDN1/C1QBP/CCL21/CCL19/THBS4/IL23A/MCU/CD74	10
BP	GO:1903010	regulation of bone development	10/2280	26/18866	0.000551618	0.00593807	0.00446312	FBN1/TMEM119/GREM1/GPR68/LOX/RFLNB/LTF/CARM1/TYROBP/RFLNA	10
BP	GO:1905523	positive regulation of macrophage migration	10/2280	26/18866	0.000551618	0.00593807	0.00446312	MMP14/C3AR1/C5AR1/CSF1R/CSF1/THBS1/TREM2/RARRES2/CCL5/MAPK3	10
BP	GO:0008154	actin polymerization or depolymerization	44/2280	221/18866	0.000553565	0.00594865	0.00447108	EVL/WIPF1/HCLS1/SWAP70/KIRREL1/WAS/SVIL/CXCL12/AIF1/HCK/MYADM/GMFG/CCL21/PREX1/MLST8/PLEK/DBN1/ELN/F2RL1/LMOD1/WDR1/PPP1R9B/ICAM1/BAIAP2L2/ARF1/GRB2/ESAM/CDC42EP5/SH3BP1/CAPG/CORO1B/WASHC3/IQGAP2/VILL/ACTR2/HAX1/TMSB4X/MICAL1/PFN1/ARF6/GSN/ARFIP2/GBA2/MSRB1	44
BP	GO:0034620	cellular response to unfolded protein	32/2280	146/18866	0.000556605	0.00597094	0.00448783	MYDGF/GET3/TLN1/BAK1/HSPB8/RACK1/EIF2AK2/CCL2/HERPUD2/DAXX/HSPA8/DNAJB11/HSPA9/ATP6V0D1/DCTN1/TPP1/SEC31A/SHC1/CCND1/NFE2L2/ATF6B/CUL7/DERL3/YIF1A/SRPRB/TMBIM6/GFPT1/CDK5RAP3/STUB1/AGR2/CTDSP2/TM7SF3	32
BP	GO:0045185	maintenance of protein location	23/2280	93/18866	0.000558996	0.0059862	0.0044993	PKD2/FBN1/LTBP1/CD4/TSPO/RER1/CHCHD10/FLNA/GOPC/DBN1/SRGN/GJA1/CAV1/MDFI/PARK7/HNRNPU/KEAP1/HK2/TMSB4X/SUN2/NFKBIA/GSN/CCDC22	23
BP	GO:0001954	positive regulation of cell-matrix adhesion	16/2280	55/18866	0.000571585	0.00611042	0.00459266	NRP1/COL16A1/MAP4K4/THY1/CSF1/CCL21/LIMS1/SMAD3/CD3E/ABL1/CIB1/SDC4/EMP2/VEGFA/RIN2/CCL28	16
BP	GO:0030501	positive regulation of bone mineralization	13/2280	40/18866	0.000577259	0.00616042	0.00463025	ACVR1/TMEM119/TGFB3/CCN1/BMPR2/FAM20C/TGFB1/ANO6/LTF/SMAD3/ALOX5/PKDCC/BMP4	13
BP	GO:0048017	inositol lipid-mediated signaling	40/2280	196/18866	0.000580301	0.0061822	0.00464662	PIP4K2A/FYN/HCLS1/PDGFRB/PIP4K2B/FGFR1/FGR/PDGFC/ZFP36L1/DCN/CSF1R/EDN1/MYDGF/C1QBP/IGF1R/UNC5B/PIK3IP1/PDGFB/PTPN6/F2RL1/F2R/HCST/PIP5K1C/PIK3AP1/INSR/PTAFR/KBTBD2/MAZ/PIP5K1B/NCS1/SLC9A3R1/RGL2/CCL5/CEACAM1/MAPK3/ZP3/OGT/HAX1/GSN/KLF4	40
BP	GO:0120193	tight junction organization	21/2280	82/18866	0.00058258	0.00619581	0.00465684	RUNX1/TGFBR1/PECAM1/CLDN7/TGFB3/CRB3/RAB13/SNAI2/GJA1/CDH5/RAMP2/TJP1/PAK2/CLDN5/ESAM/ACTG1/LSR/F11R/ROCK2/CLDN3/CLDN4	21
BP	GO:0051098	regulation of binding	66/2280	367/18866	0.000583999	0.00619976	0.00465982	NRP1/TGFBR1/CTHRC1/DACT1/LOX/PBXIP1/APOE/PLXND1/IFI16/LDLRAP1/PLK1/PDGFB/PLN/RACK1/TGFB1/RUVBL2/LAMTOR5/NES/SMAD3/ADAM15/CAV1/RAMP2/DVL1/MMP9/SUMO1/MDFI/CARM1/STK4/EIF3D/TRIB3/PPP1CA/LRPAP1/PARK7/PSME3IP1/RAN/CLDN5/SKI/DNAJB2/GOLGA2/HMOX1/ABL1/NUCKS1/CDT1/MAPK3/PHLDA2/PIM2/E2F1/PYGO2/TMBIM6/ILRUN/NME1/CTSZ/CSNK2B/TMSB4X/LRP1/STUB1/PCBD1/NFKBIA/AURKA/EDF1/CTNNBIP1/BMP4/ATP2A3/KLF4/AURKB/PLK2	66
BP	GO:0030856	regulation of epithelial cell differentiation	36/2280	171/18866	0.000584959	0.00619976	0.00465982	RUNX1/WWTR1/ZEB1/KDF1/ZFP36L1/SFRP4/STAT5B/CTSK/CTSL/NUMA1/VCL/CDH5/CAV1/MMP9/YAP1/CLDN5/FRZB/CCND1/SERPINE1/MED1/SRSF6/CEACAM1/STAT1/MACROH2A2/NCOA3/SFN/SPRY1/KEAP1/XDH/CD109/VEGFA/F11R/ROCK2/BMP4/BAD/BTG1	36
BP	GO:0030195	negative regulation of blood coagulation	15/2280	50/18866	0.000588077	0.00622214	0.00467663	SERPING1/FAP/CD34/APOE/EDN1/THBD/THBS1/PDGFB/F12/SH2B3/C1QTNF1/PLAT/PLAU/SERPINE1/CEACAM1	15
BP	GO:0034616	response to laminar fluid shear stress	7/2280	14/18866	0.000590254	0.00622386	0.00467793	ETS1/TGFB3/ASS1/SMAD7/NFE2L2/KLF4/SREBF2	7
BP	GO:0072350	tricarboxylic acid metabolic process	7/2280	14/18866	0.000590254	0.00622386	0.00467793	ACO2/CS/IDH3B/ASS1/IDH2/IDH3G/GLUD1	7
BP	GO:0045429	positive regulation of nitric oxide biosynthetic process	14/2280	45/18866	0.000591549	0.00622688	0.0046802	PKD2/ITGB2/AIF1/EDN1/DNM2/CLU/SMAD3/ICAM1/DDAH1/INSR/ASS1/DDAH2/TLR4/KLF4	14
BP	GO:0009612	response to mechanical stimulus	42/2280	209/18866	0.000598973	0.00629431	0.00473088	PKD2/FYN/ETS1/MMP14/COL3A1/COL1A1/COL11A1/POSTN/CXCL12/DCN/EDN1/GOT1/CCNB1/THBS1/BAK1/ENG/CD40/TNC/CASP5/TXNIP/GJA1/ENDOG/TGFBR2/CXCR4/AQP1/CASP1/PPL/TNFRSF10A/MAPK3/STAT1/CHI3L1/SLC38A2/SMPD2/BCL10/ATP1A1/NFKBIA/FOSL1/TLR4/MMP7/F11R/BAD/LRP11	42
BP	GO:0045621	positive regulation of lymphocyte differentiation	25/2280	105/18866	0.000606387	0.0063614	0.0047813	RUNX1/CD83/BCL6/MMP14/AXL/RUNX3/PTPRC/LILRB4/STAT5B/SASH3/ZMIZ1/SOX4/CD27/DUSP10/CCL19/IL7R/IL4R/TGFBR2/ADAM8/ZBTB7B/PNP/SART1/IL23A/CD74/BAD	25
BP	GO:0048608	reproductive structure development	77/2280	443/18866	0.000617138	0.00645684	0.00485304	PKD2/BASP1/SERPINF1/HTRA1/SULF1/TGFBR1/PDGFRB/MMP14/SFRP2/ADAMTS1/INHBA/AXL/PTGIS/FOXO3/ZFP36L1/CCN1/RAB13/DCN/BMPR2/FLNA/STAT5B/ARNT/RTCB/ZNF830/DHCR24/BAK1/PDGFB/KDM5B/PTPN6/RNF38/TNC/STC1/RBPJ/GJA1/WNT2/SP3/EPAS1/HSD17B4/ARID5B/ADAM15/WDR77/H3-3B/ICAM1/ADAM19/BCL2L2/INSR/HIF1A/ID4/MDFI/STK4/PRDX4/PRDX3/CTSB/GRB2/SOCS3/YBX3/CCND1/PSAP/MED1/MGST1/CUL7/MAPK3/PHLDA2/ZP3/NR2F2/GJB1/ST14/BIRC2/FSTL3…	77
BP	GO:0032496	response to lipopolysaccharide	61/2280	334/18866	0.000617575	0.00645684	0.00485304	VIM/GGT5/IL10RA/AXL/PRDX2/SPARC/C5AR1/TSPO/CSF2RB/DCN/LY96/LOXL1/HCK/HAVCR2/MRC1/AKAP12/EDN1/THBD/CNP/MAPKAPK3/CD40/PABPN1/DUSP10/SIRPA/CXCL13/TGFB1/CCL2/CD14/F2R/GJA1/TREM2/LTF/TNFAIP3/ICAM1/MIF/MGST2/ASS1/CXCL9/PTAFR/CASP1/PRDX3/ADH5/ACP5/ABL1/PELI1/TNIP2/SERPINE1/CCL5/MGST1/MAPK3/TAB2/MAPKAPK2/SPON2/NFKB2/BCL10/COMT/CDK4/NFKBIA/CXCL1/CXCL3/TLR4	61
BP	GO:0070098	chemokine-mediated signaling pathway	22/2280	88/18866	0.000623232	0.00650498	0.00488922	CXCL12/CCR1/ROBO1/EDN1/CCL21/ACKR1/CXCL13/CCL2/CCL19/SH2B3/CCL18/TREM2/HIF1A/CXCR4/CXCL9/WNK1/CCL5/CCL13/CIB1/CXCL1/CXCL3/GPR35	22
BP	GO:0045669	positive regulation of osteoblast differentiation	18/2280	66/18866	0.000628872	0.00655279	0.00492515	ACVR1/TMEM119/CTHRC1/DDR2/CCN4/SFRP2/CCN1/PDLIM7/IL6ST/BMPR2/FAM20C/LTF/SUCO/GNAS/CEBPA/IFITM1/CTNNBIP1/BMP4	18
BP	GO:0022604	regulation of cell morphogenesis	85/2280	499/18866	0.000637363	0.00663008	0.00498325	RHOQ/PLEKHO1/FYN/NRP1/THY1/MYH10/FERMT2/FGR/SDC2/FBLN1/SPARC/FN1/MSN/ITGB2/SEMA7A/POSTN/CXCL12/HCK/APOE/BMPR2/ZSWIM4/MYADM/CSF1R/PLXND1/ROBO1/C1QBP/FLNA/LIMS1/OBSL1/PREX1/MACF1/EPHB2/PARVA/PDPN/DBN1/CCL2/DNM2/GNA12/HEXB/SEPTIN7/WDR1/IST1/ARAP1/DVL1/ICAM1/SEMA4C/MFSD2A/CXCR4/DOCK1/SMURF1/L1CAM/PAK2/CDC42SE1/SLC9A3R1/S100A13/ABL1/SKIL/ALDOA/CUL7/CDC42EP5/CUX1/PAFAH1B1/ITPKA/CORO1B/CRABP2/PQBP1/EPHB…	85
BP	GO:0035967	cellular response to topologically incorrect protein	35/2280	166/18866	0.000672079	0.00697677	0.00524383	MYDGF/GET3/TLN1/BAK1/HSPB8/RNF126/RACK1/EIF2AK2/CCL2/HERPUD2/DAXX/HSPA8/DNAJB11/HSPA9/ATP6V0D1/ANKZF1/DCTN1/TPP1/SEC31A/SHC1/CCND1/NFE2L2/ATF6B/SDF2L1/CUL7/DERL3/YIF1A/SRPRB/TMBIM6/GFPT1/CDK5RAP3/STUB1/AGR2/CTDSP2/TM7SF3	35
BP	GO:0043954	cellular component maintenance	17/2280	61/18866	0.00067295	0.00697677	0.00524383	FYN/NLGN2/APOE/CHCHD10/CSF1R/IGF1R/PRNP/F2RL1/F2R/INSR/TJP1/TPRN/DCTN1/ITPKA/ARF6/DLG3/CLDN3	17
BP	GO:0031145	anaphase-promoting complex-dependent catabolic process	21/2280	83/18866	0.000692468	0.00715512	0.00537787	CDC20/PSMA5/CCNB1/PLK1/PSMD8/MAD2L1/PSMB2/PSMB7/UBA52/ANAPC11/PSMB4/PSMB10/PTTG1/PSMB1/PSMA7/PSMB6/PSMD2/AURKA/UBE2S/AURKB/PSMB8	21
BP	GO:0048145	regulation of fibroblast proliferation	21/2280	83/18866	0.000692468	0.00715512	0.00537787	PDGFRB/DDR2/PDGFC/FN1/TP53INP1/CCNB1/CCNA2/ZMIZ1/NDUFS4/PDGFB/WNT2/SIRT6/FOSL2/MIF/AQP1/SKI/SPHK1/BMI1/E2F1/CDK4/CD74	21
BP	GO:0051250	negative regulation of lymphocyte activation	33/2280	154/18866	0.000701208	0.00723333	0.00543666	RUNX1/GPNMB/BCL6/INHBA/AXL/LRRC32/FGR/PRDX2/RUNX3/MNDA/HAVCR2/FGL2/VSIG4/PTPN6/TWSG1/PRNP/IL4R/TNFAIP3/MARCHF7/TYROBP/PRKAR1A/LGALS3/PELI1/SMAD7/NRARP/CEACAM1/ZBTB7B/HLA-DRB1/DUSP3/SDC4/TNFRSF21/CD74/BMP4	33
BP	GO:0045600	positive regulation of fat cell differentiation	19/2280	72/18866	0.000702546	0.00723505	0.00543795	MEDAG/SFRP2/ZFP36L1/SNAI2/SH3PXD2B/CCDC71L/SAV1/CREBL2/CARM1/STK4/FRZB/ZNF385A/CDS1/RARRES2/PIM1/TFE3/ZBTB7B/HNRNPU/CEBPA	19
BP	GO:0031667	response to nutrient levels	81/2280	473/18866	0.000717987	0.00738177	0.00554822	TXN2/FSTL1/CHSY1/SFRP2/CYBB/FOXO3/COL1A1/SPARC/CD4/TSPO/POSTN/KANK2/APOE/BMPR2/SNAI2/IFI16/AHCY/ULK1/COX4I1/GABARAPL1/GNAI2/CD40/RIPOR1/TNC/STC1/EIF2AK2/NPRL2/TGFBR2/SIRT6/HMGCL/HMGCR/ICAM1/HSPA8/AIFM1/MFSD2A/MARS1/ASS1/ADSL/CD3E/GDF15/EEF2/SNW1/FIS1/HMOX1/FOXA3/FOLR2/TRIM25/PIM1/PDK4/CCND1/NFE2L2/MED1/MAPK3/STAT1/HSD11B2/SESN1/SORD/SLC38A2/SLC27A4/EIF4EBP1/KLF10/BCL10/MAX/OGT/PCK2/COMT/GPT/ACAT1…	81
BP	GO:0042554	superoxide anion generation	12/2280	36/18866	0.000721838	0.0073845	0.00555028	CYBB/ITGB2/ITGAM/EDN1/GNAI2/NCF2/TGFB1/F2RL1/TYROBP/ACP5/DUOX2/SOD1	12
BP	GO:0051294	establishment of spindle orientation	12/2280	36/18866	0.000721838	0.0073845	0.00555028	PLK1/NUMA1/MAP4/GJA1/MAD2L1/DCTN1/ITGB1/LLGL2/ARHGEF2/PAFAH1B1/SPRY1/DYNLT1	12
BP	GO:1901661	quinone metabolic process	12/2280	36/18866	0.000721838	0.0073845	0.00555028	AKR1A1/CYP4F11/COQ9/NDUFA9/AKR7A2/HMGCR/COQ4/PDSS1/FDXR/AKR1B1/COQ5/AKR1B10	12
BP	GO:0050868	negative regulation of T cell activation	27/2280	118/18866	0.000727794	0.00743312	0.00558682	RUNX1/GPNMB/BCL6/LRRC32/PRDX2/RUNX3/HAVCR2/FGL2/VSIG4/PTPN6/TWSG1/PRNP/IL4R/MARCHF7/PRKAR1A/LGALS3/PELI1/SMAD7/NRARP/CEACAM1/ZBTB7B/HLA-DRB1/DUSP3/SDC4/TNFRSF21/CD74/BMP4	27
BP	GO:0022612	gland morphogenesis	28/2280	124/18866	0.000732273	0.00746653	0.00561193	NRP1/SULF1/FGFR1/RPS6KA1/TGFB3/MSN/IGFBP5/CSF1R/PLXND1/SNAI2/CSF1/PHB2/KDM5B/TNC/TWSG1/TGFB1/TNFAIP3/CAV1/TGFBR2/ID4/SLC9A3R1/SULF2/MED1/TGM2/CEACAM1/CAPN1/LAMA5/BMP4	28
BP	GO:0050730	regulation of peptidyl-tyrosine phosphorylation	50/2280	263/18866	0.000736728	0.00749957	0.00563677	FYN/ACVR1/HCLS1/NRP1/GREM1/PDGFRB/ITGA5/THY1/SFRP2/PECAM1/PDGFC/CD4/ITGB2/PTPRC/IL6ST/CSF1R/RAP2B/PDGFB/MLST8/PTPN6/CD40/DGKQ/PRNP/RACK1/TGFB1/SH2B3/CLCF1/TREM2/CAV1/ICAM1/MIF/STAP2/CD3E/PAK2/CADM4/SOCS3/SHC1/THBS4/PARP14/ABL1/ARHGEF2/CCL5/TMEM102/VPS25/HAX1/NEDD9/VEGFA/IL23A/DLG3/CD74	50
BP	GO:0051056	regulation of small GTPase mediated signal transduction	59/2280	323/18866	0.000748083	0.00760263	0.00571423	RHOQ/ARHGEF25/HEG1/NRP1/TIMP2/ARHGEF17/A2M/SYDE1/ARHGAP30/BCL6/PDGFRB/MAP4K4/ARHGEF1/COL3A1/AKAP13/CYTH1/KANK2/APOE/ARHGEF16/ROBO1/CSF1/MYO9B/IQSEC1/PREX1/EPHB2/ARHGAP1/F2RL1/ARHGAP23/F2R/DNM2/ARAP1/LRRC59/MFN2/ITGB1/CDC42SE1/GRB2/CADM4/CYTH2/NET1/SHC1/ARHGAP5/ARHGDIB/ABL1/RGL2/ARHGEF2/RASA3/SH3BP1/SIPA1/SPRY1/ARHGAP12/OGT/EPS8L3/RACGAP1/DYNLT1/ARF6/ARHGAP4/GPR35/F11R/NUP62	59
BP	GO:1904407	positive regulation of nitric oxide metabolic process	14/2280	46/18866	0.000756894	0.00767955	0.00577204	PKD2/ITGB2/AIF1/EDN1/DNM2/CLU/SMAD3/ICAM1/DDAH1/INSR/ASS1/DDAH2/TLR4/KLF4	14
BP	GO:0051668	localization within membrane	23/2280	95/18866	0.000769133	0.00779094	0.00585576	RFTN1/THY1/ITGAL/ITGB2/RER1/PTPRC/APOE/SEC13/FLNA/SAV1/DNAJA3/SAR1A/DVL1/CD2/SEC31A/NAXE/PIGR/SEC23A/SEC23B/SSNA1/GSN/DLG3/SCAP	23
BP	GO:0006735	NADH regeneration	10/2280	27/18866	0.000781936	0.00786903	0.00591445	HK3/TPI1/ENO1/GPI/PFKL/GAPDH/ALDOA/PGK1/HK2/ENO2	10
BP	GO:0061621	canonical glycolysis	10/2280	27/18866	0.000781936	0.00786903	0.00591445	HK3/TPI1/ENO1/GPI/PFKL/GAPDH/ALDOA/PGK1/HK2/ENO2	10
BP	GO:0061718	glucose catabolic process to pyruvate	10/2280	27/18866	0.000781936	0.00786903	0.00591445	HK3/TPI1/ENO1/GPI/PFKL/GAPDH/ALDOA/PGK1/HK2/ENO2	10
BP	GO:1903319	positive regulation of protein maturation	10/2280	27/18866	0.000781936	0.00786903	0.00591445	MMP14/ENO1/SOX4/CLEC3B/F12/ADAM8/MELTF/MYH9/GSN/PLGRKT	10
BP	GO:0048754	branching morphogenesis of an epithelial tube	33/2280	155/18866	0.000789491	0.00793214	0.00596189	PKD2/ACVR1/NRP1/GREM1/MMP14/SFRP2/CLIC4/PLXND1/EDN1/CSF1/PHB2/ENG/COL4A1/KDM5B/TNC/WNT2/FOXF1/TGFBR2/SIRT6/YAP1/STK4/PPP1CA/ABL1/NRARP/MED1/SPRY1/CTSZ/LAMA5/VANGL2/VEGFA/EDNRA/CTNNBIP1/BMP4	33
BP	GO:0032102	negative regulation of response to external stimulus	75/2280	433/18866	0.000797854	0.00800315	0.00601526	SERPING1/SERPINF1/HTRA1/NRP1/A2M/ETS1/FAP/GREM1/SIGLEC10/PTGIS/PRDX2/SLAMF8/SEMA7A/AIF1/PTPRC/CD34/KANK2/HAVCR2/APOE/SNAI2/ROBO1/IFI16/EDN1/THBD/C1QBP/FGL2/THBS1/TNFAIP6/TTLL12/VSIG4/PDGFB/F12/DUSP10/SIRPA/CXCL13/CCL2/SH2B3/GJA1/SERPINB9/LTF/FOXF1/TNFAIP3/SMAD3/ADAR/CDH5/APOD/ALOX5/HMGCR/C1QTNF1/DVL1/MIF/SEMA4C/PLAT/SOCS3/SAMHD1/PSMB4/CHID1/ACP5/SMPDL3B/PARP14/PLAU/SERPINE1/PBK/CEACAM1/TRAFD1/COR…	75
BP	GO:0043434	response to peptide hormone	77/2280	447/18866	0.000806137	0.00807313	0.00606786	RHOQ/FYN/HADH/RAB31/CCN2/EGR2/FBN1/CYBB/FOXO3/COL1A1/ZFP36L1/SPARC/RAB13/CXCL12/ESRRA/CYC1/STAT2/IGFBP5/TNS2/ATP6V0B/RAB8B/EDN1/GOT1/IGF1R/STAT5B/CCNA2/SRSF5/GNAI2/PLN/EIF2B3/SORBS1/GJA1/CAV1/ICAM1/INSR/MARS1/AHCYL1/ASS1/QDPR/GDF15/OSBPL8/TRIB3/KBTBD2/ATP6V0D1/GRB2/SOCS3/TIMP1/SHC1/PRKAR1A/RARRES2/GOT2/PDK4/NFE2L2/NUCKS1/NCOA5/SRSF6/CEACAM1/STAT1/HSD11B2/CAV2/ZBTB7B/HADHA/ZDHHC7/EIF4EBP1/MAX/OGT/…	77
BP	GO:0051701	interaction with host	42/2280	212/18866	0.000809353	0.00809222	0.00608221	ITGA5/AXL/CD4/SELPLG/TRIM8/MRC1/ITGAV/PHB2/DDX39B/ULK1/CTSL/PABPN1/PHB/EIF2AK2/SERPINB9/CAV1/IST1/TRIM22/ICAM1/GAPDH/INSR/CXCR4/RPSA/ITGB5/ITGB1/CTSB/GRB2/TRIM25/NUP153/CAV2/HLA-DRB1/TRIM15/ALYREF/SIVA1/DYNLT1/TMPRSS2/GSN/IFITM1/F11R/TRIM26/CD74/BAD	42
BP	GO:0048524	positive regulation of viral process	25/2280	107/18866	0.000814997	0.00813549	0.00611473	MDFIC/CD4/APOE/CSF1R/STOM/PPIH/POLR2L/ADAR/HSPA8/POLR2I/SNW1/POLR2E/TOP2B/NUCKS1/CCL5/CAV2/TAF11/HLA-DRB1/NELFB/SP1/POLR2G/TMPRSS2/SMARCB1/CD74/SUPT5H	25
BP	GO:0045598	regulation of fat cell differentiation	31/2280	143/18866	0.000817595	0.00814425	0.00612132	WWTR1/CCN4/MEDAG/TGFB1I1/SFRP2/ZFP36L1/SNAI2/SH3PXD2B/CCDC71L/DUSP10/TGFB1/SAV1/SMAD3/MMP11/ALOX5/CREBL2/ID4/CARM1/STK4/TRIB3/FRZB/ZNF385A/CDS1/RARRES2/PIM1/TRIB2/TFE3/ZBTB7B/HNRNPU/E2F1/CEBPA	31
BP	GO:0003205	cardiac chamber development	36/2280	174/18866	0.000818984	0.00814425	0.00612132	ACVR1/NRP2/HEG1/NRP1/TGFBR1/LTBP1/SFRP2/ADAMTS1/HEYL/MYH10/CCN1/COL11A1/BMPR2/PLXND1/ROBO1/SOX4/ENG/PARVA/TGFB1/RBPJ/DNM2/WNT2/FOXF1/SAV1/TGFBR2/HIF1A/DHRS3/CPE/SMAD7/MED1/PKP2/PTK7/VANGL2/TPM1/FGFRL1/BMP4	36
BP	GO:0048144	fibroblast proliferation	21/2280	84/18866	0.000819829	0.00814425	0.00612132	PDGFRB/DDR2/PDGFC/FN1/TP53INP1/CCNB1/CCNA2/ZMIZ1/NDUFS4/PDGFB/WNT2/SIRT6/FOSL2/MIF/AQP1/SKI/SPHK1/BMI1/E2F1/CDK4/CD74	21
BP	GO:0034113	heterotypic cell-cell adhesion	17/2280	62/18866	0.000824256	0.00815754	0.00613131	JAM3/VCAM1/ITGA5/ITGAX/THY1/ITGB2/PTPRC/MYADM/ITGAV/PARVA/SIRPA/CD2/WNK1/ITGB1/PKP2/LCK/KLF4	17
BP	GO:0060393	regulation of pathway-restricted SMAD protein phosphorylation	17/2280	62/18866	0.000824256	0.00815754	0.00613131	ACVR1/TGFBR1/EMILIN1/GREM1/INHBA/TGFB3/BMPR2/PMEPA1/RBPMS/ENG/TWSG1/TGFB1/GDF15/SMAD7/CSNK2B/BMP4/SDCBP	17
BP	GO:0007009	plasma membrane organization	26/2280	113/18866	0.00082787	0.00815754	0.00613131	MYH10/COL5A1/DEGS1/EHD2/PTPRC/A4GALT/UGCG/ANO6/MYOF/ASAP1/DNM2/ANXA6/FA2H/CLU/CAV1/CAVIN2/CXCR4/BAIAP2L2/ARV1/SLC9A3R1/PSAP/CAV2/CLN3/MYH9/GSN/SOD1	26
BP	GO:0035821	modulation of process of other organism	26/2280	113/18866	0.00082787	0.00815754	0.00613131	CD4/APOE/CSF1R/MPEG1/PHB2/ULK1/PABPN1/PHB/STOM/EIF2AK2/SERPINB9/LTF/GAPDH/HSPA8/INSR/AQP1/SNW1/HDAC1/NUCKS1/CCL5/CAV2/TAF11/TARDBP/SP1/SMARCB1/BAD	26
BP	GO:0048024	regulation of mRNA splicing, via spliceosome	26/2280	113/18866	0.00082787	0.00815754	0.00613131	RBFOX2/CELF1/RBM25/C1QBP/CIRBP/FXR1/SRSF5/TIA1/MBNL1/NSRP1/CWC22/HSPA8/RBM39/DDX5/TRA2A/DDX17/SNW1/RBM17/SRSF6/HNRNPU/SF3B4/RBM8A/SON/PUF60/RBM3/SRSF9	26
BP	GO:0072321	chaperone-mediated protein transport	6/2280	11/18866	0.000831729	0.00815754	0.00613131	CLIP3/TIMM13/CLU/TIMM8B/HSPA8/TIMM10	6
BP	GO:0098883	synapse pruning	6/2280	11/18866	0.000831729	0.00815754	0.00613131	C3/ITGAM/C1QA/TREM2/C1QB/C1QC	6
BP	GO:1902474	positive regulation of protein localization to synapse	6/2280	11/18866	0.000831729	0.00815754	0.00613131	CLSTN3/NLGN2/DBN1/DVL1/TYROBP/ZDHHC3	6
BP	GO:1901222	regulation of NIK/NF-kappaB signaling	27/2280	119/18866	0.000834918	0.00817585	0.00614507	HDAC7/RASSF2/GREM1/UACA/HAVCR2/EDN1/PHB2/TERF2IP/LIMS1/CD27/PHB/EIF2AK2/CD14/CCL19/TREM2/SPHK1/RPS3/TRAF4/TNFRSF10A/CHI3L1/BIRC2/TMSB4X/NFKBIA/TRIP6/IL23A/TLR4/RBCK1	27
BP	GO:0003014	renal system process	28/2280	125/18866	0.000836801	0.00818132	0.00614918	SULF1/CD34/EDN1/KCNQ1/GNAI2/PDGFB/PRKRIP1/STC1/F2RL1/F2R/GJA1/MCAM/SGK1/AQP1/PRKAR1A/SLC9A3R1/SULF2/PSAP/HSD11B2/CLN3/AKR1B1/COMT/MLLT6/GSN/EMP2/PRKAR1B/BMP4/CLDN4	28
BP	GO:0031032	actomyosin structure organization	40/2280	200/18866	0.000878165	0.00857217	0.00644295	EVL/NRP1/CCN2/TGFBR1/PDGFRB/MYH10/TGFB3/WAS/AKAP13/S1PR1/EDN1/SH3PXD2B/OBSL1/SORBS1/ELN/LMOD1/SMAD3/WDR1/ARAP1/MYH11/CNN1/TJP1/PAK2/ITGB5/ITGB1/ACTG1/PRKAR1A/ABL1/CSRP1/PGM5/PDLIM1/EPB41L4B/RACGAP1/PFN1/TPM1/MYH9/ARHGEF10L/SDC4/F11R/ROCK2	40
BP	GO:0070936	protein K48-linked ubiquitination	16/2280	57/18866	0.000879858	0.00857514	0.00644518	RNF146/UBE2H/RNF216/RNF126/TNFAIP3/PELI1/UBR5/UBE2Q2/UBE2G2/UBE2D3/UBE2E3/BIRC2/TTC3/MARCHF6/UBE2R2/UBE2T	16
BP	GO:1905330	regulation of morphogenesis of an epithelium	37/2280	181/18866	0.000884002	0.00860197	0.00646534	SULF1/GREM1/CTHRC1/ITGAX/SFRP2/FGFR1/DACT1/ADAMTS12/SNAI2/PSMA5/PHB2/SMURF2/PSMD8/AP2S1/GJA1/WNT2/SIRT6/PSMB2/PSMB7/DVL1/SMURF1/PSMB4/ABL1/PSMB10/STAT1/FZD7/PSMB1/PSMA7/PTK7/PSMB6/PFN1/VANGL2/DVL3/VEGFA/PSMD2/BMP4/PSMB8	37
BP	GO:0008360	regulation of cell shape	33/2280	156/18866	0.000887381	0.00862127	0.00647985	RHOQ/PLEKHO1/FYN/MYH10/FERMT2/FGR/FN1/MSN/ITGB2/HCK/CSF1R/PLXND1/PARVA/PDPN/CCL2/GNA12/HEXB/SEPTIN7/WDR1/ARAP1/ICAM1/CDC42SE1/SLC9A3R1/S100A13/ALDOA/CDC42EP5/CFDP1/CCL13/RND3/TPM1/MYH9/VEGFA/F11R	33
BP	GO:0071353	cellular response to interleukin-4	11/2280	32/18866	0.00089248	0.0086572	0.00650685	MRC1/NFIL3/IL4R/TUBA1B/IMPDH2/PARP14/KEAP1/RPL3/FASN/MCM2/CDK4	11
BP	GO:0032703	negative regulation of interleukin-2 production	9/2280	23/18866	0.000901882	0.00870739	0.00654458	HDAC7/PTPRC/CD34/HOMER3/HAVCR2/VSIG4/PRNP/TNFAIP3/GBP1	9
BP	GO:0050860	negative regulation of T cell receptor signaling pathway	9/2280	23/18866	0.000901882	0.00870739	0.00654458	THY1/LILRB4/PTPN6/PRNP/LGALS3/CEACAM1/PHPT1/GBP1/DUSP3	9
BP	GO:0051220	cytoplasmic sequestering of protein	9/2280	23/18866	0.000901882	0.00870739	0.00654458	PKD2/FLNA/GOPC/DBN1/MDFI/KEAP1/TMSB4X/NFKBIA/CCDC22	9
BP	GO:0050680	negative regulation of epithelial cell proliferation	36/2280	175/18866	0.000913512	0.0087922	0.00660832	SERPINF1/SULF1/TGFBR1/SFRP2/KDF1/SPARC/RUNX3/APOE/SNAI2/ROBO1/PHB2/ATP5IF1/THBS1/KLF9/DUSP10/ATF2/TGFB1/CCL2/GJA1/TINF2/SAV1/CAV1/WDR77/ALOX5/ATP5F1A/MED1/CEACAM1/STAT1/CAV2/WDR13/SFN/NR2F2/XDH/CD109/CDKN2B/BMP4	36
BP	GO:1901568	fatty acid derivative metabolic process	36/2280	175/18866	0.000913512	0.0087922	0.00660832	GGT5/PTGIS/CYP1B1/BDH1/PTGDS/GGT6/EDN1/ACOT7/PTGES2/CYP4F11/GCDH/FAR2/ALOX5AP/EPHX2/CBR1/HSD17B4/ALOX5/HMGCL/FAAH/PLA2G4F/MIF/MGST2/CYP2J2/ABCC1/SLC25A1/ELOVL5/ELOVL1/MAPK3/MAPKAPK2/PRXL2B/MGST3/FASN/ACAT1/LYPLA2/CD74/DGAT1	36
BP	GO:0043254	regulation of protein-containing complex assembly	77/2280	449/18866	0.000918827	0.0088296	0.00663643	EVL/JAM3/HCLS1/CAMSAP2/LCP1/CLIP3/CLDN7/KIRREL1/DACT1/WAS/CRYAB/MSN/SVIL/BMF/HCK/APOE/PMEPA1/MYADM/GMFG/CCL21/ULK1/BAK1/NUMA1/PREX1/MLST8/CXCL13/NCLN/PLEK/DBN1/ELN/RACK1/EIF2AK2/TGFB1/ASAP1/LMOD1/BID/CLU/VDAC2/CDH5/SAR1A/CPTP/H3-3B/ICAM1/HSPA8/SUMO1/BAIAP2L2/ARF1/DCTN1/PARK7/GRB2/ESAM/LGALS3/ABL1/RPS3/DRG1/ARHGEF2/CDT1/CDC42EP5/CAPG/CORO1B/IQGAP2/EIF4EBP1/BIRC2/VILL/ACTR2/HAX1/TMSB4X/STUB1/PFN1/A…	77
BP	GO:1903557	positive regulation of tumor necrosis factor superfamily cytokine production	15/2280	52/18866	0.000926828	0.00889266	0.00668383	PTPRC/LY96/FCER1G/SASH3/CD14/CCL19/CLU/ADAM8/MIF/CD2/PTAFR/ARHGEF2/SPON2/IL23A/TLR4	15
BP	GO:0033865	nucleoside bisphosphate metabolic process	30/2280	138/18866	0.000937485	0.0089532	0.00672933	TPST1/MPC1/ACOT7/GCDH/FAR2/PDHA1/ACSS2/MCCC2/HSD17B4/HMGCL/HMGCR/PAPSS2/ABHD14B/SLC25A1/PDK4/ELOVL5/ELOVL1/BPNT1/SULT1B1/DLD/DBI/SUCLG2/OGDH/FASN/DLAT/DLST/ACAT1/PPCS/COASY/DGAT1	30
BP	GO:0033875	ribonucleoside bisphosphate metabolic process	30/2280	138/18866	0.000937485	0.0089532	0.00672933	TPST1/MPC1/ACOT7/GCDH/FAR2/PDHA1/ACSS2/MCCC2/HSD17B4/HMGCL/HMGCR/PAPSS2/ABHD14B/SLC25A1/PDK4/ELOVL5/ELOVL1/BPNT1/SULT1B1/DLD/DBI/SUCLG2/OGDH/FASN/DLAT/DLST/ACAT1/PPCS/COASY/DGAT1	30
BP	GO:0034032	purine nucleoside bisphosphate metabolic process	30/2280	138/18866	0.000937485	0.0089532	0.00672933	TPST1/MPC1/ACOT7/GCDH/FAR2/PDHA1/ACSS2/MCCC2/HSD17B4/HMGCL/HMGCR/PAPSS2/ABHD14B/SLC25A1/PDK4/ELOVL5/ELOVL1/BPNT1/SULT1B1/DLD/DBI/SUCLG2/OGDH/FASN/DLAT/DLST/ACAT1/PPCS/COASY/DGAT1	30
BP	GO:0071887	leukocyte apoptotic process	25/2280	108/18866	0.000940899	0.00897194	0.00674342	HCLS1/BCL6/PRELID1/AXL/TSC22D3/CXCL12/FCER1G/CCL21/CTSL/BAK1/CD27/CCL19/IL7R/DNAJA3/ADAM8/MIF/HIF1A/NOC2L/LGALS3/CCL5/BCL10/TNFRSF21/CD74/BMP4/AURKB	25
BP	GO:0030225	macrophage differentiation	14/2280	47/18866	0.000959623	0.00913638	0.00686701	HCLS1/INHBA/CD4/SPI1/CSF1R/CSF1/TGFB1/MMP9/C1QC/HLA-DRB1/TSPAN2/CEBPA/VEGFA/BMP4	14
BP	GO:0051403	stress-activated MAPK cascade	53/2280	286/18866	0.000963514	0.00915932	0.00688425	RASSF2/CCN2/MAP4K4/SFRP2/MDFIC/MAP4K5/DACT1/CRYAB/ZFP36L1/EDN1/IGF1R/CCL21/QARS1/CD27/MAP2K2/PER1/DUSP10/SIRPA/EIF2AK2/F2RL1/CCL19/DAXX/HMGCR/SEMA4C/UBA52/PRMT1/TRAF5/GADD45B/HIPK3/SPHK1/RPS3/TNIP2/TRAF4/PBK/MAPK3/SH3RF1/CDC42EP5/FZD7/TAB2/PAFAH1B1/MAPKAPK2/GPS1/ZMYND11/PJA2/XDH/VANGL2/DUSP3/DVL3/NBR1/GADD45G/VEGFA/TLR4/SDCBP	53
BP	GO:0006665	sphingolipid metabolic process	34/2280	163/18866	0.000969738	0.00918813	0.00690591	DEGS1/CCN1/A4GALT/SERINC1/PLPP2/UGCG/RACK1/PLPP3/PLPP1/DEGS2/FA2H/HEXB/GLB1/GM2A/CPTP/UGT8/ARV1/SMPDL3B/SPHK1/PSAP/SERINC2/ELOVL5/ELOVL1/FUT6/ORMDL2/GALC/ST6GALNAC4/SMPD2/FUT3/ESYT2/SERINC3/PEMT/GBA2/B4GALT5	34
BP	GO:0001763	morphogenesis of a branching structure	40/2280	201/18866	0.000971006	0.00918813	0.00690591	PKD2/ACVR1/NRP1/SULF1/GREM1/MMP14/SFRP2/FGFR1/CLIC4/PLXND1/SNAI2/EDN1/CSF1/PHB2/ENG/COL4A1/KDM5B/TNC/WNT2/FOXF1/TGFBR2/SIRT6/YAP1/STK4/PPP1CA/GRB2/SOCS3/ABL1/NRARP/MED1/TGM2/SPRY1/ST14/CTSZ/LAMA5/VANGL2/VEGFA/EDNRA/CTNNBIP1/BMP4	40
BP	GO:0031099	regeneration	40/2280	201/18866	0.000971006	0.00918813	0.00690591	PRRX1/JAM3/LCP1/THY1/AXL/PTPN12/NNMT/LAMB2/C5AR1/TSPO/POSTN/CXCL12/CCNB1/CCNA2/ULK1/BAK1/SRSF5/CPQ/DUSP10/TNC/UPF2/ADAM15/TGFBR2/APOD/YAP1/HMOX1/CCND1/SULF2/MED1/FZD7/FPGS/CSNK2B/LRP1/CDK4/GSN/SPP1/PCNA/AURKA/KLF4/KLK8	40
BP	GO:1990778	protein localization to cell periphery	61/2280	340/18866	0.000979271	0.00925216	0.00695404	PACS1/RHOQ/RAB31/MMP14/CLIP3/CRB3/ATP2B4/RAB13/EHD2/RER1/ARHGEF16/MYADM/PICALM/RAB8B/FCER1G/FLNA/RAB34/LRRC15/LDLRAP1/PLK1/GGA2/NUMA1/MACF1/EPHB2/SORBS1/GOPC/RAB29/PRNP/RACK1/TGFB1/TREM2/RAMP3/CAV1/PPP1R9B/RAMP2/PLS1/SMURF1/VTI1B/ITGB1/SLC9A3R1/LGALS3/ATP2C2/SEC23A/ZDHHC3/PKP2/PKP3/CLN3/ZDHHC7/GBP1/TSPAN15/LAMA5/LRP1/AGR2/ARF6/CIB1/EMP2/EFR3A/PKDCC/F11R/ROCK2/PDZD11	61
BP	GO:0070302	regulation of stress-activated protein kinase signaling cascade	46/2280	240/18866	0.000983137	0.00927451	0.00697083	RASSF2/CCN2/MAP4K4/SFRP2/MDFIC/MAP4K5/DACT1/EDN1/IGF1R/CCL21/QARS1/CD27/MAP2K2/PER1/DUSP10/SIRPA/EIF2AK2/F2RL1/CCL19/DAXX/HMGCR/SEMA4C/PRMT1/TRAF5/GADD45B/HIPK3/SPHK1/RPS3/TRAF4/PBK/MAPK3/SH3RF1/FZD7/PAFAH1B1/ZMYND11/PJA2/XDH/VANGL2/DUSP3/RNF13/DVL3/NBR1/GADD45G/VEGFA/TLR4/SDCBP	46
BP	GO:0010759	positive regulation of macrophage chemotaxis	8/2280	19/18866	0.000988658	0.00931167	0.00699876	C3AR1/C5AR1/CSF1R/CSF1/THBS1/RARRES2/CCL5/MAPK3	8
BP	GO:0009415	response to water	7/2280	15/18866	0.000991597	0.00931167	0.00699876	PKD2/COL18A1/ATP2B4/ATF2/SIPA1/AKR1B1/LRP11	7
BP	GO:0090594	inflammatory response to wounding	7/2280	15/18866	0.000991597	0.00931167	0.00699876	SIGLEC10/TGFB1/F2R/ALOX5/HIF1A/TIMP1/HMOX1	7
BP	GO:0042273	ribosomal large subunit biogenesis	19/2280	74/18866	0.00100867	0.00943471	0.00709124	NHP2/MRPL20/NOP16/RPL26L1/RPL5/RPLP0/MRPL11/TRAF7/MRTO4/NOC2L/SNU13/RPL10A/RPL35/RPL12/RPL3/PES1/RPL7A/EBNA1BP2/MRPL1	19
BP	GO:0051881	regulation of mitochondrial membrane potential	19/2280	74/18866	0.00100867	0.00943471	0.00709124	PRELID1/TSPO/DCN/STOML2/GOT1/PPA2/ATP5IF1/BAK1/RACK1/BID/PYCR1/PARK7/PRDX3/ABL1/NDUFS1/TUSC2/MTLN/SOD1/BAD	19
BP	GO:0051222	positive regulation of protein transport	63/2280	354/18866	0.00100928	0.00943471	0.00709124	OAZ2/FYN/HCLS1/NLGN2/GPR68/MYH10/FGR/TGFB3/ITGB2/ITGAM/CD34/ATP13A2/FLNA/SOX4/TPR/RIPOR1/GPI/STOM/RAB29/ATG13/PRNP/RACK1/TGFB1/F2RL1/CD14/GJA1/BID/TREM2/SMAD3/SAR1A/ADAM8/GAPDH/MIF/HIF1A/UBE2J2/ARF1/RAN/ANO1/FIS1/UBR5/NADK/UBE2D3/PHPT1/SFN/E2F1/OAZ1/CLN3/HLA-DRB1/TARDBP/TMEM30A/LRP1/LEPROT/ARF6/CIB1/VPS28/MCU/TLR4/TM7SF3/GLUD1/BAD/SREBF2/NUTF2/CFTR	63
BP	GO:0046849	bone remodeling	22/2280	91/18866	0.00101103	0.00943679	0.0070928	RASSF2/TMEM119/GREM1/CTHRC1/TGFB3/S1PR1/CSF1R/CTSK/SNX10/TGFB1/GJA1/TNFAIP3/ADAM8/GPR137B/LTBP3/TPP1/ACP5/P3H4/PDK4/SUCO/EFNA2/SPP1	22
BP	GO:0043648	dicarboxylic acid metabolic process	23/2280	97/18866	0.00104453	0.00970547	0.00729475	SDHB/MDH2/FH/GOT1/SHMT1/SHMT2/ALDH4A1/GRHPR/SDHA/ASS1/KYAT3/MRPS36/GPT2/FOLR2/GOT2/IDH2/FPGS/DLD/SUCLG2/OGDH/GLS/DLST/GLUD1	23
BP	GO:1990868	response to chemokine	23/2280	97/18866	0.00104453	0.00970547	0.00729475	LOX/CXCL12/CCR1/ROBO1/EDN1/CCL21/ACKR1/CXCL13/CCL2/CCL19/SH2B3/CCL18/TREM2/HIF1A/CXCR4/CXCL9/WNK1/CCL5/CCL13/CIB1/CXCL1/CXCL3/GPR35	23
BP	GO:1990869	cellular response to chemokine	23/2280	97/18866	0.00104453	0.00970547	0.00729475	LOX/CXCL12/CCR1/ROBO1/EDN1/CCL21/ACKR1/CXCL13/CCL2/CCL19/SH2B3/CCL18/TREM2/HIF1A/CXCR4/CXCL9/WNK1/CCL5/CCL13/CIB1/CXCL1/CXCL3/GPR35	23
BP	GO:1901570	fatty acid derivative biosynthetic process	24/2280	103/18866	0.0010683	0.00991142	0.00744954	GGT5/PTGIS/BDH1/PTGDS/GGT6/EDN1/PTGES2/GCDH/FAR2/ALOX5AP/CBR1/ALOX5/HMGCL/PLA2G4F/MIF/MGST2/SLC25A1/ELOVL5/ELOVL1/PRXL2B/MGST3/FASN/ACAT1/CD74	24
BP	GO:0045927	positive regulation of growth	51/2280	274/18866	0.00107415	0.00994605	0.00747557	RFTN1/BASP1/NRP1/TGFBR1/MMP14/SFRP2/FGFR1/RPS6KA1/USP47/FN1/SEMA7A/CXCL12/BMPR2/EDN1/CSF1/SH3PXD2B/CCNB1/STAT5B/SASH3/DDX39B/MACF1/DBN1/RBPJ/WNT2/TGFBR2/IST1/DDX49/H3-3B/PLS1/INSR/MFSD2A/CXCR4/YAP1/SMURF1/L1CAM/SLC44A4/SPHK1/YBX3/SMAD7/PIM1/ZP3/PAFAH1B1/EXOSC4/SFN/CRABP2/LRP1/AGR2/CIB1/VEGFA/SDCBP/DNPH1	51
BP	GO:0006631	fatty acid metabolic process	69/2280	396/18866	0.00107525	0.00994605	0.00747557	GGT5/HADH/C3/PTGIS/DEGS1/CYP1B1/ECHS1/PTGDS/EDN1/PAM/ACOT7/CPT2/APOC1/PTGES2/CYP4F11/MCAT/GCDH/ALOX5AP/ACSS2/EPHX2/FA2H/CYGB/ABCD3/NDUFAB1/CBR1/GSTM4/HSD17B4/CAV1/ALKBH7/ACADS/ALOX5/PCCB/NDUFS6/ILVBL/FAAH/PLA2G4F/MIF/ECI1/MFSD2A/CYP2J2/MID1IP1/TRIB3/CRYL1/ACAT2/ADH5/MSMO1/PDK4/ELOVL5/ELOVL1/CEACAM1/MAPK3/HADHA/DLD/LPGAT1/SLC27A4/PRXL2B/PCK2/FASN/ACAT1/NFE2L1/NAAA/ETFA/ERLIN1/SLC27A2/SCP2/SCAP/ETF…	69
BP	GO:0031397	negative regulation of protein ubiquitination	20/2280	80/18866	0.00107932	0.00996877	0.00749265	FYN/NXN/TSPO/SOX4/MAD2L1/TNFAIP3/CAV1/MARCHF7/PRR7/RPL5/PARK7/ABL1/RPS3/SMAD7/UBR5/TRIP12/IVNS1ABP/OGT/OTUB1/VPS28	20
BP	GO:1905477	positive regulation of protein localization to membrane	28/2280	127/18866	0.00108546	0.00998372	0.00750388	FYN/CLIP3/ATP2B4/ITGB2/ITGAM/RER1/ARHGEF16/EPHB2/SORBS1/STOM/PRNP/RACK1/BID/TREM2/RAMP3/PPP1R9B/PLS1/ITGB1/LGALS3/FIS1/SFN/E2F1/CLN3/LRP1/AGR2/ARF6/CIB1/BAD	28
BP	GO:0010575	positive regulation of vascular endothelial growth factor production	10/2280	28/18866	0.00108578	0.00998372	0.00750388	SULF1/C3/C3AR1/C5AR1/CYP1B1/IL6ST/ARNT/TGFB1/HIF1A/SULF2	10
BP	GO:0061620	glycolytic process through glucose-6-phosphate	10/2280	28/18866	0.00108578	0.00998372	0.00750388	HK3/TPI1/ENO1/GPI/PFKL/GAPDH/ALDOA/PGK1/HK2/ENO2	10
BP	GO:0071347	cellular response to interleukin-1	37/2280	183/18866	0.00109154	0.0100217	0.00753244	IL1R1/PTGIS/ADAMTS12/AKAP12/EDN1/PSMA5/CCL21/CD40/SIRPA/PSMD8/CCL2/CCL19/CCL18/PSMB2/PSMB7/ICAM1/HIF1A/UBA52/PSMB4/PELI1/TNIP2/PSMB10/CCL5/MAPK3/CHI3L1/TAB2/PSMB1/PSMA7/GBP1/PSMB6/CCL13/OTUB1/NFKBIA/TOLLIP/PSMD2/PSMB8/RPS6KA4	37
BP	GO:0050854	regulation of antigen receptor-mediated signaling pathway	18/2280	69/18866	0.00111065	0.010167	0.00764163	RUNX1/CMTM3/THY1/PTPRC/LILRB4/PTPN6/RAB29/PRNP/LPXN/LGALS3/RPS3/CARD11/CEACAM1/PHPT1/BCL10/GBP1/DUSP3/LCK	18
BP	GO:0071230	cellular response to amino acid stimulus	18/2280	69/18866	0.00111065	0.010167	0.00764163	FYN/COL16A1/ZEB1/COL1A2/CYBB/MMP2/COL5A2/COL3A1/PDGFC/COL1A1/COL6A1/COL4A1/LAMTOR5/BCL2L2/ASS1/LAMTOR2/SESN1/LAMTOR4	18
BP	GO:0030203	glycosaminoglycan metabolic process	33/2280	158/18866	0.0011155	0.0101963	0.00766363	CSGALNACT2/BGN/VCAN/CHST15/CHST11/CHSY1/PDGFRB/PRELP/CHST14/LUM/SDC2/DCN/SPOCK2/IDS/SDC3/PDGFB/TGFB1/HEXB/GLB1/ST3GAL1/CHPF2/HSPG2/SLC35D1/PIM1/FUCA1/HMMR/B3GNT2/SDC4/GPC1/HGSNAT/B4GALT5/FMOD/GNS	33
BP	GO:2000106	regulation of leukocyte apoptotic process	21/2280	86/18866	0.00113606	0.0103688	0.00779335	HCLS1/BCL6/PRELID1/AXL/TSC22D3/CXCL12/FCER1G/CCL21/CD27/CCL19/IL7R/ADAM8/MIF/HIF1A/NOC2L/LGALS3/CCL5/BCL10/CD74/BMP4/AURKB	21
BP	GO:0009615	response to virus	62/2280	349/18866	0.00115211	0.0104998	0.00789178	HTRA1/FGR/ACTA2/CXCL12/PTPRC/SLFN11/STAT2/AP1S1/IFI16/PHB2/C1QBP/FLNA/FGL2/RNF216/ENO1/CD40/PHB/EIF2AK2/F2RL1/CCL19/LAMTOR5/CLU/TNFAIP3/ADAR/TRIM22/CXCR4/TRIM56/CXCL9/ARF1/DDX17/RNASE6/PUM2/CREBZF/SAMHD1/DDX41/POLR3K/CCL5/STAT1/EXOSC4/ODC1/SPON2/ZMYND11/PIM2/IVNS1ABP/PQBP1/ILRUN/LSM14A/BIRC2/GBP1/TRIM15/APOBEC3C/BST2/SERINC3/PRF1/URI1/FOSL1/NPC2/OAS2/IL23A/IFI44/DUOX2/IFITM1	62
BP	GO:0008064	regulation of actin polymerization or depolymerization	38/2280	190/18866	0.00116404	0.0105929	0.00796176	EVL/HCLS1/SWAP70/KIRREL1/WAS/SVIL/CXCL12/HCK/MYADM/GMFG/CCL21/PREX1/MLST8/PLEK/DBN1/ELN/F2RL1/LMOD1/WDR1/ICAM1/BAIAP2L2/ARF1/GRB2/ESAM/CDC42EP5/SH3BP1/CAPG/CORO1B/IQGAP2/VILL/ACTR2/HAX1/TMSB4X/PFN1/ARF6/GSN/ARFIP2/GBA2	38
BP	GO:1903321	negative regulation of protein modification by small protein conjugation or removal	22/2280	92/18866	0.00117977	0.0107203	0.00805751	FYN/NXN/TSPO/PIAS3/SOX4/MAD2L1/TNFAIP3/CAV1/MARCHF7/PRR7/RPL5/PARK7/ABL1/RPS3/SMAD7/UBR5/TRIP12/COPS9/IVNS1ABP/OGT/OTUB1/VPS28	22
BP	GO:1904951	positive regulation of establishment of protein localization	65/2280	370/18866	0.00119285	0.0108185	0.00813129	OAZ2/FYN/HCLS1/NLGN2/GPR68/MYH10/FGR/TGFB3/ITGB2/ITGAM/CD34/ATP13A2/FLNA/SOX4/TPR/RIPOR1/GPI/STOM/RAB29/ATG13/PRNP/RACK1/TGFB1/F2RL1/CD14/GJA1/BID/TREM2/SMAD3/SAR1A/ADAM8/GAPDH/MIF/HIF1A/UBE2J2/ARF1/RAN/ANO1/FIS1/UBR5/NADK/UBE2D3/PHPT1/SFN/E2F1/CCT2/OAZ1/CCT7/CLN3/HLA-DRB1/TARDBP/TMEM30A/LRP1/LEPROT/ARF6/CIB1/VPS28/MCU/TLR4/TM7SF3/GLUD1/BAD/SREBF2/NUTF2/CFTR	65
BP	GO:0090022	regulation of neutrophil chemotaxis	11/2280	33/18866	0.00119408	0.0108185	0.00813129	JAM3/C3AR1/C5AR1/EDN1/C1QBP/CCL21/CCL19/THBS4/IL23A/MCU/CD74	11
BP	GO:0031100	animal organ regeneration	19/2280	75/18866	0.00120036	0.0108594	0.00816208	LCP1/AXL/NNMT/C5AR1/CXCL12/CCNA2/BAK1/SRSF5/UPF2/TGFBR2/HMOX1/CCND1/SULF2/MED1/FPGS/CSNK2B/CDK4/PCNA/AURKA	19
BP	GO:0048010	vascular endothelial growth factor receptor signaling pathway	23/2280	98/18866	0.00121154	0.0109446	0.00822609	FYN/NRP2/NRP1/SULF1/EMILIN1/ITGA5/AXL/CYBB/CLEC14A/MMRN2/ITGAV/ARNT/MAPKAPK3/NCF2/MYOF/ELMO2/HIF1A/DOCK1/PAK2/CADM4/MAPKAPK2/VEGFA/ROCK2	23
BP	GO:0046718	viral entry into host cell	29/2280	134/18866	0.00121639	0.0109724	0.00824696	ITGA5/AXL/CD4/SELPLG/TRIM8/MRC1/ITGAV/CTSL/PHB/CAV1/TRIM22/ICAM1/CXCR4/RPSA/ITGB5/ITGB1/CTSB/TRIM25/NUP153/CAV2/HLA-DRB1/SIVA1/DYNLT1/TMPRSS2/GSN/IFITM1/F11R/TRIM26/CD74	29
BP	GO:0030336	negative regulation of cell migration	62/2280	350/18866	0.00123873	0.0111576	0.00838621	EVL/DPYSL3/SERPINF1/SULF1/EMILIN1/GREM1/THY1/SFRP2/SLAMF8/FOXO3/COL3A1/ATP2B4/MMRN2/CYP1B1/CLIC4/PODN/CXCL12/AIF1/DCN/IGFBP5/APOE/ROBO1/TP53INP1/CCL21/THBS1/RAP2B/ENG/VCL/DUSP10/CXCL13/STC1/TGFB1/CCL2/CYGB/GJA1/ADAM15/APOD/MIF/OSBPL8/IGFBP3/CLDN5/TIMP1/SLC9A3R1/ARHGDIB/HMOX1/SMAD7/NFE2L2/SERPINE1/IDH2/NR2F2/CORO1B/CSNK2B/LRP1/BST2/TPM1/DUSP3/ARHGAP4/IFITM1/CLDN3/CD74/KLF4/CCL28	62
BP	GO:1901800	positive regulation of proteasomal protein catabolic process	25/2280	110/18866	0.00124398	0.0111886	0.00840948	RNF19A/CDC20/PLK1/RACK1/TREM2/CLU/HSPBP1/CAV1/SIRT6/DVL1/SUMO1/TRIB3/DNAJB2/SMAD7/NFE2L2/TRIB2/NUB1/RNF19B/USP5/KEAP1/STUB1/CEBPA/SGTA/AURKA/PLK2	25
BP	GO:0050777	negative regulation of immune response	33/2280	159/18866	0.00124763	0.0112051	0.00842191	SERPING1/A2M/BCL6/TGFB3/SLAMF8/COL3A1/PTPRC/HAVCR2/IFI16/FGL2/TTLL12/VSIG4/PTPN6/DUSP10/TGFB1/IL7R/SERPINB9/FOXF1/IL4R/TNFAIP3/ADAR/SAMHD1/PSMB4/LGALS3/PARP14/HMOX1/SMAD7/CEACAM1/TRAFD1/ZBTB7B/C4BPA/HLA-DRB1/BST2	33
BP	GO:0009896	positive regulation of catabolic process	77/2280	454/18866	0.00126443	0.0113395	0.0085229	PIP4K2A/OAZ2/TNFSF12/PIP4K2B/DACT1/FOXO3/ZFP36L1/MSN/DCN/TRIM8/APOE/RNF19A/TP53INP1/CDC20/PHB2/ATP5IF1/SMURF2/ARNT/ULK1/PLK1/RAB3GAP1/MAGEF1/VIP/HSPB8/RACK1/GJA1/TREM2/CLU/NPRL2/TNFAIP3/HSPBP1/ENDOG/CAV1/MYLIP/ADAM8/SIRT6/WAC/TRIM22/DVL1/INSR/MFN2/SUMO1/HIF1A/SMURF1/TRIB3/PARK7/DNAJB2/NDUFA13/HMOX1/SMAD7/NFE2L2/TRIB2/MAPK3/NUB1/RNF19B/SESN1/USP5/KEAP1/PIM2/OAZ1/C4BPA/GRSF1/HK2/TARDBP/LRP1/STUB1/P…	77
BP	GO:0001655	urogenital system development	59/2280	330/18866	0.0012786	0.01145	0.00860596	PKD2/BASP1/SERPINF1/GLIS2/WWTR1/NRP1/SULF1/TGFBR1/FBN1/NOTCH3/GREM1/PDGFRB/FGFR1/PECAM1/ADAMTS1/HEYL/ACTA2/LAMB2/DCN/CD34/KANK2/LZTS2/TNS2/MPST/SOX4/EPHB2/PDGFB/COL4A1/TNC/FOXF1/SMAD3/ARID5B/WDR77/NDUFS6/MMP9/ID4/ASS1/YAP1/NID1/SMAD7/SULF2/PSAP/OVOL1/STAT1/PODXL/ODC1/SPRY1/PYGO2/EPHB3/AKR1B1/FSTL3/LAMA5/LGR5/VANGL2/ACAT1/SDC4/VEGFA/CTNNBIP1/BMP4	59
BP	GO:0008203	cholesterol metabolic process	32/2280	153/18866	0.00128336	0.011476	0.00862548	NFYB/EBP/APOE/LDLRAP1/APOC1/FDFT1/DHCR24/DGKQ/EPHX2/LSS/HMGCR/FDPS/RAN/ACAT2/ARV1/MSMO1/NFYA/FDXR/FASN/NSDHL/SP1/DHCR7/CEBPA/NFE2L1/NPC2/ERLIN1/IDI1/GBA2/SOD1/SCAP/SREBF2/CFTR	32
BP	GO:0030832	regulation of actin filament length	38/2280	191/18866	0.00128733	0.0114813	0.00862946	EVL/HCLS1/SWAP70/KIRREL1/WAS/SVIL/CXCL12/HCK/MYADM/GMFG/CCL21/PREX1/MLST8/PLEK/DBN1/ELN/F2RL1/LMOD1/WDR1/ICAM1/BAIAP2L2/ARF1/GRB2/ESAM/CDC42EP5/SH3BP1/CAPG/CORO1B/IQGAP2/VILL/ACTR2/HAX1/TMSB4X/PFN1/ARF6/GSN/ARFIP2/GBA2	38
BP	GO:0002407	dendritic cell chemotaxis	9/2280	24/18866	0.00128953	0.0114813	0.00862946	SLAMF8/CCR1/C1QBP/CCL21/GPR183/ANO6/CCL19/CXCR4/CCL5	9
BP	GO:0003094	glomerular filtration	9/2280	24/18866	0.00128953	0.0114813	0.00862946	SULF1/CD34/PDGFB/F2RL1/F2R/GJA1/MCAM/SULF2/EMP2	9
BP	GO:1901988	negative regulation of cell cycle phase transition	50/2280	270/18866	0.00133901	0.0119047	0.00894771	PKD2/GPNMB/DACT1/ZFP36L1/USP47/SLFN11/KANK2/ORC1/CDC20/PSMA5/CCNB1/PLK1/ZNF830/FHL1/C10orf99/SOX4/TPR/PSMD8/CCL2/MAD2L1/PSMB2/PSMB7/ZNF655/PRMT1/CARM1/PSMB4/CTDSP1/ZNF385A/CCND1/PSMB10/OVOL1/CDT1/PSMB1/SFN/E2F1/PSMA7/ATF5/PSMB6/CDK5RAP3/CDK4/CDKN2B/CTDSP2/PCNA/TNKS1BP1/PSMD2/AURKA/KLF4/AURKB/PSMB8/PLK2	50
BP	GO:0030010	establishment of cell polarity	30/2280	141/18866	0.00134714	0.0119597	0.00898908	AMOTL1/JAM3/MSN/CYTH1/CCL21/PLK1/NUMA1/MAP4/RACK1/CCL19/GJA1/FOXF1/MAD2L1/CDH5/AMOTL2/DCTN1/FAM89B/ITGB1/LLGL2/SLC9A3R1/ARHGEF2/SH3BP1/PAFAH1B1/SPRY1/PTK7/DYNLT1/ARF6/MYH9/GSN/ROCK2	30
BP	GO:0032872	regulation of stress-activated MAPK cascade	45/2280	237/18866	0.00135174	0.0119662	0.00899392	RASSF2/CCN2/MAP4K4/SFRP2/MDFIC/MAP4K5/DACT1/EDN1/IGF1R/CCL21/QARS1/CD27/MAP2K2/PER1/DUSP10/SIRPA/EIF2AK2/F2RL1/CCL19/DAXX/HMGCR/SEMA4C/PRMT1/TRAF5/GADD45B/HIPK3/SPHK1/RPS3/TRAF4/PBK/MAPK3/SH3RF1/FZD7/PAFAH1B1/ZMYND11/PJA2/XDH/VANGL2/DUSP3/DVL3/NBR1/GADD45G/VEGFA/TLR4/SDCBP	45
BP	GO:0046777	protein autophosphorylation	45/2280	237/18866	0.00135174	0.0119662	0.00899392	RASSF2/FYN/GPNMB/GREM1/PDGFRB/DDR2/THY1/FGFR1/FGR/PDGFC/PTPRC/ATP13A2/HCK/CSF1R/CLK1/IGF1R/ULK1/RAP2B/ENG/MAPKAPK3/PDGFB/MAP2K2/EIF2AK2/PIM3/CAV1/CLK2/INSR/STK4/MKNK2/PAK2/SLK/NEK6/ABL1/PIM1/MAPK3/MAPKAPK2/PIM2/EPHB3/FGFR4/VEGFA/TNKS1BP1/AURKA/LCK/ULK3/AURKB	45
BP	GO:2000146	negative regulation of cell motility	64/2280	365/18866	0.0013593	0.0120159	0.00903127	EVL/DPYSL3/SERPINF1/SULF1/EMILIN1/GREM1/THY1/SFRP2/SLAMF8/FOXO3/WAS/COL3A1/ATP2B4/FBLN1/MMRN2/CYP1B1/CLIC4/PODN/CXCL12/AIF1/DCN/IGFBP5/APOE/ROBO1/TP53INP1/CCL21/THBS1/RAP2B/ENG/VCL/DUSP10/CXCL13/STC1/TGFB1/CCL2/CYGB/GJA1/ADAM15/APOD/MIF/OSBPL8/IGFBP3/CLDN5/TIMP1/SLC9A3R1/ARHGDIB/HMOX1/SMAD7/NFE2L2/SERPINE1/IDH2/NR2F2/CORO1B/CSNK2B/LRP1/BST2/TPM1/DUSP3/ARHGAP4/IFITM1/CLDN3/CD74/KLF4/CCL28	64
BP	GO:0051438	regulation of ubiquitin-protein transferase activity	15/2280	54/18866	0.00141738	0.0124997	0.0093949	CDC20/PLK1/MAD2L1/RPL5/RPS2/TRIB3/PARK7/GOLGA2/ABL1/SMAD7/ARRDC4/BMI1/ARRDC3/STUB1/UBE2S	15
BP	GO:1902106	negative regulation of leukocyte differentiation	24/2280	105/18866	0.00141807	0.0124997	0.0093949	RUNX1/FBN1/MAFB/BCL6/GPR68/INHBA/PRDX2/RUNX3/LILRB4/PIAS3/FGL2/LTF/IL4R/GPR137B/C1QC/SMAD7/NRARP/CEACAM1/ZBTB7B/NME1/FSTL3/TLR4/CD74/BMP4	24
BP	GO:0010948	negative regulation of cell cycle process	63/2280	359/18866	0.00144413	0.0127112	0.00955389	PKD2/GPNMB/BCL6/DACT1/EVI2B/ZFP36L1/USP47/SLFN11/KANK2/ORC1/CDC20/PSMA5/AURKAIP1/CCNB1/PLK1/ZNF830/FHL1/C10orf99/SOX4/TPR/PSMD8/RING1/CCL2/MAD2L1/PSMB2/PSMB7/MIF/ZNF655/PRMT1/CARM1/PSMB4/CTDSP1/PRKAR1A/ZNF385A/NAA10/CCND1/PSMB10/OVOL1/CDT1/BMI1/PTTG1/PSMB1/SFN/E2F1/PSMA7/UXT/ATF5/PSMB6/MAX/CDK5RAP3/CDK4/CDKN2B/CTDSP2/PCNA/TNKS1BP1/PSMD2/RRM2/AURKA/BMP4/KLF4/AURKB/PSMB8/PLK2	63
BP	GO:1901991	negative regulation of mitotic cell cycle phase transition	47/2280	251/18866	0.00144853	0.0127318	0.00956937	PKD2/GPNMB/DACT1/ZFP36L1/USP47/SLFN11/KANK2/ORC1/CDC20/PSMA5/CCNB1/PLK1/ZNF830/FHL1/SOX4/TPR/PSMD8/CCL2/MAD2L1/PSMB2/PSMB7/ZNF655/PRMT1/CARM1/PSMB4/CTDSP1/ZNF385A/CCND1/PSMB10/CDT1/PSMB1/SFN/E2F1/PSMA7/PSMB6/CDK5RAP3/CDK4/CDKN2B/CTDSP2/PCNA/TNKS1BP1/PSMD2/AURKA/KLF4/AURKB/PSMB8/PLK2	47
BP	GO:0002577	regulation of antigen processing and presentation	8/2280	20/18866	0.00147441	0.0128586	0.00966468	WAS/CCL21/FGL2/THBS1/CCL19/TREM2/HLA-DOA/CD74	8
BP	GO:0045019	negative regulation of nitric oxide biosynthetic process	8/2280	20/18866	0.00147441	0.0128586	0.00966468	PTGIS/ATP2B4/TSPO/CD34/SIRPA/CAV1/ACP5/ROCK2	8
BP	GO:0045056	transcytosis	8/2280	20/18866	0.00147441	0.0128586	0.00966468	PICALM/IGF1R/MFSD2A/PTAFR/LRPAP1/PIGR/LRP1/RAB5A	8
BP	GO:1904406	negative regulation of nitric oxide metabolic process	8/2280	20/18866	0.00147441	0.0128586	0.00966468	PTGIS/ATP2B4/TSPO/CD34/SIRPA/CAV1/ACP5/ROCK2	8
BP	GO:0010594	regulation of endothelial cell migration	45/2280	238/18866	0.001476	0.0128586	0.00966468	HDAC7/SERPINF1/ATP5F1B/AMOTL1/NRP2/NRP1/ETS1/JCAD/FGFR1/ATP2B4/SPARC/MMRN2/DCN/APOE/BMPR2/EDN1/ADGRA2/THBS1/PDGFB/CD40/GPI/CXCL13/STC1/TGFB1/PLPP3/HIF1A/ATP5F1A/HMOX1/ABL1/NFE2L2/CEACAM1/SH3BP1/NR2F2/CSNK2B/TMSB4X/SP1/CIB1/EMP2/VEGFA/FGFBP1/ROCK2/RIN2/BMP4/KLF4/PLK2	45
BP	GO:0036336	dendritic cell migration	10/2280	29/18866	0.0014796	0.0128586	0.00966468	SLAMF8/CCR1/C1QBP/CCL21/GPR183/ANO6/CCL19/ALOX5/CXCR4/CCL5	10
BP	GO:0061615	glycolytic process through fructose-6-phosphate	10/2280	29/18866	0.0014796	0.0128586	0.00966468	HK3/TPI1/ENO1/GPI/PFKL/GAPDH/ALDOA/PGK1/HK2/ENO2	10
BP	GO:0071624	positive regulation of granulocyte chemotaxis	10/2280	29/18866	0.0014796	0.0128586	0.00966468	C3AR1/C5AR1/EDN1/C1QBP/CCL21/CCL19/THBS4/IL23A/MCU/CD74	10
BP	GO:0003007	heart morphogenesis	48/2280	258/18866	0.00149348	0.0129081	0.00970189	PKD2/ACVR1/NRP2/HEG1/NRP1/TGFBR1/SFRP2/ADAMTS1/HEYL/COL5A1/CCN1/COL11A1/S1PR1/BMPR2/PLXND1/SNAI2/ROBO1/ZMIZ1/SOX4/ENG/PARVA/ELN/ATF2/TGFB1/RBPJ/WNT2/FOXF1/SAV1/SMAD3/ADAM15/TGFBR2/SIRT6/INSR/HIF1A/YAP1/CLDN5/DHRS3/CPE/SMAD7/PIM1/MED1/SPRY1/PKP2/VANGL2/TPM1/FGFRL1/VEGFA/BMP4	48
BP	GO:0033629	negative regulation of cell adhesion mediated by integrin	6/2280	12/18866	0.00149366	0.0129081	0.00970189	JAM3/SWAP70/CYP1B1/SNAI2/WNK1/SERPINE1	6
BP	GO:0042340	keratan sulfate catabolic process	6/2280	12/18866	0.00149366	0.0129081	0.00970189	PRELP/LUM/HEXB/GLB1/FMOD/GNS	6
BP	GO:0060856	establishment of blood-brain barrier	6/2280	12/18866	0.00149366	0.0129081	0.00970189	MXRA8/ADGRA2/ENG/MFSD2A/LSR/CLDN3	6
BP	GO:0007595	lactation	14/2280	49/18866	0.00150347	0.0129748	0.00975201	PAM/STAT5B/CAV1/HIF1A/GOT2/CCND1/MED1/ZBTB7B/HK2/NME1/XDH/VEGFA/OAS2/APRT	14
BP	GO:0014068	positive regulation of phosphatidylinositol 3-kinase signaling	21/2280	88/18866	0.0015515	0.0133706	0.0100495	FYN/HCLS1/PDGFRB/FGFR1/FGR/PDGFC/DCN/MYDGF/IGF1R/UNC5B/PDGFB/PTPN6/F2RL1/F2R/HCST/PIK3AP1/INSR/MAZ/RGL2/CCL5/HAX1	21
BP	GO:0072001	renal system development	53/2280	292/18866	0.0015581	0.0134088	0.0100782	PKD2/BASP1/SERPINF1/GLIS2/WWTR1/NRP1/SULF1/TGFBR1/FBN1/NOTCH3/GREM1/PDGFRB/FGFR1/PECAM1/ADAMTS1/HEYL/ACTA2/LAMB2/DCN/CD34/KANK2/LZTS2/TNS2/MPST/SOX4/PDGFB/COL4A1/FOXF1/SMAD3/ARID5B/NDUFS6/MMP9/ASS1/YAP1/NID1/SMAD7/SULF2/OVOL1/STAT1/PODXL/ODC1/SPRY1/PYGO2/AKR1B1/FSTL3/LAMA5/LGR5/VANGL2/ACAT1/SDC4/VEGFA/CTNNBIP1/BMP4	53
BP	GO:0035329	hippo signaling	13/2280	44/18866	0.0015677	0.0134276	0.0100924	AMOTL1/WWTR1/LATS2/TEAD1/WWC3/TEAD3/SAV1/AMOTL2/YAP1/STK4/TJP1/PJA2/MOB1A	13
BP	GO:1903053	regulation of extracellular matrix organization	13/2280	44/18866	0.0015677	0.0134276	0.0100924	AEBP1/ETS1/ANTXR1/FAP/EMILIN1/DDR2/PDPN/TGFB1/SMAD3/ABL1/MELTF/LRP1/FGFR4	13
BP	GO:1905521	regulation of macrophage migration	13/2280	44/18866	0.0015677	0.0134276	0.0100924	EMILIN1/MMP14/C3AR1/SLAMF8/C5AR1/CSF1R/CSF1/THBS1/TREM2/MIF/RARRES2/CCL5/MAPK3	13
BP	GO:0030851	granulocyte differentiation	11/2280	34/18866	0.00157467	0.0134276	0.0100924	RUNX1/HCLS1/EVI2B/SPI1/SP3/C1QC/CEACAM1/JAGN1/HAX1/FASN/CEBPA	11
BP	GO:0030397	membrane disassembly	7/2280	16/18866	0.00157985	0.0134276	0.0100924	NEK9/CCNB1/PLK1/DCTN1/NEK6/PAFAH1B1/CCNB2	7
BP	GO:0051081	nuclear envelope disassembly	7/2280	16/18866	0.00157985	0.0134276	0.0100924	NEK9/CCNB1/PLK1/DCTN1/NEK6/PAFAH1B1/CCNB2	7
BP	GO:0061450	trophoblast cell migration	7/2280	16/18866	0.00157985	0.0134276	0.0100924	SYDE1/C1QBP/SMURF2/GJA1/TIMP1/ARHGDIB/VEGFA	7
BP	GO:0086103	G protein-coupled receptor signaling pathway involved in heart process	7/2280	16/18866	0.00157985	0.0134276	0.0100924	ATP2B4/AKAP13/GNAI2/PLN/RAMP3/CAV1/RGS2	7
BP	GO:1901163	regulation of trophoblast cell migration	7/2280	16/18866	0.00157985	0.0134276	0.0100924	SYDE1/C1QBP/SMURF2/GJA1/TIMP1/ARHGDIB/VEGFA	7
BP	GO:0051591	response to cAMP	22/2280	94/18866	0.0015907	0.0135012	0.0101477	PKD2/COL1A1/ZFP36L1/SPARC/IGFBP5/THBD/KCNQ1/NDUFS4/PER1/DGKQ/STC1/ASS1/AQP1/CARM1/PTAFR/STAT1/BIRC2/NME1/SLC26A6/FOSL1/DUOX2/CFTR	22
BP	GO:0006778	porphyrin-containing compound metabolic process	12/2280	39/18866	0.00159709	0.0135028	0.0101489	TSPO/ATP5IF1/COX10/HMBS/HMOX1/BLVRB/HMOX2/BLVRA/ALAS1/SLC25A39/NFE2L1/UROD	12
BP	GO:0030204	chondroitin sulfate metabolic process	12/2280	39/18866	0.00159709	0.0135028	0.0101489	CSGALNACT2/BGN/VCAN/CHST15/CHST11/CHSY1/DCN/SPOCK2/IDS/HEXB/CHPF2/SLC35D1	12
BP	GO:0001736	establishment of planar polarity	27/2280	124/18866	0.00160181	0.0135028	0.0101489	CTHRC1/SFRP2/DACT1/PSMA5/SMURF2/PSMD8/AP2S1/WDR1/PSMB2/PSMB7/DVL1/SMURF1/PSMB4/ABL1/PSMB10/FZD7/PAFAH1B1/PSMB1/PSMA7/PTK7/PSMB6/PFN1/VANGL2/DVL3/DLG3/PSMD2/PSMB8	27
BP	GO:0002698	negative regulation of immune effector process	27/2280	124/18866	0.00160181	0.0135028	0.0101489	SERPING1/HTRA1/A2M/BCL6/TGFB3/SLAMF8/PTPRC/HAVCR2/C1QBP/FGL2/VSIG4/PTPN6/DUSP10/TGFB1/IL7R/SERPINB9/FOXF1/IL4R/LGALS3/HMOX1/SMAD7/CEACAM1/ZBTB7B/TMBIM6/C4BPA/ILRUN/BST2	27
BP	GO:0007164	establishment of tissue polarity	27/2280	124/18866	0.00160181	0.0135028	0.0101489	CTHRC1/SFRP2/DACT1/PSMA5/SMURF2/PSMD8/AP2S1/WDR1/PSMB2/PSMB7/DVL1/SMURF1/PSMB4/ABL1/PSMB10/FZD7/PAFAH1B1/PSMB1/PSMA7/PTK7/PSMB6/PFN1/VANGL2/DVL3/DLG3/PSMD2/PSMB8	27
BP	GO:0000209	protein polyubiquitination	60/2280	340/18866	0.00161239	0.013561	0.0101926	RNF146/FBXO32/WSB1/UBE2H/FBXW9/RNF19A/PSMA5/SMURF2/RBBP6/THOP1/RNF216/SPSB1/PSMD8/RNF126/TNFAIP3/MYLIP/TMEM129/PSMB2/TRIM22/MARCHF7/PSMB7/TRIM56/UBA52/TNKS2/TRAF5/SMURF1/UBE2J2/ANAPC11/PSMB4/PELI1/FBXW5/PSMB10/TRAF4/UBR5/TRIP12/FBXL15/RNF19B/UBE2Q2/UBE2G2/UBE2D3/UBE2E3/PSMB1/PSMA7/BIRC2/TTC3/PSMB6/UBE2M/OTUB1/STUB1/MARCHF6/UBE2R2/NFE2L1/UBE2T/ANAPC13/RBCK1/PSMD2/FBXL14/UBE2S/UBE2Q1/PSMB8	60
BP	GO:0006672	ceramide metabolic process	23/2280	100/18866	0.00161529	0.013561	0.0101926	DEGS1/CCN1/PLPP2/UGCG/RACK1/PLPP3/PLPP1/DEGS2/FA2H/HEXB/GM2A/UGT8/SPHK1/PSAP/ELOVL1/FUT6/ORMDL2/GALC/ST6GALNAC4/SMPD2/FUT3/GBA2/B4GALT5	23
BP	GO:0045807	positive regulation of endocytosis	23/2280	100/18866	0.00161529	0.013561	0.0101926	RAB31/GREM1/C3/CLIP3/AXL/SFRP4/APOE/CCL21/LDLRAP1/F2RL1/CD14/ANO6/CCL19/DNM2/TREM2/CLU/INSR/ARF1/SERPINE1/CLN3/LRP1/VPS28/VEGFA	23
BP	GO:0030038	contractile actin filament bundle assembly	24/2280	106/18866	0.00162707	0.0136044	0.0102253	EVL/NRP1/CCN2/TGFBR1/TGFB3/WAS/S1PR1/SH3PXD2B/SORBS1/ELN/SMAD3/ARAP1/TJP1/PAK2/ITGB5/ACTG1/ABL1/PDLIM1/PFN1/TPM1/ARHGEF10L/SDC4/F11R/ROCK2	24
BP	GO:0032091	negative regulation of protein binding	24/2280	106/18866	0.00162707	0.0136044	0.0102253	DACT1/PDGFB/RACK1/RUVBL2/NES/ADAM15/CAV1/DVL1/CARM1/PPP1CA/LRPAP1/PARK7/PSME3IP1/DNAJB2/GOLGA2/MAPK3/PIM2/TMBIM6/CTSZ/STUB1/AURKA/CTNNBIP1/ATP2A3/AURKB	24
BP	GO:0043149	stress fiber assembly	24/2280	106/18866	0.00162707	0.0136044	0.0102253	EVL/NRP1/CCN2/TGFBR1/TGFB3/WAS/S1PR1/SH3PXD2B/SORBS1/ELN/SMAD3/ARAP1/TJP1/PAK2/ITGB5/ACTG1/ABL1/PDLIM1/PFN1/TPM1/ARHGEF10L/SDC4/F11R/ROCK2	24
BP	GO:0010506	regulation of autophagy	61/2280	347/18866	0.00162984	0.0136091	0.0102288	PIP4K2A/IL10RA/PIP4K2B/FOXO3/TSPO/DEPP1/DCN/TRIM8/ATP13A2/BMF/ATP6V0B/IFI16/TP53INP1/PHB2/ATP5IF1/ULK1/RAB3GAP1/MLST8/HSPB8/ATG13/LAMTOR5/TREM2/NPRL2/GPR137B/UCHL1/WAC/TRIM22/CPTP/GAPDH/MFN2/HIF1A/SMURF1/TRIB3/ATP6V0D1/PARK7/DRAM1/GOLGA2/HMOX1/ABL1/PSAP/LAMTOR2/MAPK3/CAPNS1/SESN1/TAB2/LAMTOR4/KEAP1/PIM2/CLN3/HK2/POLDIP2/CAPN1/CISD2/HAX1/RAB5A/DAP/EEF1A1/BAD/SREBF2/SUPT5H/PLK2	61
BP	GO:0043409	negative regulation of MAPK cascade	37/2280	187/18866	0.0016378	0.0136572	0.0102649	EMILIN1/SFRP2/DACT1/FBLN1/PTPRC/APOE/IGF1R/QARS1/RANBP9/EPHB2/PTPN6/PER1/DUSP10/PHB/SIRPA/F2RL1/SH2B3/CAV1/UCHL1/HMGCR/HIPK3/SLC9A3R1/ABL1/RNF149/RGS2/PBK/PAFAH1B1/GPS1/SPRY1/ZMYND11/GBP1/CDK5RAP3/DUSP3/TLR4/NUP62/BMP4/KLF4	37
BP	GO:0016052	carbohydrate catabolic process	39/2280	200/18866	0.00165146	0.0137526	0.0103366	GALE/PGD/SEC13/HK3/AKR1A1/ARNT/TPI1/ENO1/MAN2B1/TPR/GPI/HEXB/GLB1/SIRT6/GM2A/PFKL/GAPDH/INSR/HIF1A/DCXR/CRYL1/PPP1CA/ALDOA/NUP153/FUT6/NDC1/SORD/PGK1/GLYCTK/PGM1/HK2/OGDH/OGT/PYGB/FUT2/ENO2/FUT8/NUP62/BAD	39
BP	GO:0060411	cardiac septum morphogenesis	19/2280	77/18866	0.00167796	0.0139357	0.0104742	ACVR1/NRP2/NRP1/TGFBR1/HEYL/CCN1/BMPR2/ROBO1/SOX4/ENG/PARVA/RBPJ/SAV1/TGFBR2/DHRS3/SMAD7/VANGL2/FGFRL1/BMP4	19
BP	GO:0061418	regulation of transcription from RNA polymerase II promoter in response to hypoxia	19/2280	77/18866	0.00167796	0.0139357	0.0104742	PSMA5/ARNT/PSMD8/RBPJ/EPAS1/ELOB/PSMB2/PSMB7/HIF1A/UBA52/PSMB4/NFE2L2/PSMB10/PSMB1/PSMA7/PSMB6/VEGFA/PSMD2/PSMB8	19
BP	GO:0006909	phagocytosis	66/2280	382/18866	0.00169362	0.0140468	0.0105578	WIPF1/FYN/RAB31/C3/PECAM1/AXL/FGR/WAS/ITGAL/ITGB2/PLPP4/ITGAM/AIF1/PTPRC/CD93/HCK/MARCO/ITGAV/FCER1G/FCGR3A/RAB34/LMAN2/SRPX/THBS1/MFGE8/MSR1/FCGR2A/NCF2/SIRPA/RACK1/F2RL1/CCL2/CD14/ANO6/DNM2/TREM2/ELMO2/PIP5K1C/DOCK1/ITGB1/CDC42SE1/GRB2/ACTG1/TYROBP/SPHK1/ABL1/TGM2/MAPK3/IGLL5/SH3BP1/SPON2/ARHGAP12/C1orf43/CLN3/TUSC2/C4BPA/ACTR2/LRP1/RAB5A/ELMO3/MYH9/GSN/C2/NCKIPSD/TLR4/SOD1	66
BP	GO:0007163	establishment or maintenance of cell polarity	42/2280	220/18866	0.0017198	0.0142448	0.0107066	AMOTL1/JAM3/MSN/CLIC4/CYTH1/CCL21/PLK1/NUMA1/PARVA/MAP4/RACK1/CCL19/GJA1/FOXF1/MAD2L1/CDH5/WDR1/KIF2C/AMOTL2/AQP1/DCTN1/FAM89B/ITGB1/LLGL2/SLC9A3R1/ARHGEF2/SH3BP1/PAFAH1B1/SPRY1/PTK7/ACTR2/PDLIM1/RND3/VANGL2/CDX2/DYNLT1/ARF6/MYH9/GSN/DLG3/ROCK2/PDZD11	42
BP	GO:2001021	negative regulation of response to DNA damage stimulus	20/2280	83/18866	0.00175097	0.0144787	0.0108824	SFRP2/USP47/CXCL12/SNAI2/DDX39B/MAGEF1/BID/CLU/MARCHF7/MIF/TAF9/ZNF385A/NUDT16L1/RPS3/UBR5/TRIP12/OTUB1/TMEM161A/CD74/BCL2L12	20
BP	GO:1901607	alpha-amino acid biosynthetic process	17/2280	66/18866	0.00175273	0.0144787	0.0108824	ATP2B4/GOT1/SHMT1/SHMT2/ENOPH1/ASL/ILVBL/PYCR1/ASS1/PARK7/GOT2/BCAT2/CLN3/GLS/SERINC3/PSAT1/GLUD1	17
BP	GO:0003231	cardiac ventricle development	28/2280	131/18866	0.0017802	0.0146861	0.0110382	ACVR1/HEG1/TGFBR1/LTBP1/SFRP2/HEYL/CCN1/COL11A1/BMPR2/ROBO1/SOX4/ENG/TGFB1/RBPJ/DNM2/FOXF1/SAV1/TGFBR2/HIF1A/CPE/SMAD7/MED1/PKP2/PTK7/VANGL2/TPM1/FGFRL1/BMP4	28
BP	GO:0010954	positive regulation of protein processing	9/2280	25/18866	0.00180092	0.0147977	0.0111221	MMP14/ENO1/CLEC3B/F12/ADAM8/MELTF/MYH9/GSN/PLGRKT	9
BP	GO:0051894	positive regulation of focal adhesion assembly	9/2280	25/18866	0.00180092	0.0147977	0.0111221	NRP1/COL16A1/MAP4K4/THY1/LIMS1/SMAD3/ABL1/SDC4/VEGFA	9
BP	GO:0097205	renal filtration	9/2280	25/18866	0.00180092	0.0147977	0.0111221	SULF1/CD34/PDGFB/F2RL1/F2R/GJA1/MCAM/SULF2/EMP2	9
BP	GO:0001892	embryonic placenta development	21/2280	89/18866	0.00180368	0.0148007	0.0111244	PKD2/ZFP36L1/CCN1/ARNT/PDGFB/RBPJ/WNT2/SP3/EPAS1/HIF1A/MDFI/STK4/GRB2/SOCS3/MED1/PHLDA2/NR2F2/ST14/NSDHL/CDX2/CEBPA	21
BP	GO:0031331	positive regulation of cellular catabolic process	67/2280	390/18866	0.00181805	0.0148988	0.0111981	PIP4K2A/PIP4K2B/DACT1/FOXO3/ZFP36L1/MSN/DCN/TRIM8/APOE/RNF19A/TP53INP1/CDC20/PHB2/ATP5IF1/ARNT/ULK1/PLK1/RAB3GAP1/MAGEF1/HSPB8/RACK1/TREM2/CLU/NPRL2/TNFAIP3/HSPBP1/ENDOG/CAV1/ADAM8/SIRT6/WAC/TRIM22/DVL1/INSR/MFN2/SUMO1/HIF1A/SMURF1/TRIB3/PARK7/DNAJB2/HMOX1/SMAD7/NFE2L2/TRIB2/MAPK3/NUB1/RNF19B/SESN1/USP5/KEAP1/PIM2/GRSF1/HK2/TARDBP/LRP1/STUB1/POLR2G/CEBPA/CTSC/SGTA/AURKA/ROCK2/CCDC22/BAD/SUPT5H/PL…	67
BP	GO:0040013	negative regulation of locomotion	68/2280	397/18866	0.00182444	0.0149314	0.0112226	EVL/DPYSL3/SERPINF1/NRP1/SULF1/EMILIN1/GREM1/THY1/SFRP2/SLAMF8/FOXO3/WAS/COL3A1/ATP2B4/FBLN1/MMRN2/CYP1B1/SEMA7A/CLIC4/PODN/CXCL12/AIF1/DCN/IGFBP5/APOE/ROBO1/TP53INP1/CCL21/THBS1/RAP2B/ENG/VCL/DUSP10/CXCL13/STC1/TGFB1/CCL2/CYGB/GJA1/ADAM15/APOD/MIF/SEMA4C/OSBPL8/IGFBP3/CLDN5/TIMP1/SLC9A3R1/ARHGDIB/HMOX1/SMAD7/NFE2L2/SERPINE1/IDH2/ARRDC3/NR2F2/CORO1B/CSNK2B/LRP1/BST2/TPM1/DUSP3/ARHGAP4/IFITM1/CLDN…	68
BP	GO:0016125	sterol metabolic process	34/2280	169/18866	0.00185056	0.0151178	0.0113627	NFYB/CYP1B1/EBP/APOE/LDLRAP1/APOC1/FDFT1/DHCR24/DGKQ/EPHX2/LSS/HMGCR/FDPS/RAN/ACAT2/ARV1/MSMO1/NFYA/LIPA/FDXR/FASN/NSDHL/SP1/DHCR7/CEBPA/NFE2L1/NPC2/ERLIN1/IDI1/GBA2/SOD1/SCAP/SREBF2/CFTR	34
BP	GO:1903510	mucopolysaccharide metabolic process	25/2280	113/18866	0.00185495	0.0151178	0.0113627	CSGALNACT2/BGN/VCAN/CHST15/CHST11/CHSY1/PRELP/CHST14/LUM/DCN/SPOCK2/IDS/PDGFB/TGFB1/HEXB/GLB1/ST3GAL1/CHPF2/SLC35D1/PIM1/HMMR/B3GNT2/B4GALT5/FMOD/GNS	25
BP	GO:0042116	macrophage activation	23/2280	101/18866	0.00185699	0.0151178	0.0113627	ITGB2/C5AR1/ITGAM/AIF1/PTPRC/CD93/HAVCR2/C1QA/THBS1/VSIG4/TREM2/CLU/IL4R/GPR137B/MIF/TYROBP/SPHK1/TNIP2/PJA2/CEBPA/CTSC/TLR4/CD74	23
BP	GO:0032760	positive regulation of tumor necrosis factor production	14/2280	50/18866	0.00185946	0.0151178	0.0113627	PTPRC/LY96/FCER1G/SASH3/CD14/CCL19/CLU/MIF/CD2/PTAFR/ARHGEF2/SPON2/IL23A/TLR4	14
BP	GO:0051653	spindle localization	14/2280	50/18866	0.00185946	0.0151178	0.0113627	PLK1/NUMA1/MAP4/GJA1/MAD2L1/DCTN1/ITGB1/LLGL2/ARHGEF2/PAFAH1B1/SPRY1/ACTR2/DYNLT1/MYH9	14
BP	GO:2001237	negative regulation of extrinsic apoptotic signaling pathway	24/2280	107/18866	0.00186189	0.0151178	0.0113627	FYN/ACVR1/NRP1/TGFBR1/SFRP2/PRDX2/SNAI2/ITGAV/ITPRIP/THBS1/UNC5B/PEA15/TNFAIP3/ICAM1/YAP1/PARK7/LGALS3/HMOX1/ARHGEF2/SERPINE1/TNFRSF10A/SH3RF1/ZMYND11/BMP4	24
BP	GO:0002237	response to molecule of bacterial origin	62/2280	356/18866	0.00189015	0.0153271	0.01152	VIM/GGT5/IL10RA/AXL/PRDX2/SPARC/C5AR1/TSPO/CSF2RB/DCN/LY96/LOXL1/HCK/HAVCR2/MRC1/SSC5D/AKAP12/EDN1/THBD/CNP/MAPKAPK3/CD40/PABPN1/DUSP10/SIRPA/CXCL13/TGFB1/CCL2/CD14/F2R/GJA1/TREM2/LTF/TNFAIP3/ICAM1/MIF/MGST2/ASS1/CXCL9/PTAFR/CASP1/PRDX3/ADH5/ACP5/ABL1/PELI1/TNIP2/SERPINE1/CCL5/MGST1/MAPK3/TAB2/MAPKAPK2/SPON2/NFKB2/BCL10/COMT/CDK4/NFKBIA/CXCL1/CXCL3/TLR4	62
BP	GO:1902850	microtubule cytoskeleton organization involved in mitosis	30/2280	144/18866	0.00190368	0.0154165	0.0115873	CDC20/FLNA/CCNB1/PLK1/POC1A/NUMA1/TPR/MAP4/GJA1/RCC1/MAD2L1/BIRC5/DCTN1/ITGB1/RAN/TUBG1/GOLGA2/DRG1/ARHGEF2/PAFAH1B1/SPRY1/HNRNPU/SUN2/RACGAP1/DYNLT1/AURKA/SMC3/NUP62/AURKB/PLK2	30
BP	GO:0007088	regulation of mitotic nuclear division	33/2280	163/18866	0.00192184	0.0155433	0.0116825	PDGFRB/EDN1/CDC20/PHB2/AURKAIP1/CCNB1/PLK1/NUMA1/OBSL1/PDGFB/TPR/RCC1/MAD2L1/PPP1R9B/INSR/ANAPC11/NEK6/SPHK1/NAA10/DRG1/FBXW5/CDT1/CUL7/CAV2/PTTG1/HNRNPU/PKMYT1/RANBP1/NFE2L1/AURKA/NUP62/BMP4/AURKB	33
BP	GO:0072329	monocarboxylic acid catabolic process	29/2280	138/18866	0.00195621	0.0158006	0.0118759	HADH/PGD/ECHS1/AKR1A1/CPT2/CYP4F11/MCAT/GCDH/ABCD3/HSD17B4/ACADS/PCCB/ILVBL/FAAH/ECI1/MFSD2A/DCXR/CRYL1/ACAT2/SORD/HADHA/SLC27A4/PCK2/ACAT1/ETFA/SLC27A2/SCP2/ETFB/LYPLA2	29
BP	GO:0043114	regulation of vascular permeability	13/2280	45/18866	0.00196427	0.0158036	0.0118782	APOE/AKAP12/TJP3/TGFB1/CDH5/RAMP2/DDAH1/TJP1/CLDN5/CEACAM1/C2CD4B/VEGFA/CTNNBIP1	13
BP	GO:0051293	establishment of spindle localization	13/2280	45/18866	0.00196427	0.0158036	0.0118782	PLK1/NUMA1/MAP4/GJA1/MAD2L1/DCTN1/ITGB1/LLGL2/ARHGEF2/PAFAH1B1/SPRY1/DYNLT1/MYH9	13
BP	GO:0060412	ventricular septum morphogenesis	13/2280	45/18866	0.00196427	0.0158036	0.0118782	ACVR1/TGFBR1/HEYL/BMPR2/ROBO1/SOX4/RBPJ/SAV1/TGFBR2/SMAD7/VANGL2/FGFRL1/BMP4	13
BP	GO:0000132	establishment of mitotic spindle orientation	10/2280	30/18866	0.00198183	0.0158623	0.0119223	PLK1/NUMA1/GJA1/MAD2L1/DCTN1/ITGB1/ARHGEF2/PAFAH1B1/SPRY1/DYNLT1	10
BP	GO:0010758	regulation of macrophage chemotaxis	10/2280	30/18866	0.00198183	0.0158623	0.0119223	C3AR1/SLAMF8/C5AR1/CSF1R/CSF1/THBS1/MIF/RARRES2/CCL5/MAPK3	10
BP	GO:0033688	regulation of osteoblast proliferation	10/2280	30/18866	0.00198183	0.0158623	0.0119223	FBLN5/TMEM119/GREM1/CTHRC1/CCN1/ITGAV/EIF2AK2/LTF/SMAD3/ABL1	10
BP	GO:0071711	basement membrane organization	10/2280	30/18866	0.00198183	0.0158623	0.0119223	LAMB2/PXDN/COL4A1/MMP11/CAV1/RAMP2/LAMB1/ITGB1/NID1/CAV2	10
BP	GO:0010565	regulation of cellular ketone metabolic process	37/2280	189/18866	0.00199073	0.015913	0.0119604	OAZ2/ATP2B4/PSMA5/APOC1/DGKQ/DKK3/PSMD8/CAV1/SLC7A7/PSMB2/PSMB7/MFSD2A/MID1IP1/TRIB3/CLCN2/PARK7/PSMB4/PDK4/PSMB10/ELOVL5/CEACAM1/ODC1/PSMB1/LPGAT1/OAZ1/CLN3/PSMA7/H6PD/PSMB6/COMT/FGFR4/NFE2L1/ERLIN1/PSMD2/SCAP/CD74/PSMB8	37
BP	GO:0051251	positive regulation of lymphocyte activation	62/2280	357/18866	0.00202395	0.0161576	0.0121443	RUNX1/CD83/FYN/VCAM1/BCL6/MMP14/THY1/AXL/CD4/CD320/AIF1/RUNX3/PTPRC/LILRB4/IL6ST/HAVCR2/STAT5B/CCL21/SASH3/ZMIZ1/GPR183/SOX4/CD27/PTPN6/CD40/DUSP10/SIRPA/TGFB1/CCL2/CCL19/IL7R/CLCF1/IL4R/DNAJA3/CAV1/TGFBR2/ADAM8/MIF/HLA-DPB1/CD3E/PAK2/GRB2/TYROBP/PELI1/RPS3/TNIP2/CCL5/HLA-DPA1/CARD11/IGLL5/ZP3/ZBTB7B/HLA-DMB/BCL10/PNP/SART1/CD276/IL23A/TLR4/LCK/CD74/BAD	62
BP	GO:0098751	bone cell development	11/2280	35/18866	0.00204887	0.0163355	0.0122779	PIP4K2A/FBN1/GPR68/FAM20C/PTPN6/SH2B3/LTF/TYROBP/ZNF385A/MED1/PAFAH1B1	11
BP	GO:0051090	regulation of DNA-binding transcription factor activity	76/2280	455/18866	0.00206636	0.0164537	0.0123668	PKD2/GLIS2/HCLS1/GREM1/DDR2/HEYL/PTGIS/PRDX2/ITGB2/CYP1B1/SFRP4/TRIM8/HCK/HAVCR2/EDN1/PHB2/FLNA/TERF2IP/CD40/PRNP/ATF2/EIF2AK2/PLPP3/LAMTOR5/WNT2/LTF/CLU/SAV1/TNFAIP3/SMAD3/ARID5B/SGK1/CAV1/ADAM8/TRIM22/ICAM1/SUMO1/UBA52/MDFI/CARM1/TRAF5/PARK7/CREBZF/PRDX3/HMOX1/SPHK1/PELI1/RPS3/TRIM25/SMAD7/ARHGEF2/PIM1/CARD11/MAPK3/TAB2/KEAP1/NFKB2/CRTC2/BCL10/TRIM15/CDK5RAP3/LRRFIP1/TMSB4X/NFKBIA/CIB1/DAP/FOSL…	76
BP	GO:0042255	ribosome assembly	17/2280	67/18866	0.00208884	0.0165808	0.0124624	C1QBP/MRPL22/MRPS2/MRPL20/MRPS7/RPS14/RPS5/RPL5/RPSA/RPLP0/RPS28/RPS15/MRPL11/TRAF7/MRTO4/RPL12/RPL3	17
BP	GO:0006029	proteoglycan metabolic process	21/2280	90/18866	0.00208983	0.0165808	0.0124624	CSGALNACT2/BGN/VCAN/SULF1/CHST15/CHST11/CHSY1/CHST14/COL11A1/DCN/ADAMTS12/BMPR2/GAL3ST4/SPOCK2/IDS/HEXB/CHPF2/SLC35D1/SULF2/VANGL2/GPC1	21
BP	GO:0060759	regulation of response to cytokine stimulus	38/2280	196/18866	0.00209038	0.0165808	0.0124624	RUNX1/IL1R1/CLIP3/AXL/PTPRC/ROBO1/PXDN/EDN1/CSF1/TTLL12/PTPN6/RACK1/F2RL1/SH2B3/TREM2/TNFAIP3/ADAR/CAV1/SUMO1/HIF1A/CXCR4/CASP1/TAF9/SOCS3/SAMHD1/PARP14/SPHK1/CCL5/MED1/STAT1/PAFAH1B1/ECM1/LSM14A/BIRC2/TLR4/RBCK1/CD74/KLF4	38
BP	GO:0003279	cardiac septum development	25/2280	114/18866	0.00210877	0.0166415	0.0125079	ACVR1/NRP2/HEG1/NRP1/TGFBR1/LTBP1/HEYL/MYH10/CCN1/BMPR2/PLXND1/ROBO1/SOX4/ENG/PARVA/RBPJ/DNM2/SAV1/TGFBR2/DHRS3/SMAD7/PTK7/VANGL2/FGFRL1/BMP4	25
BP	GO:0031529	ruffle organization	15/2280	56/18866	0.0021088	0.0166415	0.0125079	EVL/PDGFRB/AIF1/CSF1R/CCL21/SNX10/PLEK/CAV1/ICAM1/CORO1B/EPS8L3/PFN1/TPM1/ARF6/ARFIP2	15
BP	GO:0070228	regulation of lymphocyte apoptotic process	15/2280	56/18866	0.0021088	0.0166415	0.0125079	BCL6/PRELID1/TSC22D3/CD27/IL7R/ADAM8/MIF/HIF1A/NOC2L/LGALS3/CCL5/BCL10/CD74/BMP4/AURKB	15
BP	GO:1904645	response to amyloid-beta	15/2280	56/18866	0.0021088	0.0166415	0.0125079	FYN/VCAM1/MMP2/FOXO3/IGF1R/PRNP/GJA1/TREM2/RAMP3/ICAM1/MMP9/BCL2L2/ABCC1/LRP1/TLR4	15
BP	GO:0006024	glycosaminoglycan biosynthetic process	24/2280	108/18866	0.00212503	0.0167034	0.0125545	CSGALNACT2/BGN/VCAN/CHST15/CHST11/CHSY1/PDGFRB/PRELP/CHST14/LUM/SDC2/DCN/SDC3/PDGFB/TGFB1/ST3GAL1/CHPF2/HSPG2/SLC35D1/B3GNT2/SDC4/GPC1/B4GALT5/FMOD	24
BP	GO:0060071	Wnt signaling pathway, planar cell polarity pathway	24/2280	108/18866	0.00212503	0.0167034	0.0125545	CTHRC1/SFRP2/DACT1/PSMA5/SMURF2/PSMD8/AP2S1/PSMB2/PSMB7/DVL1/SMURF1/PSMB4/ABL1/PSMB10/FZD7/PSMB1/PSMA7/PTK7/PSMB6/PFN1/VANGL2/DVL3/PSMD2/PSMB8	24
BP	GO:0030502	negative regulation of bone mineralization	8/2280	21/18866	0.00213163	0.0167034	0.0125545	GREM1/CCR1/RFLNB/SRGN/LTBP3/HIF1A/ECM1/RFLNA	8
BP	GO:0033630	positive regulation of cell adhesion mediated by integrin	8/2280	21/18866	0.00213163	0.0167034	0.0125545	SFRP2/CCL21/PTPN6/CXCL13/CD3E/CCL5/PODXL/CIB1	8
BP	GO:0090280	positive regulation of calcium ion import	8/2280	21/18866	0.00213163	0.0167034	0.0125545	PDGFRB/CXCL12/PDGFB/STC1/CCL2/RAMP3/LGALS3/ATP2C2	8
BP	GO:0031960	response to corticosteroid	33/2280	164/18866	0.00213287	0.0167034	0.0125545	SERPINF1/CCN2/CYBB/FOXO3/FIBIN/COL1A1/FBXO32/ZFP36L1/SPARC/AKAP13/AIF1/EDN1/PAM/GOT1/ENG/KLF9/STC1/GLB1/ICAM1/AIFM1/ASS1/AQP1/PTAFR/RPL27/CCND1/HSD11B2/HNRNPU/IGFBP7/EIF4EBP1/PCK2/FOSL1/PCNA/BAD	33
BP	GO:0006575	cellular modified amino acid metabolic process	37/2280	190/18866	0.00219065	0.0171342	0.0128783	GGT5/GSR/GGT6/SERINC1/CTSK/AHCY/SHMT1/SHMT2/CPQ/ETHE1/ALDH4A1/CKMT1A/GSTM4/PLA2G4F/MGST2/ASS1/OSBPL8/PARK7/CTSB/DUOXA2/FOLR2/GOT2/NFE2L2/CHAC1/SERINC2/MED1/GSTK1/FPGS/SULT1B1/PCYOX1/PLAAT3/SERINC3/NFE2L1/DUOX2/PEMT/SOD1/PDZD11	37
BP	GO:0060560	developmental growth involved in morphogenesis	44/2280	236/18866	0.00219481	0.017145	0.0128864	NRP2/NRP1/NDN/SFRP2/LAMB2/FN1/SEMA7A/POSTN/CXCL12/S1PR1/LZTS2/APOE/BMPR2/CSF1/ULK1/MACF1/KDM5B/VCL/TNC/DBN1/DNM2/TGFBR2/IST1/SIRT6/DVL1/SEMA4C/CXCR4/YAP1/SMURF1/L1CAM/ITGB1/ABL1/MED1/PAFAH1B1/SPRY1/CRABP2/PTK7/LRP1/VANGL2/SPP1/VEGFA/ARHGAP4/AURKA/BMP4	44
BP	GO:0051271	negative regulation of cellular component movement	68/2280	400/18866	0.00221253	0.0172167	0.0129403	EVL/DPYSL3/SERPINF1/NRP1/SULF1/EMILIN1/GREM1/THY1/SFRP2/SLAMF8/FOXO3/WAS/COL3A1/ATP2B4/FBLN1/MMRN2/CYP1B1/SEMA7A/CLIC4/PODN/CXCL12/AIF1/DCN/IGFBP5/APOE/ROBO1/TP53INP1/CCL21/THBS1/ACTN1/RAP2B/ENG/VCL/DUSP10/CXCL13/STC1/TGFB1/CCL2/CYGB/GJA1/ADAM15/APOD/MIF/SEMA4C/OSBPL8/IGFBP3/CLDN5/TIMP1/SLC9A3R1/ARHGDIB/HMOX1/SMAD7/NFE2L2/SERPINE1/IDH2/NR2F2/CORO1B/CSNK2B/LRP1/BST2/TPM1/DUSP3/ARHGAP4/IFITM1/CLDN3…	68
BP	GO:0070227	lymphocyte apoptotic process	18/2280	73/18866	0.00221376	0.0172167	0.0129403	BCL6/PRELID1/TSC22D3/BAK1/CD27/IL7R/DNAJA3/ADAM8/MIF/HIF1A/NOC2L/LGALS3/CCL5/BCL10/TNFRSF21/CD74/BMP4/AURKB	18
BP	GO:1902036	regulation of hematopoietic stem cell differentiation	18/2280	73/18866	0.00221376	0.0172167	0.0129403	RUNX1/PSMA5/PSMD8/EIF2AK2/PSMB2/PSMB7/HSPA9/YAP1/PSMB4/ABL1/NFE2L2/PSMB10/LDB1/PSMB1/PSMA7/PSMB6/PSMD2/PSMB8	18
BP	GO:1903707	negative regulation of hemopoiesis	32/2280	158/18866	0.00221513	0.0172167	0.0129403	RUNX1/FBN1/MAFB/BCL6/GPR68/INHBA/PRDX2/ZFP36L1/RUNX3/LILRB4/PIAS3/STAT5B/FGL2/LTF/IL4R/GPR137B/HSPA9/PRMT1/C1QC/SMAD7/NRARP/NFE2L2/LDB1/CEACAM1/ZBTB7B/NME1/FSTL3/NFKBIA/CIB1/TLR4/CD74/BMP4	32
BP	GO:0002695	negative regulation of leukocyte activation	36/2280	184/18866	0.00229361	0.0178043	0.0133819	RUNX1/GPNMB/BCL6/INHBA/AXL/LRRC32/FGR/PRDX2/RUNX3/PTPRC/MNDA/HAVCR2/FGL2/VSIG4/PTPN6/TWSG1/PRNP/FOXF1/IL4R/TNFAIP3/MARCHF7/TYROBP/PRKAR1A/LGALS3/HMOX1/PELI1/SMAD7/NRARP/CEACAM1/ZBTB7B/HLA-DRB1/DUSP3/SDC4/TNFRSF21/CD74/BMP4	36
BP	GO:1900180	regulation of protein localization to nucleus	27/2280	127/18866	0.00230624	0.0178521	0.0134179	FYN/GLIS2/HCLS1/MDFIC/LILRB4/TRIM8/ATP13A2/LZTS2/FLNA/PLK1/TPR/TGFB1/LAMTOR5/SMAD3/APOD/PARK7/RAN/UBR5/CCT2/CCT7/ILRUN/TARDBP/CDK5RAP3/MCRS1/NUP62/BMP4/NUTF2	27
BP	GO:0120192	tight junction assembly	19/2280	79/18866	0.00230731	0.0178521	0.0134179	RUNX1/PECAM1/CLDN7/CRB3/RAB13/SNAI2/GJA1/CDH5/RAMP2/TJP1/PAK2/CLDN5/ESAM/ACTG1/LSR/F11R/ROCK2/CLDN3/CLDN4	19
BP	GO:0030888	regulation of B cell proliferation	16/2280	62/18866	0.00231422	0.0178521	0.0134179	BCL6/CD320/PTPRC/MNDA/SASH3/GPR183/CD40/CLCF1/MIF/TYROBP/PELI1/CARD11/MZB1/TLR4/TNFRSF21/CD74	16
BP	GO:0051851	modulation by host of symbiont process	16/2280	62/18866	0.00231422	0.0178521	0.0134179	APOE/CSF1R/PHB/STOM/LTF/HSPA8/AQP1/SNW1/HDAC1/NUCKS1/CCL5/CAV2/TAF11/TARDBP/SP1/SMARCB1	16
BP	GO:2000351	regulation of endothelial cell apoptotic process	16/2280	62/18866	0.00231422	0.0178521	0.0134179	FOXO3/COL18A1/THBS1/CD40/CD248/CCL2/ANO6/TNFAIP3/CDH5/RAMP2/ICAM1/ABL1/TNIP2/NFE2L2/SERPINE1/ANGPTL4	16
BP	GO:0048880	sensory system development	67/2280	394/18866	0.00235466	0.0181414	0.0136353	VIM/MAF/SERPINF1/COL8A2/COL8A1/NRP1/TGFBR1/FBN1/PDGFRB/C3/MFAP5/ZEB1/THY1/ALDH1A3/INHBA/MYH10/COL5A2/COL5A1/CRYAB/EFEMP1/ATP2B4/LAMB2/PBX2/ITGAM/CYP1B1/CLIC4/ZHX2/BMPR2/SH3PXD2B/C1QA/TUG1/BAK1/OBSL1/RAB3GAP1/EPHB2/COL4A1/MFAP2/KDM5B/MAB21L2/TWSG1/RING1/WNT2/SP3/NES/SMAD3/TGFBR2/CHRDL1/MFN2/MFSD2A/HIF1A/CLCN2/SLC44A4/SKI/IMPDH2/HDAC1/SKIL/MED1/SMOC1/SPRY1/PYGO2/TGIF2/MAX/CDK4/VEGFA/C12orf57/BMP4/K…	67
BP	GO:0110110	positive regulation of animal organ morphogenesis	20/2280	85/18866	0.00237275	0.018258	0.013723	BASP1/ACVR1/TGFBR1/GREM1/FGFR1/CD34/ROBO1/EDN1/CSF1/ENG/RBPJ/WNT2/TNFAIP3/TGFBR2/PIM1/MED1/SRSF6/SPRY1/VEGFA/BMP4	20
BP	GO:0044344	cellular response to fibroblast growth factor stimulus	30/2280	146/18866	0.00237602	0.0182605	0.0137248	SULF1/CCN2/FGFR1/COL1A1/ZFP36L1/POSTN/FAM20C/RBFOX2/THBS1/NCBP2/TIA1/KDM5B/CXCL13/CCL2/POLR2L/POLR2I/HNRNPH1/GRB2/POLR2E/SULF2/CCL5/MAPK3/SPRY1/POLR2G/HNRNPF/FGFRL1/FGFR4/GPC1/NPTN/FGFBP1	30
BP	GO:0034660	ncRNA metabolic process	81/2280	493/18866	0.00240485	0.0184122	0.0138388	SARS1/NHP2/SLFN11/PPA2/HSD17B10/RTCB/QARS1/RPS8/PARN/URM1/PUSL1/ERI3/MPHOSPH10/SMAD3/ADAR/IMP4/DDX49/NPM3/RPS14/WDR4/ADAT3/YARS1/RPL5/MARS1/INTS11/RPS2/FARSA/RPS28/DDX17/MARS2/RPS9/RPS15/RAN/IARS1/MRTO4/SSB/WDR18/SNU13/MRM3/TARBP1/POLR3K/RRP9/THUMPD1/RPL27/RPL10A/SUV39H1/LARS2/DUS1L/NOP14/RPL35/RPUSD1/RPS16/RPS21/NOB1/KRI1/INTS10/NOP58/WDR75/EXOSC4/FBL/FAM207A/SND1/GRSF1/QTRT1/TBL3/CTU1/RPP25L/NO…	81
BP	GO:0003198	epithelial to mesenchymal transition involved in endocardial cushion formation	7/2280	17/18866	0.00240755	0.0184122	0.0138388	ACVR1/TGFBR1/HEYL/SNAI2/ENG/RBPJ/TGFBR2	7
BP	GO:0042249	establishment of planar polarity of embryonic epithelium	7/2280	17/18866	0.00240755	0.0184122	0.0138388	CTHRC1/SFRP2/DVL1/PAFAH1B1/PTK7/VANGL2/DVL3	7
BP	GO:0035265	organ growth	37/2280	191/18866	0.00240768	0.0184122	0.0138388	BASP1/THBS3/HEG1/FBLN5/TGFBR1/PDGFRB/DDR2/FGFR1/LATS2/AKAP13/S1PR1/EDN1/CCNB1/SASH3/DDX39B/POC1A/WWC3/STC1/RBPJ/ANXA6/GJA1/WNT2/SAV1/TGFBR2/SIRT6/COMP/CARM1/YAP1/STK4/PRKAR1A/YBX3/RGS2/PIM1/PSAP/TMEM38B/ECM1/SOD1	37
BP	GO:0008202	steroid metabolic process	58/2280	332/18866	0.00241344	0.0184335	0.0138548	FGFR1/NFYB/TSPO/CYP1B1/EBP/APOE/SNAI2/STAT5B/LDLRAP1/APOC1/FDFT1/DHCR24/OSBPL3/DGKQ/EPHX2/DKK3/HSD17B4/LSS/HMGCR/CLCN2/FDPS/RAN/ACAT2/ARV1/DHRS11/MSMO1/MED1/NFYA/LIPA/HSD11B2/SULT1B1/IGFBP7/FDXR/H6PD/ATP1A1/AKR1B1/FASN/NSDHL/STUB1/COMT/SP1/ACAT1/DHCR7/CEBPA/FGFR4/SPP1/NFE2L1/NPC2/ERLIN1/IDI1/GBA2/SOD1/SLC27A2/ATP8B1/SCP2/SCAP/SREBF2/CFTR	58
BP	GO:0043406	positive regulation of MAP kinase activity	48/2280	264/18866	0.00242922	0.0185311	0.0139282	TGFBR1/PDGFRB/FGFR1/MDFIC/MAP4K5/TGFB3/PRDX2/PDGFC/C5AR1/AKAP13/PTPRC/ROBO1/EDN1/THBS1/MAPKAPK3/PDGFB/CD40/MAP2K2/PEA15/EIF2AK2/TGFB1/CCL19/F2R/DAXX/ADAM8/MIF/INSR/CXCR4/UBA52/GDF15/GADD45B/TRAF7/SHC1/RPS3/LAMTOR2/PBK/MAPK3/IGFBP6/TAB2/MAPKAPK2/VANGL2/DVL3/GADD45G/VEGFA/TLR4/SOD1/CD74/BMP4	48
BP	GO:0120162	positive regulation of cold-induced thermogenesis	22/2280	97/18866	0.00243277	0.0185352	0.0139313	HADH/PDGFC/FH/IGF1R/CPT2/MFAP2/GJA1/IL4R/EPAS1/CAV1/SIRT6/MFN2/CXCR4/FABP4/G0S2/ZBTB7B/GNAS/OGT/GADD45G/VEGFA/PEMT/PLAC8	22
BP	GO:0030206	chondroitin sulfate biosynthetic process	9/2280	26/18866	0.00246231	0.0186912	0.0140485	CSGALNACT2/BGN/VCAN/CHST15/CHST11/CHSY1/DCN/CHPF2/SLC35D1	9
BP	GO:0032967	positive regulation of collagen biosynthetic process	9/2280	26/18866	0.00246231	0.0186912	0.0140485	VIM/CCN2/PDGFRB/TGFB3/ENG/TGFB1/F2R/SUCO/BMP4	9
BP	GO:0090025	regulation of monocyte chemotaxis	9/2280	26/18866	0.00246231	0.0186912	0.0140485	GREM1/SLAMF8/CXCL12/AIF1/CCR1/PLA2G7/ANO6/SERPINE1/CCL5	9
BP	GO:0072577	endothelial cell apoptotic process	17/2280	68/18866	0.00247725	0.0187815	0.0141164	FOXO3/COL18A1/BMPR2/THBS1/CD40/CD248/CCL2/ANO6/TNFAIP3/CDH5/RAMP2/ICAM1/ABL1/TNIP2/NFE2L2/SERPINE1/ANGPTL4	17
BP	GO:0002903	negative regulation of B cell apoptotic process	6/2280	13/18866	0.00249153	0.0188435	0.014163	BCL6/MIF/NOC2L/BCL10/CD74/AURKB	6
BP	GO:0051764	actin crosslink formation	6/2280	13/18866	0.00249153	0.0188435	0.014163	DPYSL3/AIF1/FLNA/MARCKS/ACTN1/BAIAP2L2	6
BP	GO:0150063	visual system development	66/2280	388/18866	0.00250597	0.0189095	0.0142126	VIM/MAF/SERPINF1/COL8A2/COL8A1/NRP1/TGFBR1/FBN1/PDGFRB/C3/MFAP5/ZEB1/THY1/ALDH1A3/INHBA/MYH10/COL5A2/COL5A1/CRYAB/EFEMP1/ATP2B4/LAMB2/PBX2/ITGAM/CYP1B1/CLIC4/ZHX2/BMPR2/SH3PXD2B/C1QA/TUG1/BAK1/OBSL1/RAB3GAP1/EPHB2/COL4A1/MFAP2/KDM5B/MAB21L2/TWSG1/RING1/WNT2/SP3/NES/SMAD3/TGFBR2/CHRDL1/MFN2/MFSD2A/HIF1A/CLCN2/SKI/IMPDH2/HDAC1/SKIL/MED1/SMOC1/SPRY1/PYGO2/TGIF2/MAX/CDK4/VEGFA/C12orf57/BMP4/KLF4	66
BP	GO:0006022	aminoglycan metabolic process	34/2280	172/18866	0.00250637	0.0189095	0.0142126	CSGALNACT2/BGN/VCAN/CHST15/CHST11/CHSY1/PDGFRB/PRELP/CHST14/LUM/SDC2/DCN/SPOCK2/IDS/SDC3/PDGFB/TGFB1/HEXB/GLB1/ST3GAL1/CHPF2/HSPG2/SLC35D1/PIM1/FUCA1/CHI3L1/HMMR/B3GNT2/SDC4/GPC1/HGSNAT/B4GALT5/FMOD/GNS	34
BP	GO:0043112	receptor metabolic process	38/2280	198/18866	0.00251644	0.0189623	0.0142523	RAB31/GREM1/ITGB2/SFRP4/APOE/PICALM/ITGAV/EDN1/PLEKHJ1/FCER1G/LDLRAP1/RAB29/TGFB1/AP2S1/DNM2/RAMP3/CAV1/MYLIP/ARAP1/RAMP2/INSR/HIF1A/SMURF1/ARF1/LRPAP1/ITGB1/GRB2/HDAC1/CEACAM1/CAPN1/CLTA/PHETA2/LRP1/RAB5A/FUT8/VEGFA/SCAP/SDCBP	38
BP	GO:0060760	positive regulation of response to cytokine stimulus	15/2280	57/18866	0.00254771	0.0191512	0.0143943	IL1R1/AXL/EDN1/CSF1/TREM2/HIF1A/CXCR4/CASP1/TAF9/PARP14/MED1/PAFAH1B1/LSM14A/TLR4/CD74	15
BP	GO:1905517	macrophage migration	15/2280	57/18866	0.00254771	0.0191512	0.0143943	EMILIN1/MMP14/C3AR1/SLAMF8/C5AR1/CSF1R/CSF1/THBS1/CCL2/TREM2/MIF/LGALS3/RARRES2/CCL5/MAPK3	15
BP	GO:0071774	response to fibroblast growth factor	31/2280	153/18866	0.00255388	0.0191743	0.0144116	SULF1/CCN2/FGFR1/COL1A1/ZFP36L1/POSTN/FAM20C/RBFOX2/THBS1/NCBP2/TIA1/KDM5B/TNC/CXCL13/CCL2/POLR2L/POLR2I/HNRNPH1/GRB2/POLR2E/SULF2/CCL5/MAPK3/SPRY1/POLR2G/HNRNPF/FGFRL1/FGFR4/GPC1/NPTN/FGFBP1	31
BP	GO:0030890	positive regulation of B cell proliferation	12/2280	41/18866	0.00256439	0.0191833	0.0144184	BCL6/CD320/PTPRC/SASH3/GPR183/CD40/CLCF1/MIF/PELI1/CARD11/TLR4/CD74	12
BP	GO:0050434	positive regulation of viral transcription	12/2280	41/18866	0.00256439	0.0191833	0.0144184	MDFIC/POLR2L/POLR2I/SNW1/POLR2E/NUCKS1/TAF11/NELFB/SP1/POLR2G/SMARCB1/SUPT5H	12
BP	GO:0071548	response to dexamethasone	12/2280	41/18866	0.00256439	0.0191833	0.0144184	SERPINF1/FOXO3/FIBIN/FBXO32/EDN1/ICAM1/ASS1/AQP1/PTAFR/EIF4EBP1/PCK2/PCNA	12
BP	GO:0050858	negative regulation of antigen receptor-mediated signaling pathway	10/2280	31/18866	0.00261282	0.0194983	0.0146552	THY1/LILRB4/PTPN6/PRNP/LPXN/LGALS3/CEACAM1/PHPT1/GBP1/DUSP3	10
BP	GO:0098868	bone growth	10/2280	31/18866	0.00261282	0.0194983	0.0146552	THBS3/FBLN5/DDR2/POC1A/STC1/ANXA6/TGFBR2/COMP/CARM1/ECM1	10
BP	GO:0006007	glucose catabolic process	11/2280	36/18866	0.00263277	0.0195998	0.0147315	HK3/TPI1/ENO1/GPI/PFKL/GAPDH/ALDOA/PGK1/HK2/ENO2/BAD	11
BP	GO:0010543	regulation of platelet activation	11/2280	36/18866	0.00263277	0.0195998	0.0147315	APOE/THBD/FCER1G/PDGFB/PLEK/PDPN/SH2B3/C1QTNF1/CEACAM1/TLR4/F11R	11
BP	GO:0044409	entry into host	30/2280	147/18866	0.00264763	0.0196868	0.0147968	ITGA5/AXL/CD4/SELPLG/TRIM8/MRC1/ITGAV/CTSL/PHB/CAV1/TRIM22/ICAM1/CXCR4/RPSA/ITGB5/ITGB1/CTSB/GRB2/TRIM25/NUP153/CAV2/HLA-DRB1/SIVA1/DYNLT1/TMPRSS2/GSN/IFITM1/F11R/TRIM26/CD74	30
BP	GO:1900182	positive regulation of protein localization to nucleus	19/2280	80/18866	0.00268979	0.0199763	0.0150144	FYN/GLIS2/HCLS1/TRIM8/FLNA/PLK1/TPR/TGFB1/LAMTOR5/SMAD3/PARK7/RAN/UBR5/CCT2/CCT7/TARDBP/CDK5RAP3/MCRS1/NUTF2	19
BP	GO:0006643	membrane lipid metabolic process	40/2280	212/18866	0.00271755	0.0201582	0.0151511	DEGS1/CCN1/CYP1B1/A4GALT/GAL3ST4/SERINC1/DPM3/PLPP2/UGCG/RACK1/PLPP3/PLPP1/DEGS2/FA2H/HEXB/GLB1/GM2A/CPTP/MGST2/UGT8/ARV1/SMPDL3B/SPHK1/PSAP/SERINC2/FUCA1/ELOVL5/ELOVL1/FUT6/ORMDL2/GALC/ST6GALNAC4/SMPD2/FUT2/FUT3/ESYT2/SERINC3/PEMT/GBA2/B4GALT5	40
BP	GO:0090175	regulation of establishment of planar polarity	24/2280	110/18866	0.00274712	0.020353	0.0152976	CTHRC1/SFRP2/DACT1/PSMA5/SMURF2/PSMD8/AP2S1/PSMB2/PSMB7/DVL1/SMURF1/PSMB4/ABL1/PSMB10/FZD7/PSMB1/PSMA7/PTK7/PSMB6/PFN1/VANGL2/DVL3/PSMD2/PSMB8	24
BP	GO:0003179	heart valve morphogenesis	14/2280	52/18866	0.00278208	0.0205627	0.0154552	ACVR1/EMILIN1/HEYL/CCN1/BMPR2/SNAI2/ROBO1/SOX4/ELN/TGFB1/TGFBR2/FGFRL1/ROCK2/BMP4	14
BP	GO:0030514	negative regulation of BMP signaling pathway	14/2280	52/18866	0.00278208	0.0205627	0.0154552	HTRA1/FBN1/GREM1/SFRP2/HTRA3/SMURF2/TWSG1/CHRDL1/SMURF1/SKI/ABL1/SKIL/SMAD7/FSTL3	14
BP	GO:0042493	response to drug	67/2280	397/18866	0.0028436	0.0209924	0.0157781	TXN2/FYN/HADH/TIMP2/SFRP2/INHBA/CYBB/NNMT/SLAMF8/FOXO3/COL18A1/COL1A1/USP47/TSPO/LOX/EDN1/PAM/CCNB1/KCNQ1/THBS1/BAK1/ENG/PRNP/TXNIP/ABCD3/GNA12/UQCRC2/TGFBR2/APOD/UCHL1/PPP1R9B/ICAM1/CCNO/CXCR4/ASS1/CYP2J2/AQP1/QDPR/EEF2/ABCC1/XPO1/RNF149/CCND1/NFE2L2/MGST1/STAT1/HSD11B2/SORD/HADHA/GNAS/RPL18A/NME1/ATP1A1/SS18/TMEM30A/PNP/COMT/CDK4/DDC/FOSL1/DVL3/SRP72/PEMT/SOD1/LCK/ATP8B1/BAD	67
BP	GO:0034250	positive regulation of cellular amide metabolic process	33/2280	167/18866	0.00288981	0.021308	0.0160154	VIM/NIBAN1/CCN1/RPS6KB2/PICALM/TRUB2/C1QBP/DDX39B/THBS1/CIRBP/FXR1/SOX4/MRPS27/RACK1/CLU/RPL5/EEF2/PTAFR/EIF3D/EIF5A/RPS9/YBX3/NFE2L2/CCL5/MAPK3/SMPD2/COA3/SP1/CDK4/POLR2G/RBM3/UPF3B/ROCK2	33
BP	GO:0031668	cellular response to extracellular stimulus	46/2280	253/18866	0.00294923	0.0217203	0.0163252	TXN2/VCAM1/SFRP2/AXL/FOXO3/COL1A1/POSTN/AIF1/PTPRC/KANK2/BMPR2/SNAI2/IFI16/ULK1/GABARAPL1/RIPOR1/TNC/EIF2AK2/NPRL2/PPP1R9B/ICAM1/HSPA8/AIFM1/MFSD2A/MARS1/SNW1/HMOX1/FOXA3/FOLR2/PIM1/PDK4/NFE2L2/MED1/MAPK3/DCTPP1/SESN1/SLC38A2/SIPA1/KLF10/MAX/COMT/CDKN2B/DAP/FOSL1/MAP1LC3B/SREBF2	46
BP	GO:0006085	acetyl-CoA biosynthetic process	8/2280	22/18866	0.00299861	0.0220052	0.0165394	MPC1/PDHA1/ACSS2/PDK4/DLD/DLAT/ACAT1/PPCS	8
BP	GO:0032928	regulation of superoxide anion generation	8/2280	22/18866	0.00299861	0.0220052	0.0165394	ITGB2/ITGAM/GNAI2/TGFB1/F2RL1/TYROBP/ACP5/SOD1	8
BP	GO:0045655	regulation of monocyte differentiation	8/2280	22/18866	0.00299861	0.0220052	0.0165394	GPR68/ZFP36L1/CD4/CSF1/ACIN1/HLA-DRB1/CD74/CTNNBIP1	8
BP	GO:0009064	glutamine family amino acid metabolic process	18/2280	75/18866	0.00304346	0.0223079	0.0167669	GFPT2/ATP2B4/SLC39A8/AGMAT/GOT1/ALDH4A1/SLC7A7/ASL/DDAH1/PYCR1/ASS1/GOT2/FPGS/DDAH2/CLN3/GFPT1/GLS/GLUD1	18
BP	GO:0060249	anatomical structure homeostasis	77/2280	469/18866	0.00308903	0.0226151	0.0169978	JAM3/WWTR1/CCN2/TMEM119/PDGFRB/PECAM1/LAMC1/NHP2/FH/LOX/CD34/RCN3/SLC39A8/S1PR1/CSF1R/CSF1/TERF2IP/CTSK/SASH3/ZNF830/PARN/TJP3/VCL/SNX10/F2R/CALB2/GJA1/LTF/TINF2/TNFAIP3/EPAS1/CDH5/ADAM8/GPR137B/SIRT6/MFSD2A/LTBP3/HIF1A/TNKS2/NABP2/YAP1/TJP1/DCTN1/ITGB1/TPP1/CLDN5/NCS1/ESAM/DNAJB2/ACTG1/POLD2/ACP5/PIGR/PDK4/ALDOA/MAPK3/LIPA/POLD1/HNRNPU/CCT2/LSR/CCT7/ZG16B/GNAS/NOP10/AKR1B1/SPP1/NEK7/VEGFA/PCNA/R…	77
BP	GO:0034440	lipid oxidation	24/2280	111/18866	0.0031119	0.0227555	0.0171033	HADH/ECHS1/PLA2G7/CPT2/MCAT/GCDH/CYGB/ABCD3/HSD17B4/APOD/ACADS/ALOX5/ILVBL/ECI1/MFSD2A/ACAT2/ADH5/PDK4/HADHA/ACAT1/ETFA/SLC27A2/SCP2/ETFB	24
BP	GO:0060218	hematopoietic stem cell differentiation	20/2280	87/18866	0.00317064	0.0231577	0.0174056	RUNX1/PSMA5/CHD2/PSMD8/EIF2AK2/PSMB2/PSMB7/HSPA9/YAP1/PSMB4/ABL1/NFE2L2/PSMB10/LDB1/BATF/PSMB1/PSMA7/PSMB6/PSMD2/PSMB8	20
BP	GO:0051702	interaction with symbiont	21/2280	93/18866	0.00318852	0.0232608	0.0174831	FN1/APOE/CSF1R/PHB/STOM/F2RL1/LTF/GAPDH/HSPA8/AQP1/SNW1/HDAC1/NUCKS1/CCL5/ROMO1/CAV2/TAF11/TUSC2/TARDBP/SP1/SMARCB1	21
BP	GO:0048246	macrophage chemotaxis	12/2280	42/18866	0.00320174	0.0233021	0.0175142	C3AR1/SLAMF8/C5AR1/CSF1R/CSF1/THBS1/CCL2/MIF/LGALS3/RARRES2/CCL5/MAPK3	12
BP	GO:0071470	cellular response to osmotic stress	12/2280	42/18866	0.00320174	0.0233021	0.0175142	PKD2/ZFP36L1/TSPO/LETM1/MYLK/AQP1/YBX3/ARHGEF2/CLN3/AKR1B1/BAD/CAB39	12
BP	GO:0032835	glomerulus development	16/2280	64/18866	0.00327543	0.0238105	0.0178962	BASP1/WWTR1/SULF1/NOTCH3/PDGFRB/PECAM1/HEYL/ACTA2/LAMB2/CD34/PDGFB/NID1/SULF2/PODXL/VANGL2/BMP4	16
BP	GO:0003416	endochondral bone growth	9/2280	27/18866	0.0033025	0.0239228	0.0179806	THBS3/DDR2/POC1A/STC1/ANXA6/TGFBR2/COMP/CARM1/ECM1	9
BP	GO:0010714	positive regulation of collagen metabolic process	9/2280	27/18866	0.0033025	0.0239228	0.0179806	VIM/CCN2/PDGFRB/TGFB3/ENG/TGFB1/F2R/SUCO/BMP4	9
BP	GO:0015949	nucleobase-containing small molecule interconversion	9/2280	27/18866	0.0033025	0.0239228	0.0179806	GSR/AK2/DCTD/GUK1/GLRX/NME1/RRM2/CMPK1/DTYMK	9
BP	GO:0090322	regulation of superoxide metabolic process	11/2280	37/18866	0.00334382	0.0241937	0.0181843	FBLN5/ITGB2/ITGAM/GNAI2/TGFB1/F2RL1/PARK7/TYROBP/ACP5/NFE2L2/SOD1	11
BP	GO:0061614	pri-miRNA transcription by RNA polymerase II	14/2280	53/18866	0.00336785	0.0243107	0.0182722	ETS1/FOXO3/LILRB4/TEAD1/SPI1/PDGFB/TGFB1/SMAD3/DDX5/HIF1A/FOSL1/BMP4/KLF4/SREBF2	14
BP	GO:0061756	leukocyte adhesion to vascular endothelial cell	14/2280	53/18866	0.00336785	0.0243107	0.0182722	ETS1/VCAM1/ITGB2/SELPLG/CXCL12/SLC39A8/SELL/CCL21/ALOX5/ICAM1/PTAFR/ITGB1/KLF4/CCL28	14
BP	GO:0003176	aortic valve development	10/2280	32/18866	0.0033948	0.0244196	0.0183541	EMILIN1/HEYL/BMPR2/SNAI2/ROBO1/ELN/TGFB1/RBPJ/ROCK2/BMP4	10
BP	GO:0032350	regulation of hormone metabolic process	10/2280	32/18866	0.0033948	0.0244196	0.0183541	ARNT/DGKQ/DKK3/HIF1A/CLCN2/DUOXA2/SLC27A4/H6PD/ATP1A1/STUB1	10
BP	GO:0060317	cardiac epithelial to mesenchymal transition	10/2280	32/18866	0.0033948	0.0244196	0.0183541	ACVR1/TGFBR1/HEYL/SNAI2/ENG/RBPJ/WNT2/ADAM15/TGFBR2/SPRY1	10
BP	GO:0034470	ncRNA processing	67/2280	400/18866	0.00341883	0.0245639	0.0184625	SARS1/NHP2/HSD17B10/RTCB/RPS8/PARN/URM1/PUSL1/ERI3/MPHOSPH10/SMAD3/ADAR/IMP4/DDX49/NPM3/RPS14/WDR4/ADAT3/RPL5/INTS11/RPS2/RPS28/DDX17/RPS9/RPS15/MRTO4/SSB/WDR18/SNU13/MRM3/TARBP1/POLR3K/RRP9/THUMPD1/RPL27/RPL10A/SUV39H1/DUS1L/NOP14/RPL35/RPUSD1/RPS16/RPS21/NOB1/KRI1/INTS10/NOP58/WDR75/EXOSC4/FBL/FAM207A/GRSF1/QTRT1/TBL3/CTU1/RPP25L/NOP10/PES1/RPL7A/SART1/REXO4/RPS6/EBNA1BP2/DUS3L/DDX27/MRPL1/NOC4L	67
BP	GO:0051100	negative regulation of binding	33/2280	169/18866	0.00351316	0.0252124	0.0189499	DACT1/IFI16/PDGFB/PLN/RACK1/RUVBL2/NES/ADAM15/CAV1/DVL1/SUMO1/MDFI/CARM1/PPP1CA/LRPAP1/PARK7/PSME3IP1/DNAJB2/GOLGA2/HMOX1/MAPK3/PIM2/E2F1/TMBIM6/ILRUN/CTSZ/TMSB4X/STUB1/NFKBIA/AURKA/CTNNBIP1/ATP2A3/AURKB	33
BP	GO:0046885	regulation of hormone biosynthetic process	7/2280	18/18866	0.00353248	0.025263	0.018988	ARNT/DGKQ/DKK3/HIF1A/CLCN2/H6PD/ATP1A1	7
BP	GO:0061298	retina vasculature development in camera-type eye	7/2280	18/18866	0.00353248	0.025263	0.018988	NRP1/PDGFRB/CYP1B1/CLIC4/BMPR2/COL4A1/HIF1A	7
BP	GO:1900221	regulation of amyloid-beta clearance	7/2280	18/18866	0.00353248	0.025263	0.018988	APOE/TREM2/CLU/HMGCR/LRPAP1/HDAC1/LRP1	7
BP	GO:0003281	ventricular septum development	18/2280	76/18866	0.0035466	0.0253346	0.0190418	ACVR1/HEG1/TGFBR1/LTBP1/HEYL/CCN1/BMPR2/ROBO1/SOX4/RBPJ/DNM2/SAV1/TGFBR2/SMAD7/PTK7/VANGL2/FGFRL1/BMP4	18
BP	GO:0060562	epithelial tube morphogenesis	57/2280	331/18866	0.00360807	0.0256847	0.0193049	PKD2/ACVR1/NRP1/GREM1/CTHRC1/ITGAX/MMP14/SFRP2/CLIC4/ADAMTS12/LZTS2/CSF1R/PLXND1/EDN1/CSF1/PHB2/SOX4/ENG/COL4A1/KDM5B/TNC/TGFB1/RBPJ/WNT2/FOXF1/BRD2/SMAD3/TGFBR2/SIRT6/DVL1/SEMA4C/HIF1A/CXCR4/YAP1/STK4/PPP1CA/SKI/ABL1/NRARP/MED1/PODXL/SPRY1/ST14/PTK7/BCL10/CTSZ/CSNK2B/LAMA5/PFN1/LGR5/VANGL2/SDC4/DVL3/VEGFA/EDNRA/CTNNBIP1/BMP4	57
BP	GO:0071214	cellular response to abiotic stimulus	57/2280	331/18866	0.00360807	0.0256847	0.0193049	PKD2/SFRP2/GPR68/CRYAB/COL1A1/ZFP36L1/USP47/TSPO/BMF/SNAI2/IFI16/TP53INP1/GOT1/BAK1/MFAP4/ENG/CD40/CASP5/LETM1/DNM2/GJA1/RUVBL2/MYLK/NSMCE3/AQP1/YAP1/PTAFR/CASP1/METAP1/GRB2/NET1/NOC2L/YBX3/ARHGEF2/NUCKS1/PBK/TNFRSF10A/MAPK3/COPS9/GNA11/SLC38A2/SIPA1/POLD1/CLN3/BCL10/ATP1A1/AKR1B1/TMEM161A/H2AW/PCNA/TLR4/TNKS1BP1/MMP7/F11R/BAD/AURKB/CAB39	57
BP	GO:0104004	cellular response to environmental stimulus	57/2280	331/18866	0.00360807	0.0256847	0.0193049	PKD2/SFRP2/GPR68/CRYAB/COL1A1/ZFP36L1/USP47/TSPO/BMF/SNAI2/IFI16/TP53INP1/GOT1/BAK1/MFAP4/ENG/CD40/CASP5/LETM1/DNM2/GJA1/RUVBL2/MYLK/NSMCE3/AQP1/YAP1/PTAFR/CASP1/METAP1/GRB2/NET1/NOC2L/YBX3/ARHGEF2/NUCKS1/PBK/TNFRSF10A/MAPK3/COPS9/GNA11/SLC38A2/SIPA1/POLD1/CLN3/BCL10/ATP1A1/AKR1B1/TMEM161A/H2AW/PCNA/TLR4/TNKS1BP1/MMP7/F11R/BAD/AURKB/CAB39	57
BP	GO:0071902	positive regulation of protein serine/threonine kinase activity	59/2280	345/18866	0.00363472	0.0258059	0.019396	PKD2/TGFBR1/PDGFRB/FGFR1/MDFIC/MAP4K5/TGFB3/PRDX2/PDGFC/ATP2B4/C5AR1/AKAP13/PTPRC/CSF1R/ROBO1/EDN1/CCNB1/THBS1/MAPKAPK3/PDGFB/MLST8/CD40/MAP2K2/PEA15/EIF2AK2/TGFB1/CCL19/F2R/LTF/DAXX/ADAM8/MIF/INSR/CXCR4/UBA52/GDF15/STK4/GADD45B/CKS2/TRAF7/SHC1/RPS3/CCND1/LAMTOR2/PBK/MAPK3/IGFBP6/TAB2/MAPKAPK2/VANGL2/CIB1/DVL3/GADD45G/VEGFA/TLR4/SOD1/CD74/BMP4/CAB39	59
BP	GO:0010038	response to metal ion	62/2280	366/18866	0.00365243	0.0258059	0.019396	PKD2/SERPINF1/CYBRD1/CYBB/FIBIN/SPARC/TSPO/CLIC4/ATP13A2/ATP5F1D/EDN1/PAM/GOT1/CCNB1/C1QA/THBS1/SLC39A13/ALOX5AP/PLN/PRNP/CD14/LONP1/TXNIP/ENDOG/DAXX/CAV1/ICAM1/MMP9/SUMO1/HIF1A/AHCYL1/ASS1/AQP1/QDPR/PPP1CA/PARK7/SLC40A1/SEC31A/PPP5C/FABP4/HMOX1/S100A13/PEF1/CCND1/NFE2L2/LOXL2/MAPK3/NFYA/SORD/UBE2D3/MT1X/FSTL3/CDK4/CEBPA/GSN/NFE2L1/PCNA/SLC30A1/SOD1/DTYMK/FUS/BAD	62
BP	GO:0031663	lipopolysaccharide-mediated signaling pathway	15/2280	59/18866	0.0036528	0.0258059	0.019396	PRDX2/LY96/HCK/TGFB1/CCL2/CD14/LTF/TNFAIP3/MIF/PTAFR/CCL5/MAPK3/BCL10/NFKBIA/TLR4	15
BP	GO:0043030	regulation of macrophage activation	15/2280	59/18866	0.0036528	0.0258059	0.019396	PTPRC/HAVCR2/THBS1/VSIG4/TREM2/IL4R/GPR137B/MIF/SPHK1/TNIP2/PJA2/CEBPA/CTSC/TLR4/CD74	15
BP	GO:0046456	icosanoid biosynthetic process	15/2280	59/18866	0.0036528	0.0258059	0.019396	GGT5/PTGIS/PTGDS/GGT6/EDN1/PTGES2/ALOX5AP/CBR1/ALOX5/PLA2G4F/MIF/MGST2/PRXL2B/MGST3/CD74	15
BP	GO:0048008	platelet-derived growth factor receptor signaling pathway	15/2280	59/18866	0.0036528	0.0258059	0.019396	NRP1/PDGFRB/PTPN12/PDGFC/LOX/PDGFB/TXNIP/ZFAND5/ARID5B/APOD/PLAT/SLC9A3R1/ABL1/LRP1/VEGFA	15
BP	GO:0001822	kidney development	50/2280	283/18866	0.00365851	0.0258059	0.019396	PKD2/BASP1/SERPINF1/GLIS2/WWTR1/NRP1/SULF1/TGFBR1/FBN1/NOTCH3/GREM1/PDGFRB/FGFR1/PECAM1/ADAMTS1/HEYL/ACTA2/LAMB2/DCN/CD34/KANK2/LZTS2/TNS2/MPST/SOX4/PDGFB/SMAD3/ARID5B/NDUFS6/MMP9/ASS1/YAP1/NID1/SMAD7/SULF2/OVOL1/STAT1/PODXL/ODC1/SPRY1/PYGO2/AKR1B1/FSTL3/LAMA5/VANGL2/ACAT1/SDC4/VEGFA/CTNNBIP1/BMP4	50
BP	GO:0032868	response to insulin	50/2280	283/18866	0.00365851	0.0258059	0.019396	RHOQ/HADH/RAB31/EGR2/FOXO3/ZFP36L1/RAB13/ESRRA/TNS2/ATP6V0B/RAB8B/GOT1/IGF1R/SRSF5/GNAI2/PLN/SORBS1/ICAM1/INSR/MARS1/OSBPL8/TRIB3/KBTBD2/ATP6V0D1/GRB2/SOCS3/SHC1/RARRES2/GOT2/PDK4/NUCKS1/NCOA5/SRSF6/CEACAM1/STAT1/HSD11B2/CAV2/ZBTB7B/HADHA/ZDHHC7/EIF4EBP1/MAX/OGT/PCK2/GPT/SP1/CDK4/MZB1/SCAP/APRT	50
BP	GO:0010862	positive regulation of pathway-restricted SMAD protein phosphorylation	13/2280	48/18866	0.00367437	0.0258293	0.0194136	ACVR1/TGFBR1/INHBA/TGFB3/BMPR2/RBPMS/ENG/TWSG1/TGFB1/GDF15/CSNK2B/BMP4/SDCBP	13
BP	GO:0070169	positive regulation of biomineral tissue development	13/2280	48/18866	0.00367437	0.0258293	0.0194136	ACVR1/TMEM119/TGFB3/CCN1/BMPR2/FAM20C/TGFB1/ANO6/LTF/SMAD3/ALOX5/PKDCC/BMP4	13
BP	GO:0110151	positive regulation of biomineralization	13/2280	48/18866	0.00367437	0.0258293	0.0194136	ACVR1/TMEM119/TGFB3/CCN1/BMPR2/FAM20C/TGFB1/ANO6/LTF/SMAD3/ALOX5/PKDCC/BMP4	13
BP	GO:0030968	endoplasmic reticulum unfolded protein response	26/2280	125/18866	0.00375925	0.0263959	0.0198395	MYDGF/GET3/TLN1/BAK1/RACK1/EIF2AK2/CCL2/HERPUD2/DNAJB11/ATP6V0D1/DCTN1/TPP1/SEC31A/SHC1/CCND1/NFE2L2/ATF6B/CUL7/DERL3/YIF1A/SRPRB/GFPT1/CDK5RAP3/STUB1/AGR2/CTDSP2	26
BP	GO:0031943	regulation of glucocorticoid metabolic process	5/2280	10/18866	0.00382409	0.0267903	0.0201359	DGKQ/DKK3/H6PD/ATP1A1/STUB1	5
BP	GO:0045647	negative regulation of erythrocyte differentiation	5/2280	10/18866	0.00382409	0.0267903	0.0201359	MAFB/ZFP36L1/STAT5B/HSPA9/LDB1	5
BP	GO:0060537	muscle tissue development	68/2280	409/18866	0.00384304	0.0268475	0.0201789	PKD2/ACVR1/HEG1/TGFBR1/EGR2/MSC/GREM1/PDGFRB/FGFR1/LUC7L/HEYL/MYH10/COL3A1/AKAP13/COL11A1/LOX/SVIL/DCN/S1PR1/IGFBP5/EDN1/CCNB1/DDX39B/OBSL1/ENG/PLN/ELN/TGFB1/RBPJ/GJA1/MYLK/WNT2/ZFAND5/SAV1/SMAD3/CAV1/TGFBR2/SIRT6/HMGCR/DDX5/YAP1/MYH11/EEF2/DDX17/ITGB1/SKI/PITX1/PRKAR1A/YBX3/RGS2/SMAD7/PIM1/MED1/CSRP1/PGM5/HOXD10/FZD7/CAV2/NR2F2/HNRNPU/PKP2/MEF2D/TPM1/GPC1/MYORG/VEGFA/IGSF8/BMP4	68
BP	GO:0010770	positive regulation of cell morphogenesis involved in differentiation	31/2280	157/18866	0.0038451	0.0268475	0.0201789	NRP1/FN1/SEMA7A/CXCL12/BMPR2/MYADM/PLXND1/ROBO1/C1QBP/FLNA/LIMS1/OBSL1/PREX1/MACF1/DBN1/DNM2/IST1/DOCK1/L1CAM/ABL1/SKIL/CUL7/CUX1/PAFAH1B1/ITPKA/CRABP2/ACTR2/LRP1/NEDD9/CIB1/VEGFA	31
BP	GO:0001959	regulation of cytokine-mediated signaling pathway	35/2280	183/18866	0.00384529	0.0268475	0.0201789	RUNX1/IL1R1/CLIP3/AXL/PTPRC/ROBO1/PXDN/EDN1/CSF1/TTLL12/PTPN6/RACK1/F2RL1/SH2B3/TREM2/TNFAIP3/ADAR/CAV1/SUMO1/HIF1A/CXCR4/CASP1/SOCS3/SAMHD1/PARP14/SPHK1/CCL5/MED1/STAT1/PAFAH1B1/ECM1/LSM14A/BIRC2/RBCK1/CD74	35
BP	GO:0051346	negative regulation of hydrolase activity	77/2280	473/18866	0.0038588	0.026909	0.0202251	SERPING1/SERPINF1/SPOCK1/TIMP2/A2M/C3/SFRP2/RPS6KA1/COL6A3/CRYAB/USP47/MARF1/PICALM/IFI16/ATP5IF1/THBS1/APOC1/SPOCK2/DHCR24/GNAI2/CD27/PLN/PRNP/LAMTOR5/SERPINB9/LTF/MPHOSPH10/PPP1R9B/GAPDH/BIRC5/MMP9/SERPINH1/AQP1/WNK1/PAK2/PARK7/CDC42SE1/PRDX3/TIMP1/UBE2Z/LGALS3/ABL1/RGS2/SERPINE1/SH3RF1/CRIM1/SH2D4A/GPS1/PTTG1/SFN/SPRY1/APLP2/SLC27A4/TMBIM6/ECM1/IQGAP2/BIRC2/PKMYT1/MCM2/CD109/LRP1/MICAL1/BST2/B…	77
BP	GO:0045604	regulation of epidermal cell differentiation	16/2280	65/18866	0.00386717	0.026909	0.0202251	RUNX1/KDF1/ZFP36L1/SFRP4/CTSK/CTSL/NUMA1/MED1/SRSF6/MACROH2A2/NCOA3/SFN/KEAP1/CD109/ROCK2/BMP4	16
BP	GO:0046782	regulation of viral transcription	16/2280	65/18866	0.00386717	0.026909	0.0202251	MDFIC/TRIM8/POLR2L/POLR2I/SNW1/POLR2E/HDAC1/NUCKS1/CCL5/TAF11/TARDBP/NELFB/SP1/POLR2G/SMARCB1/SUPT5H	16
BP	GO:0001771	immunological synapse formation	6/2280	14/18866	0.00391748	0.0270762	0.0203508	MSN/HAVCR2/CCL21/CCL19/LGALS3/PRF1	6
BP	GO:0001886	endothelial cell morphogenesis	6/2280	14/18866	0.00391748	0.0270762	0.0203508	HEG1/PECAM1/COL18A1/COL15A1/CLIC4/STC1	6
BP	GO:0010935	regulation of macrophage cytokine production	6/2280	14/18866	0.00391748	0.0270762	0.0203508	TGFB3/SEMA7A/TGFB1/SPON2/TLR4/CD74	6
BP	GO:0035791	platelet-derived growth factor receptor-beta signaling pathway	6/2280	14/18866	0.00391748	0.0270762	0.0203508	PDGFRB/PTPN12/LOX/PDGFB/ABL1/LRP1	6
BP	GO:0044794	positive regulation by host of viral process	6/2280	14/18866	0.00391748	0.0270762	0.0203508	APOE/CSF1R/STOM/HSPA8/NUCKS1/CAV2	6
BP	GO:0099550	trans-synaptic signaling, modulating synaptic transmission	6/2280	14/18866	0.00391748	0.0270762	0.0203508	GUCY1B1/GUCY1A1/EPHB2/F2R/PLAT/NPTN	6
BP	GO:0003018	vascular process in circulatory system	36/2280	190/18866	0.00399691	0.0275943	0.0207402	ACTA2/GUCY1A1/SCPEP1/APOE/BMPR2/AKAP12/EDN1/TJP3/VIP/TGFB1/F2RL1/F2R/GJA1/CDH5/CAV1/COMP/HMGCR/RAMP2/ICAM1/DDAH1/MFSD2A/RAP1GDS1/PTAFR/TJP1/CLDN5/HMOX1/RGS2/CEACAM1/SOD2/SLC27A4/C2CD4B/VEGFA/SOD1/ROCK2/EDNRA/CTNNBIP1	36
BP	GO:0042102	positive regulation of T cell proliferation	22/2280	101/18866	0.00411607	0.0283275	0.0212913	VCAM1/CD4/AIF1/PTPRC/IL6ST/HAVCR2/STAT5B/SASH3/CCL19/DNAJA3/TGFBR2/HLA-DPB1/CD3E/RPS3/CCL5/HLA-DPA1/CARD11/ZP3/HLA-DMB/PNP/CD276/IL23A	22
BP	GO:0006783	heme biosynthetic process	8/2280	23/18866	0.00411687	0.0283275	0.0212913	TSPO/ATP5IF1/COX10/HMBS/ALAS1/SLC25A39/NFE2L1/UROD	8
BP	GO:2000810	regulation of bicellular tight junction assembly	8/2280	23/18866	0.00411687	0.0283275	0.0212913	RUNX1/SNAI2/GJA1/TJP1/CLDN5/F11R/ROCK2/CLDN3	8
BP	GO:0043491	protein kinase B signaling	49/2280	278/18866	0.00417865	0.0287207	0.0215868	FYN/HCLS1/TGFBR1/PDGFRB/FGFR1/AXL/ZFP36L1/LOX/RCN3/RPS6KB2/IGFBP5/MYDGF/C1QBP/IGF1R/CCL21/THBS1/ENG/PDGFB/CD40/PHB/RACK1/TGFB1/CCL2/CCL19/SH2B3/PHLDA3/RAMP3/ADAM8/CAVIN3/C1QTNF1/PIK3AP1/INSR/GDF15/OSBPL8/TRIB3/ITGB1/PARK7/MAZ/GRB2/SLC9A3R1/CCL5/CHI3L1/HAX1/XDH/CIB1/FGFR4/MYORG/LCK/KLF4	49
BP	GO:0046466	membrane lipid catabolic process	11/2280	38/18866	0.0042008	0.028745	0.0216051	CYP1B1/HEXB/GM2A/MGST2/SMPDL3B/SPHK1/PSAP/FUCA1/GALC/SMPD2/GBA2	11
BP	GO:0071276	cellular response to cadmium ion	11/2280	38/18866	0.0042008	0.028745	0.0216051	CYBB/DAXX/MMP9/SUMO1/PPP5C/HMOX1/MAPK3/UBE2D3/MT1X/GSN/SOD1	11
BP	GO:0071604	transforming growth factor beta production	11/2280	38/18866	0.0042008	0.028745	0.0216051	LTBP1/LRRC32/LUM/CD34/ITGAV/THBS1/ATF2/SMAD3/LTBP3/HIF1A/TYROBP	11
BP	GO:1900026	positive regulation of substrate adhesion-dependent cell spreading	11/2280	38/18866	0.0042008	0.028745	0.0216051	NRP1/MYADM/C1QBP/FLNA/LIMS1/PREX1/DNM2/DOCK1/ABL1/NEDD9/CIB1	11
BP	GO:0030307	positive regulation of cell growth	33/2280	171/18866	0.0042474	0.0290318	0.0218206	NRP1/TGFBR1/MMP14/SFRP2/RPS6KA1/USP47/FN1/SEMA7A/CXCL12/BMPR2/EDN1/DDX39B/MACF1/DBN1/IST1/DDX49/H3-3B/MFSD2A/CXCR4/SMURF1/L1CAM/SLC44A4/SPHK1/SMAD7/PAFAH1B1/EXOSC4/SFN/CRABP2/LRP1/CIB1/VEGFA/SDCBP/DNPH1	33
BP	GO:0010951	negative regulation of endopeptidase activity	46/2280	258/18866	0.00432715	0.0295442	0.0222058	SERPING1/SERPINF1/SPOCK1/TIMP2/A2M/C3/SFRP2/RPS6KA1/COL6A3/CRYAB/USP47/PICALM/IFI16/THBS1/SPOCK2/DHCR24/CD27/PRNP/LAMTOR5/SERPINB9/LTF/GAPDH/BIRC5/MMP9/SERPINH1/AQP1/PAK2/PARK7/PRDX3/TIMP1/UBE2Z/SERPINE1/SH3RF1/CRIM1/PTTG1/SFN/APLP2/BIRC2/CD109/MICAL1/BST2/VEGFA/PRDX5/MAGEA3/BCL2L12/KLF4	46
BP	GO:0035904	aorta development	15/2280	60/18866	0.00433704	0.0295541	0.0222132	PKD2/PDGFRB/LTBP1/MYH10/COL3A1/LOX/LOXL1/PLXND1/ROBO1/SOX4/ENG/RBPJ/DNM2/MYLK/LRP1	15
BP	GO:0010464	regulation of mesenchymal cell proliferation	10/2280	33/18866	0.00435163	0.0295541	0.0222132	PRRX1/ZEB1/FGFR1/WNT2/FOXF1/TGFBR2/STAT1/VEGFA/CTNNBIP1/BMP4	10
BP	GO:0034331	cell junction maintenance	10/2280	33/18866	0.00435163	0.0295541	0.0222132	NLGN2/CHCHD10/CSF1R/F2RL1/F2R/TJP1/DCTN1/ARF6/DLG3/CLDN3	10
BP	GO:0061437	renal system vasculature development	9/2280	28/18866	0.00435252	0.0295541	0.0222132	PKD2/NRP1/NOTCH3/PDGFRB/PECAM1/ACTA2/CD34/PDGFB/BMP4	9
BP	GO:0061440	kidney vasculature development	9/2280	28/18866	0.00435252	0.0295541	0.0222132	PKD2/NRP1/NOTCH3/PDGFRB/PECAM1/ACTA2/CD34/PDGFB/BMP4	9
BP	GO:0070555	response to interleukin-1	39/2280	211/18866	0.00439458	0.0298069	0.0224032	IL1R1/ETS1/PTGIS/ADAMTS12/AKAP12/EDN1/PSMA5/CCL21/CD40/SIRPA/PSMD8/CCL2/CCL19/CCL18/PSMB2/PSMB7/ICAM1/HIF1A/UBA52/TAF9/PSMB4/PELI1/TNIP2/PSMB10/CCL5/MAPK3/CHI3L1/TAB2/PSMB1/PSMA7/GBP1/PSMB6/CCL13/OTUB1/NFKBIA/TOLLIP/PSMD2/PSMB8/RPS6KA4	39
BP	GO:0010466	negative regulation of peptidase activity	48/2280	272/18866	0.00444095	0.0300884	0.0226148	SERPING1/SERPINF1/SPOCK1/TIMP2/A2M/C3/SFRP2/RPS6KA1/COL6A3/CRYAB/USP47/PICALM/IFI16/THBS1/SPOCK2/DHCR24/CD27/PRNP/LAMTOR5/SERPINB9/LTF/GAPDH/BIRC5/MMP9/SERPINH1/AQP1/PAK2/PARK7/PRDX3/TIMP1/UBE2Z/SERPINE1/SH3RF1/CRIM1/PTTG1/SFN/APLP2/ECM1/BIRC2/CD109/LRP1/MICAL1/BST2/VEGFA/PRDX5/MAGEA3/BCL2L12/KLF4	48
BP	GO:0071349	cellular response to interleukin-12	13/2280	49/18866	0.0044583	0.0301494	0.0226607	LCP1/MSN/SIRPA/HNRNPDL/MIF/HSPA9/RPLP0/ARF1/PAK2/TALDO1/SOD2/HNRNPF/SOD1	13
BP	GO:0009062	fatty acid catabolic process	24/2280	114/18866	0.00445972	0.0301494	0.0226607	HADH/ECHS1/CPT2/CYP4F11/MCAT/GCDH/ABCD3/HSD17B4/ACADS/PCCB/ILVBL/FAAH/ECI1/MFSD2A/ACAT2/HADHA/SLC27A4/PCK2/ACAT1/ETFA/SLC27A2/SCP2/ETFB/LYPLA2	24
BP	GO:0140014	mitotic nuclear division	50/2280	286/18866	0.00453107	0.0305984	0.0229981	PDGFRB/KLHDC8B/POGZ/NEK9/EDN1/CDC20/PHB2/AURKAIP1/FLNA/CCNB1/PLK1/CDCA8/NUMA1/OBSL1/PDGFB/TPR/RCC1/MAD2L1/KIF2C/PPP1R9B/NCAPH2/BIRC5/INSR/RAN/KATNB1/ANAPC11/TUBG1/NEK6/GOLGA2/SPHK1/NAA10/DRG1/FBXW5/CDT1/CUL7/CAV2/PTTG1/HNRNPU/PKMYT1/RACGAP1/BOD1/RANBP1/CCNB2/NFE2L1/AURKA/SMC3/NUP62/BMP4/UBE2S/AURKB	50
BP	GO:0007585	respiratory gaseous exchange by respiratory system	16/2280	66/18866	0.00454379	0.0306507	0.0230374	CHST11/MAFB/NDN/NLGN2/CSF2RB/EDN1/ELN/ZFAND5/COX5B/ADH5/NDUFA12/TRAF4/STK40/GLS/FUT8/EDNRA	16
BP	GO:0000079	regulation of cyclin-dependent protein serine/threonine kinase activity	22/2280	102/18866	0.00466256	0.0313834	0.0235882	PKD2/LATS2/CCNB1/CCNA2/PLK1/HEXIM1/CCNL1/PDGFB/TNFAIP3/CCNO/CKS2/CCNQ/CCND1/SFN/NR2F2/PKMYT1/CDK5RAP3/CDK4/CEBPA/CCNB2/CDKN2B/CCNG1	22
BP	GO:0110020	regulation of actomyosin structure organization	22/2280	102/18866	0.00466256	0.0313834	0.0235882	EVL/NRP1/CCN2/TGFBR1/TGFB3/WAS/AKAP13/S1PR1/EDN1/SH3PXD2B/SMAD3/ARAP1/TJP1/PAK2/ACTG1/ABL1/PFN1/TPM1/ARHGEF10L/SDC4/F11R/ROCK2	22
BP	GO:0051092	positive regulation of NF-kappaB transcription factor activity	31/2280	159/18866	0.00467504	0.0314332	0.0236255	GREM1/ITGB2/TRIM8/TERF2IP/CD40/EIF2AK2/LAMTOR5/LTF/CLU/CAV1/ADAM8/TRIM22/ICAM1/UBA52/CARM1/TRAF5/PRDX3/SPHK1/RPS3/TRIM25/ARHGEF2/CARD11/TAB2/NFKB2/BCL10/TRIM15/LRRFIP1/CIB1/TLR4/RBCK1/RPS6KA4	31
BP	GO:0019079	viral genome replication	26/2280	127/18866	0.00469317	0.0315208	0.0236914	IFI16/RESF1/PHB/STOM/RAB29/EIF2AK2/CCL2/PPIH/LAMTOR5/LTF/ADAR/HSPA8/DDX5/TOP2B/NUCKS1/CCL5/APOBEC3C/RAB5A/BST2/DEK/MPHOSPH8/OAS2/SMARCB1/IFITM1/ROCK2/HTATSF1	26
BP	GO:0008652	cellular amino acid biosynthetic process	19/2280	84/18866	0.00478982	0.0321349	0.024153	ATP2B4/GOT1/SHMT1/SHMT2/ENOPH1/ASL/ILVBL/PYCR1/ASS1/GPT2/PARK7/GOT2/BCAT2/CLN3/GLS/GPT/SERINC3/PSAT1/GLUD1	19
BP	GO:0002931	response to ischemia	14/2280	55/18866	0.00484133	0.0324102	0.0243599	CSF1R/CSF1/GJA1/TREM2/CAV1/UCHL1/AIFM1/BCL2L2/EEF2/EIF4EBP1/HK2/STUB1/CIB1/ROCK2	14
BP	GO:0008347	glial cell migration	14/2280	55/18866	0.00484133	0.0324102	0.0243599	NDN/MMP14/TSPO/CSF1/ZMIZ1/GPR183/CCL2/TREM2/HEXB/LAMB1/IDH2/PAFAH1B1/SUN2/LRP1	14
BP	GO:0032965	regulation of collagen biosynthetic process	12/2280	44/18866	0.00485875	0.0324565	0.0243947	VIM/CCN2/EMILIN1/PDGFRB/TGFB3/GOT1/ENG/TGFB1/F2R/CYGB/SUCO/BMP4	12
BP	GO:0050654	chondroitin sulfate proteoglycan metabolic process	12/2280	44/18866	0.00485875	0.0324565	0.0243947	CSGALNACT2/BGN/VCAN/CHST15/CHST11/CHSY1/DCN/SPOCK2/IDS/HEXB/CHPF2/SLC35D1	12
BP	GO:0006023	aminoglycan biosynthetic process	24/2280	115/18866	0.00500515	0.0332577	0.0249969	CSGALNACT2/BGN/VCAN/CHST15/CHST11/CHSY1/PDGFRB/PRELP/CHST14/LUM/SDC2/DCN/SDC3/PDGFB/TGFB1/ST3GAL1/CHPF2/HSPG2/SLC35D1/B3GNT2/SDC4/GPC1/B4GALT5/FMOD	24
BP	GO:0043620	regulation of DNA-templated transcription in response to stress	24/2280	115/18866	0.00500515	0.0332577	0.0249969	RPS6KA1/PSMA5/ARNT/PSMD8/RBPJ/EPAS1/ELOB/PSMB2/PSMB7/HIF1A/UBA52/PSMB4/HMOX1/NFE2L2/PSMB10/ATF6B/PSMB1/PSMA7/TMBIM6/BCLAF1/PSMB6/VEGFA/PSMD2/PSMB8	24
BP	GO:0003417	growth plate cartilage development	7/2280	19/18866	0.00501638	0.0332577	0.0249969	THBS3/POC1A/STC1/ANXA6/TGFBR2/COMP/CARM1	7
BP	GO:0032930	positive regulation of superoxide anion generation	7/2280	19/18866	0.00501638	0.0332577	0.0249969	ITGB2/ITGAM/GNAI2/TGFB1/F2RL1/TYROBP/SOD1	7
BP	GO:0061081	positive regulation of myeloid leukocyte cytokine production involved in immune response	7/2280	19/18866	0.00501638	0.0332577	0.0249969	SEMA7A/FCER1G/MIF/SPON2/BCL10/TLR4/CD74	7
BP	GO:0071800	podosome assembly	7/2280	19/18866	0.00501638	0.0332577	0.0249969	LCP1/MSN/HCK/SH3PXD2B/ASAP1/ARHGEF2/GSN	7
BP	GO:0090026	positive regulation of monocyte chemotaxis	7/2280	19/18866	0.00501638	0.0332577	0.0249969	CXCL12/AIF1/CCR1/PLA2G7/ANO6/SERPINE1/CCL5	7
BP	GO:0003170	heart valve development	15/2280	61/18866	0.00512204	0.0338855	0.0254688	ACVR1/EMILIN1/HEYL/CCN1/BMPR2/SNAI2/ROBO1/SOX4/ELN/TGFB1/RBPJ/TGFBR2/FGFRL1/ROCK2/BMP4	15
BP	GO:0033013	tetrapyrrole metabolic process	15/2280	61/18866	0.00512204	0.0338855	0.0254688	TSPO/CD320/ATP5IF1/COX10/PRSS3/HMBS/ABCC1/HMOX1/BLVRB/HMOX2/BLVRA/ALAS1/SLC25A39/NFE2L1/UROD	15
BP	GO:0007517	muscle organ development	67/2280	407/18866	0.00516701	0.0341465	0.0256649	BASP1/FHL3/HEG1/TGFBR1/EGR2/MSC/GREM1/FGFR1/SGCE/LUC7L/HEYL/COL6A3/ITGA11/COL3A1/CRYAB/COL11A1/LOX/SVIL/DCN/S1PR1/EDN1/TAGLN/CCNB1/CHD2/DDX39B/FXR1/FHL1/ENG/ELN/TGFB1/RBPJ/GJA1/MYLK/WNT2/SAV1/SMAD3/ARID5B/CAV1/TGFBR2/SIRT6/HMGCR/DDX5/ASS1/YAP1/EEF2/DDX17/SKI/PITX1/YBX3/RGS2/SMAD7/PIM1/MED1/HOXD10/FZD7/CAV2/NR2F2/PKP2/LAMA5/MEF2D/VANGL2/TPM1/FGFRL1/GPC1/MYORG/IGSF8/BMP4	67
BP	GO:0030866	cortical actin cytoskeleton organization	11/2280	39/18866	0.00522368	0.0344786	0.0259145	RHOQ/RAB13/EHD2/TLN1/PLEK/CAVIN3/PLS1/LLGL2/RACGAP1/ARF6/ROCK2	11
BP	GO:0072089	stem cell proliferation	26/2280	128/18866	0.00522842	0.0344786	0.0259145	RUNX1/SFRP2/FGFR1/KDF1/ZFP36L1/FBLN1/PTPRC/CD34/SNAI2/EIF2AK2/ETV6/GJA1/TEAD3/NES/SIRT6/LTBP3/HIF1A/ID4/YAP1/ARHGEF2/PIM1/OVOL1/PAFAH1B1/HNRNPU/RACGAP1/VEGFA	26
BP	GO:0032386	regulation of intracellular transport	60/2280	358/18866	0.00531063	0.0348197	0.0261709	OAZ2/FYN/HCLS1/LCP1/MDFIC/CRYAB/EHD2/MSN/ITGB2/ITGAM/ATP13A2/GAS1/FLNA/ATP5IF1/LDLRAP1/NCBP2/NUMA1/PLN/TPR/MAP2K2/ARHGAP1/RIPOR1/STOM/RAB29/ATG13/PRNP/TGFB1/BID/SMAD3/SAR1A/APOD/IWS1/UBE2J2/ARF1/PARK7/RAN/ARV1/XPO1/FIS1/UBR5/MAPK3/DERL3/NUP153/UBE2G2/UBE2D3/SFN/E2F1/OAZ1/TARDBP/TMEM30A/HAX1/LEPROT/CIB1/UBAC2/SCP2/NUP62/BMP4/BAD/SREBF2/NUTF2	60
BP	GO:0002548	monocyte chemotaxis	16/2280	67/18866	0.00531397	0.0348197	0.0261709	GREM1/SLAMF8/CXCL12/AIF1/CCR1/PLA2G7/CCL21/PDGFB/CCL2/ANO6/CCL19/CCL18/LGALS3/SERPINE1/CCL5/CCL13	16
BP	GO:0033866	nucleoside bisphosphate biosynthetic process	16/2280	67/18866	0.00531397	0.0348197	0.0261709	MPC1/ACOT7/GCDH/PDHA1/ACSS2/PAPSS2/SLC25A1/PDK4/ELOVL5/ELOVL1/DLD/FASN/DLAT/ACAT1/PPCS/COASY	16
BP	GO:0034030	ribonucleoside bisphosphate biosynthetic process	16/2280	67/18866	0.00531397	0.0348197	0.0261709	MPC1/ACOT7/GCDH/PDHA1/ACSS2/PAPSS2/SLC25A1/PDK4/ELOVL5/ELOVL1/DLD/FASN/DLAT/ACAT1/PPCS/COASY	16
BP	GO:0034033	purine nucleoside bisphosphate biosynthetic process	16/2280	67/18866	0.00531397	0.0348197	0.0261709	MPC1/ACOT7/GCDH/PDHA1/ACSS2/PAPSS2/SLC25A1/PDK4/ELOVL5/ELOVL1/DLD/FASN/DLAT/ACAT1/PPCS/COASY	16
BP	GO:0036498	IRE1-mediated unfolded protein response	16/2280	67/18866	0.00531397	0.0348197	0.0261709	MYDGF/GET3/TLN1/BAK1/DNAJB11/ATP6V0D1/DCTN1/TPP1/SEC31A/SHC1/CUL7/YIF1A/SRPRB/GFPT1/AGR2/CTDSP2	16
BP	GO:1901888	regulation of cell junction assembly	37/2280	200/18866	0.00534347	0.034976	0.0262883	RUNX1/CLSTN3/THBS2/NRP1/COL16A1/GREM1/NLGN2/MMP14/MAP4K4/THY1/AMIGO2/SNAI2/THBS1/LIMS1/MACF1/EPHB2/SETD5/VCL/GJA1/SMAD3/CAV1/APOD/TJP1/CLDN5/ACTG1/SLK/ABL1/LDB1/EPHB3/LRP1/ARF6/DUSP3/SDC4/VEGFA/F11R/ROCK2/CLDN3	37
BP	GO:0050764	regulation of phagocytosis	21/2280	97/18866	0.00536996	0.0350475	0.0263421	RAB31/C3/FGR/PTPRC/HCK/ITGAV/FCER1G/LMAN2/MFGE8/SIRPA/RACK1/F2RL1/CCL2/ANO6/DNM2/TREM2/SPHK1/C4BPA/LRP1/C2/SOD1	21
BP	GO:0001961	positive regulation of cytokine-mediated signaling pathway	13/2280	50/18866	0.00537141	0.0350475	0.0263421	IL1R1/AXL/EDN1/CSF1/TREM2/HIF1A/CXCR4/CASP1/PARP14/MED1/PAFAH1B1/LSM14A/CD74	13
BP	GO:0070671	response to interleukin-12	13/2280	50/18866	0.00537141	0.0350475	0.0263421	LCP1/MSN/SIRPA/HNRNPDL/MIF/HSPA9/RPLP0/ARF1/PAK2/TALDO1/SOD2/HNRNPF/SOD1	13
BP	GO:0003208	cardiac ventricle morphogenesis	17/2280	73/18866	0.00543051	0.0353957	0.0266038	HEG1/TGFBR1/SFRP2/HEYL/COL11A1/SOX4/ENG/TGFB1/RBPJ/FOXF1/TGFBR2/HIF1A/CPE/SMAD7/MED1/PKP2/TPM1	17
BP	GO:0033273	response to vitamin	20/2280	91/18866	0.00544486	0.0354145	0.026618	COL1A1/SPARC/CD4/TSPO/POSTN/KANK2/SNAI2/CD40/TNC/STC1/EEF2/SNW1/FOLR2/TRIM25/PIM1/CCND1/MED1/GSN/SPP1/PEMT	20
BP	GO:0051492	regulation of stress fiber assembly	20/2280	91/18866	0.00544486	0.0354145	0.026618	EVL/NRP1/CCN2/TGFBR1/TGFB3/WAS/S1PR1/SH3PXD2B/SMAD3/ARAP1/TJP1/PAK2/ACTG1/ABL1/PFN1/TPM1/ARHGEF10L/SDC4/F11R/ROCK2	20
BP	GO:0048639	positive regulation of developmental growth	35/2280	187/18866	0.00548371	0.0355674	0.0267329	BASP1/NRP1/FGFR1/FN1/SEMA7A/CXCL12/BMPR2/EDN1/CSF1/SH3PXD2B/CCNB1/STAT5B/SASH3/DDX39B/MACF1/DBN1/RBPJ/WNT2/TGFBR2/IST1/PLS1/INSR/CXCR4/YAP1/SMURF1/L1CAM/YBX3/SMAD7/PIM1/ZP3/PAFAH1B1/CRABP2/LRP1/AGR2/VEGFA	35
BP	GO:0071260	cellular response to mechanical stimulus	18/2280	79/18866	0.00548406	0.0355674	0.0267329	COL1A1/GOT1/BAK1/ENG/CD40/CASP5/GJA1/AQP1/CASP1/TNFRSF10A/MAPK3/SLC38A2/BCL10/ATP1A1/TLR4/MMP7/F11R/BAD	18
BP	GO:0043297	apical junction assembly	19/2280	85/18866	0.00548564	0.0355674	0.0267329	RUNX1/PECAM1/CLDN7/CRB3/RAB13/SNAI2/VCL/GJA1/CDH5/WDR1/RAMP2/TJP1/PAK2/CLDN5/ESAM/F11R/ROCK2/CLDN3/CLDN4	19
BP	GO:0010762	regulation of fibroblast migration	10/2280	34/18866	0.0055087	0.0356795	0.0268171	DDR2/AKAP12/THBS1/TGFB1/CYGB/GNA12/ITGB1/CLN3/SDC4/ARHGAP4	10
BP	GO:0003272	endocardial cushion formation	8/2280	24/18866	0.00553053	0.0357834	0.0268952	ACVR1/TGFBR1/HEYL/SNAI2/ROBO1/ENG/RBPJ/TGFBR2	8
BP	GO:0045577	regulation of B cell differentiation	9/2280	29/18866	0.00564533	0.0364242	0.0273769	MMP14/INHBA/SLAMF8/ZFP36L1/STAT5B/CD27/PTPN6/CARD11/BAD	9
BP	GO:0060351	cartilage development involved in endochondral bone morphogenesis	9/2280	29/18866	0.00564533	0.0364242	0.0273769	THBS3/COL1A1/POC1A/STC1/ANXA6/TGFBR2/COMP/SERPINH1/CARM1	9
BP	GO:0044843	cell cycle G1/S phase transition	53/2280	310/18866	0.00564726	0.0364242	0.0273769	PKD2/ACVR1/GPNMB/ADAMTS1/LATS2/INHBA/DACT1/E2F3/ATP2B4/AIF1/SLFN11/KANK2/ORC1/PHB2/CCNB1/CCNA2/FHL1/C10orf99/SOX4/PTPN6/PLPP2/CCL2/BID/RCC1/ID4/ZNF655/PRMT1/CARM1/CDC45/ITGB1/KMT2E/CTDSP1/ZNF385A/CCND1/CDT1/LSM10/SFN/PIM2/E2F1/EIF4EBP1/MAX/CDK16/MCM2/CDK4/MCM5/CDKN2B/CTDSP2/PCNA/TNKS1BP1/RRM2/AURKA/KLF4/PLK2	53
BP	GO:0071901	negative regulation of protein serine/threonine kinase activity	29/2280	148/18866	0.00565392	0.0364292	0.0273806	HEG1/SFRP2/LATS2/APOE/PLK1/HEXIM1/PTPN6/DUSP10/SH2B3/TNFAIP3/CAV1/UCHL1/HMGCR/HIPK3/PRKAR1A/ABL1/RGS2/GPS1/SFN/SPRY1/NR2F2/CDK5RAP3/DUSP3/CEBPA/CIB1/CDKN2B/PRKAR1B/NUP62/BMP4	29
BP	GO:0015936	coenzyme A metabolic process	6/2280	15/18866	0.00586807	0.0374188	0.0281244	ACOT7/MCCC2/HMGCR/ACAT1/PPCS/COASY	6
BP	GO:0020027	hemoglobin metabolic process	6/2280	15/18866	0.00586807	0.0374188	0.0281244	INHBA/HIF1A/PRMT1/LDB1/ALAS1/KLF4	6
BP	GO:0030852	regulation of granulocyte differentiation	6/2280	15/18866	0.00586807	0.0374188	0.0281244	RUNX1/HCLS1/EVI2B/C1QC/CEACAM1/HAX1	6
BP	GO:0048569	post-embryonic animal organ development	6/2280	15/18866	0.00586807	0.0374188	0.0281244	FBN1/EFEMP1/BAK1/MFAP2/VEGFA/KLF4	6
BP	GO:0071801	regulation of podosome assembly	6/2280	15/18866	0.00586807	0.0374188	0.0281244	LCP1/MSN/HCK/ASAP1/ARHGEF2/GSN	6
BP	GO:0090110	COPII-coated vesicle cargo loading	6/2280	15/18866	0.00586807	0.0374188	0.0281244	SEC13/SAR1A/SEC31A/SEC23A/SEC23B/SCAP	6
BP	GO:0090177	establishment of planar polarity involved in neural tube closure	6/2280	15/18866	0.00586807	0.0374188	0.0281244	CTHRC1/SFRP2/DVL1/PTK7/VANGL2/DVL3	6
BP	GO:1900037	regulation of cellular response to hypoxia	6/2280	15/18866	0.00586807	0.0374188	0.0281244	CD34/ENO1/DDAH1/CHCHD2/TMBIM6/ROCK2	6
BP	GO:1901550	regulation of endothelial cell development	6/2280	15/18866	0.00586807	0.0374188	0.0281244	VCL/CDH5/CLDN5/VEGFA/F11R/ROCK2	6
BP	GO:1903140	regulation of establishment of endothelial barrier	6/2280	15/18866	0.00586807	0.0374188	0.0281244	VCL/CDH5/CLDN5/VEGFA/F11R/ROCK2	6
BP	GO:0002429	immune response-activating cell surface receptor signaling pathway	77/2280	481/18866	0.00590869	0.0375009	0.0281861	RFTN1/RUNX1/WIPF1/CMTM3/FYN/THEMIS2/THY1/C3AR1/FGR/WAS/FPR3/CD4/C5AR1/PLPP4/PTPRC/MNDA/LILRB4/HCK/HLA-DQA1/STOML2/PSMA5/FCER1G/FCGR3A/FCGR2A/EIF2B3/PTPN6/RAB29/PSMD8/PRNP/ELMO2/BTN2A1/LPXN/PSMB2/PSMB7/CD79B/DOCK1/HLA-DPB1/CD3E/CD79A/WNK1/PAK2/GRB2/PSMB4/ACTG1/HLA-DQB2/LGALS3/ABL1/RPS3/PSMB10/HLA-DPA1/CARD11/CEACAM1/MAPK3/HLA-DQA2/IGLL5/TAB2/PHPT1/PSMB1/BTNL3/PSMA7/HLA-DRB1/BCL10/GBP1/PSMB6/HLA-DQ…	77
BP	GO:0002757	immune response-activating signal transduction	77/2280	481/18866	0.00590869	0.0375009	0.0281861	RFTN1/RUNX1/WIPF1/CMTM3/FYN/THEMIS2/THY1/C3AR1/FGR/WAS/FPR3/CD4/C5AR1/PLPP4/PTPRC/MNDA/LILRB4/HCK/HLA-DQA1/STOML2/PSMA5/FCER1G/FCGR3A/FCGR2A/EIF2B3/PTPN6/RAB29/PSMD8/PRNP/ELMO2/BTN2A1/LPXN/PSMB2/PSMB7/CD79B/DOCK1/HLA-DPB1/CD3E/CD79A/WNK1/PAK2/GRB2/PSMB4/ACTG1/HLA-DQB2/LGALS3/ABL1/RPS3/PSMB10/HLA-DPA1/CARD11/CEACAM1/MAPK3/HLA-DQA2/IGLL5/TAB2/PHPT1/PSMB1/BTNL3/PSMA7/HLA-DRB1/BCL10/GBP1/PSMB6/HLA-DQ…	77
BP	GO:0006418	tRNA aminoacylation for protein translation	12/2280	45/18866	0.00591129	0.0375009	0.0281861	SARS1/PPA2/QARS1/YARS1/MARS1/FARSA/MARS2/IARS1/LARS2/VARS1/DARS1/RARS1	12
BP	GO:0052372	modulation by symbiont of entry into host	12/2280	45/18866	0.00591129	0.0375009	0.0281861	CD4/TRIM8/ITGAV/CAV1/TRIM22/TRIM25/HLA-DRB1/TMPRSS2/GSN/IFITM1/TRIM26/CD74	12
BP	GO:1904646	cellular response to amyloid-beta	12/2280	45/18866	0.00591129	0.0375009	0.0281861	FYN/VCAM1/FOXO3/IGF1R/PRNP/GJA1/TREM2/ICAM1/BCL2L2/ABCC1/LRP1/TLR4	12
BP	GO:0006637	acyl-CoA metabolic process	22/2280	104/18866	0.00593681	0.0375856	0.0282498	MPC1/ACOT7/GCDH/FAR2/PDHA1/ACSS2/HSD17B4/HMGCL/SLC25A1/PDK4/ELOVL5/ELOVL1/DLD/DBI/SUCLG2/OGDH/FASN/DLAT/DLST/ACAT1/PPCS/DGAT1	22
BP	GO:0035383	thioester metabolic process	22/2280	104/18866	0.00593681	0.0375856	0.0282498	MPC1/ACOT7/GCDH/FAR2/PDHA1/ACSS2/HSD17B4/HMGCL/SLC25A1/PDK4/ELOVL5/ELOVL1/DLD/DBI/SUCLG2/OGDH/FASN/DLAT/DLST/ACAT1/PPCS/DGAT1	22
BP	GO:0048638	regulation of developmental growth	59/2280	353/18866	0.00601219	0.0379838	0.0285491	BASP1/NRP1/TGFBR1/SFRP2/FGFR1/LATS2/FN1/SEMA7A/CXCL12/APOE/BMPR2/EDN1/CSF1/SH3PXD2B/CCNB1/STAT5B/SASH3/DDX39B/MACF1/DUSP10/WWC3/DBN1/RBPJ/DNM2/GJA1/WNT2/SAV1/TGFBR2/IST1/PLS1/SEMA4C/INSR/MFSD2A/CXCR4/TNKS2/CARM1/YAP1/SMURF1/GDF15/STK4/L1CAM/ABL1/YBX3/RGS2/SMAD7/PIM1/PHLDA2/ZP3/PAFAH1B1/CRABP2/LRP1/CDK4/AGR2/SPP1/VEGFA/ARHGAP4/SOD1/BMP4/PLAC8	59
BP	GO:0045824	negative regulation of innate immune response	15/2280	62/18866	0.00601815	0.0379838	0.0285491	SERPING1/A2M/SLAMF8/HAVCR2/IFI16/TTLL12/VSIG4/DUSP10/SERPINB9/TNFAIP3/ADAR/SAMHD1/PARP14/CEACAM1/TRAFD1	15
BP	GO:0071384	cellular response to corticosteroid stimulus	15/2280	62/18866	0.00601815	0.0379838	0.0285491	SERPINF1/FOXO3/FBXO32/ZFP36L1/AKAP13/EDN1/KLF9/STC1/ICAM1/AIFM1/ASS1/AQP1/HNRNPU/EIF4EBP1/PCK2	15
BP	GO:0002832	negative regulation of response to biotic stimulus	21/2280	98/18866	0.00607459	0.0383009	0.0287874	SERPING1/HTRA1/A2M/PRDX2/SLAMF8/HAVCR2/IFI16/C1QBP/FGL2/TTLL12/VSIG4/DUSP10/SERPINB9/LTF/TNFAIP3/ADAR/SAMHD1/PARP14/CEACAM1/TRAFD1/ILRUN	21
BP	GO:0050731	positive regulation of peptidyl-tyrosine phosphorylation	36/2280	195/18866	0.00614487	0.0387045	0.0290908	FYN/ACVR1/HCLS1/NRP1/GREM1/ITGA5/PECAM1/CD4/PTPRC/IL6ST/CSF1R/PDGFB/MLST8/CD40/DGKQ/PRNP/TGFB1/CLCF1/TREM2/ICAM1/MIF/STAP2/CD3E/PAK2/SOCS3/THBS4/PARP14/ABL1/ARHGEF2/CCL5/HAX1/NEDD9/VEGFA/IL23A/DLG3/CD74	36
BP	GO:0070664	negative regulation of leukocyte proliferation	19/2280	86/18866	0.00626213	0.0392729	0.029518	GPNMB/GREM1/LRRC32/MNDA/HAVCR2/VSIG4/PTPN6/TWSG1/PRNP/TNFAIP3/MARCHF7/TYROBP/PRKAR1A/PELI1/ZBTB7B/HLA-DRB1/SDC4/TNFRSF21/BMP4	19
BP	GO:0051091	positive regulation of DNA-binding transcription factor activity	47/2280	270/18866	0.00627268	0.0392729	0.029518	HCLS1/GREM1/DDR2/ITGB2/TRIM8/EDN1/PHB2/TERF2IP/CD40/ATF2/EIF2AK2/PLPP3/LAMTOR5/WNT2/LTF/CLU/SAV1/SMAD3/ARID5B/CAV1/ADAM8/TRIM22/ICAM1/UBA52/CARM1/TRAF5/PARK7/PRDX3/SPHK1/RPS3/TRIM25/ARHGEF2/CARD11/TAB2/NFKB2/CRTC2/BCL10/TRIM15/LRRFIP1/CIB1/FOSL1/VEGFA/TLR4/RBCK1/SMARCB1/TRIM26/RPS6KA4	47
BP	GO:0006635	fatty acid beta-oxidation	17/2280	74/18866	0.00627436	0.0392729	0.029518	HADH/ECHS1/CPT2/MCAT/GCDH/ABCD3/HSD17B4/ACADS/ECI1/MFSD2A/ACAT2/HADHA/ACAT1/ETFA/SLC27A2/SCP2/ETFB	17
BP	GO:0003151	outflow tract morphogenesis	18/2280	80/18866	0.00629529	0.0392729	0.029518	NRP2/NRP1/SFRP2/HEYL/BMPR2/PLXND1/ROBO1/ENG/PARVA/ELN/ATF2/RBPJ/TGFBR2/HIF1A/CLDN5/DHRS3/VEGFA/BMP4	18
BP	GO:0002604	regulation of dendritic cell antigen processing and presentation	5/2280	11/18866	0.00631773	0.0392729	0.029518	CCL21/FGL2/THBS1/CCL19/CD74	5
BP	GO:0003093	regulation of glomerular filtration	5/2280	11/18866	0.00631773	0.0392729	0.029518	PDGFB/F2RL1/F2R/GJA1/EMP2	5
BP	GO:0007028	cytoplasm organization	5/2280	11/18866	0.00631773	0.0392729	0.029518	ZMIZ1/ETV6/WDR77/RRN3/FOSL1	5
BP	GO:0032060	bleb assembly	5/2280	11/18866	0.00631773	0.0392729	0.029518	PMP22/EMP3/ANO6/MYLK/EMP2	5
BP	GO:0043619	regulation of transcription from RNA polymerase II promoter in response to oxidative stress	5/2280	11/18866	0.00631773	0.0392729	0.029518	ARNT/EPAS1/HIF1A/HMOX1/NFE2L2	5
BP	GO:0090030	regulation of steroid hormone biosynthetic process	5/2280	11/18866	0.00631773	0.0392729	0.029518	DGKQ/DKK3/CLCN2/H6PD/ATP1A1	5
BP	GO:0090557	establishment of endothelial intestinal barrier	5/2280	11/18866	0.00631773	0.0392729	0.029518	TJP3/ICAM1/TJP1/FASN/F11R	5
BP	GO:0106049	regulation of cellular response to osmotic stress	5/2280	11/18866	0.00631773	0.0392729	0.029518	LETM1/YBX3/ARHGEF2/CLN3/BAD	5
BP	GO:1903011	negative regulation of bone development	5/2280	11/18866	0.00631773	0.0392729	0.029518	FBN1/GREM1/RFLNB/LTF/RFLNA	5
BP	GO:0044242	cellular lipid catabolic process	42/2280	236/18866	0.00639429	0.0397088	0.0298456	HADH/CYP1B1/ECHS1/PLA2G7/CPT2/APOC1/CYP4F11/MCAT/GCDH/ABCD3/HEXB/HSD17B4/ACADS/PCCB/GM2A/ILVBL/FAAH/PLA2G4F/ECI1/MFSD2A/MGST2/ACAT2/FABP4/SMPDL3B/SPHK1/PSAP/FUCA1/HADHA/GALC/SLC27A4/SMPD2/PCK2/LRP1/ACAT1/ETFA/GBA2/SLC27A2/SCP2/AKR1B10/ETFB/LYPLA2/PNPLA4	42
BP	GO:0002762	negative regulation of myeloid leukocyte differentiation	13/2280	51/18866	0.00642811	0.0397526	0.0298785	FBN1/MAFB/GPR68/INHBA/LILRB4/PIAS3/LTF/GPR137B/C1QC/CEACAM1/NME1/FSTL3/TLR4	13
BP	GO:1902893	regulation of pri-miRNA transcription by RNA polymerase II	13/2280	51/18866	0.00642811	0.0397526	0.0298785	ETS1/FOXO3/LILRB4/TEAD1/SPI1/PDGFB/TGFB1/SMAD3/HIF1A/FOSL1/BMP4/KLF4/SREBF2	13
BP	GO:0034142	toll-like receptor 4 signaling pathway	11/2280	40/18866	0.0064335	0.0397526	0.0298785	ITGB2/ITGAM/LY96/F2RL1/CD14/LTF/TNFAIP3/PIK3AP1/PELI1/NFKBIA/TLR4	11
BP	GO:1902895	positive regulation of pri-miRNA transcription by RNA polymerase II	11/2280	40/18866	0.0064335	0.0397526	0.0298785	ETS1/FOXO3/TEAD1/SPI1/PDGFB/TGFB1/SMAD3/HIF1A/FOSL1/KLF4/SREBF2	11
BP	GO:1903427	negative regulation of reactive oxygen species biosynthetic process	11/2280	40/18866	0.0064335	0.0397526	0.0298785	FYN/PTGIS/ATP2B4/TRAP1/TSPO/CD34/SIRPA/CAV1/PARK7/ACP5/ROCK2	11
BP	GO:0052126	movement in host environment	32/2280	169/18866	0.00644373	0.039776	0.0298961	ITGA5/AXL/CD4/SELPLG/TRIM8/MRC1/ITGAV/CTSL/PHB/CAV1/IST1/TRIM22/ICAM1/CXCR4/RPSA/ITGB5/ITGB1/CTSB/GRB2/TRIM25/NUP153/CAV2/HLA-DRB1/TRIM15/SIVA1/DYNLT1/TMPRSS2/GSN/IFITM1/F11R/TRIM26/CD74	32
BP	GO:0043534	blood vessel endothelial cell migration	35/2280	189/18866	0.00650189	0.040095	0.0301359	HDAC7/ATP5F1B/AMOTL1/NRP1/ETS1/GREM1/JCAD/FGFR1/CLEC14A/ATP2B4/MMRN2/APOE/ROBO1/THBS1/PDGFB/CD40/TGFB1/CDH5/HIF1A/ATP5F1A/ITGB1/HMOX1/ABL1/NFE2L2/SH3BP1/CSNK2B/TMSB4X/SP1/MYH9/CIB1/EMP2/VEGFA/FGFBP1/KLF4/PLK2	35
BP	GO:0033157	regulation of intracellular protein transport	46/2280	264/18866	0.00667467	0.0411194	0.0309059	OAZ2/FYN/HCLS1/LCP1/MDFIC/ITGB2/ITGAM/ATP13A2/FLNA/ATP5IF1/NUMA1/TPR/RIPOR1/STOM/RAB29/ATG13/PRNP/TGFB1/BID/SMAD3/SAR1A/APOD/IWS1/UBE2J2/PARK7/RAN/XPO1/FIS1/UBR5/DERL3/UBE2G2/UBE2D3/SFN/E2F1/OAZ1/TARDBP/TMEM30A/HAX1/LEPROT/CIB1/UBAC2/NUP62/BMP4/BAD/SREBF2/NUTF2	46
BP	GO:0045840	positive regulation of mitotic nuclear division	14/2280	57/18866	0.00679549	0.0417804	0.0314027	PDGFRB/EDN1/PHB2/NUMA1/PDGFB/INSR/ANAPC11/SPHK1/CDT1/HNRNPU/RANBP1/AURKA/NUP62/AURKB	14
BP	GO:0061178	regulation of insulin secretion involved in cellular response to glucose stimulus	14/2280	57/18866	0.00679549	0.0417804	0.0314027	GPR68/PIM3/HMGCR/HIF1A/HMGN3/ANO1/NADK/PHPT1/HLA-DRB1/CDK16/JAGN1/LRP1/BAD/CFTR	14
BP	GO:0010717	regulation of epithelial to mesenchymal transition	21/2280	99/18866	0.00685335	0.0420943	0.0316386	ACVR1/WWTR1/TGFBR1/GREM1/TGFB1I1/SFRP2/TGFB3/COL1A1/ENG/PDPN/TGFB1/SMAD3/TGFBR2/VASN/GLIPR2/SMAD7/LOXL2/SPRY1/ZNF703/BMP4/SDCBP	21
BP	GO:0009262	deoxyribonucleotide metabolic process	10/2280	35/18866	0.00689263	0.0421072	0.0316482	SHMT1/DCTD/GUK1/MBD4/NTHL1/SAMHD1/DCTPP1/RRM2/DTYMK/ADK	10
BP	GO:0030513	positive regulation of BMP signaling pathway	10/2280	35/18866	0.00689263	0.0421072	0.0316482	SULF1/CCN1/BMPR2/NUMA1/ENG/TWSG1/RBPJ/CDH5/FBXL15/BMP4	10
BP	GO:0033687	osteoblast proliferation	10/2280	35/18866	0.00689263	0.0421072	0.0316482	FBLN5/TMEM119/GREM1/CTHRC1/CCN1/ITGAV/EIF2AK2/LTF/SMAD3/ABL1	10
BP	GO:0040001	establishment of mitotic spindle localization	10/2280	35/18866	0.00689263	0.0421072	0.0316482	PLK1/NUMA1/GJA1/MAD2L1/DCTN1/ITGB1/ARHGEF2/PAFAH1B1/SPRY1/DYNLT1	10
BP	GO:0051443	positive regulation of ubiquitin-protein transferase activity	10/2280	35/18866	0.00689263	0.0421072	0.0316482	CDC20/PLK1/RPS2/TRIB3/GOLGA2/ARRDC4/BMI1/ARRDC3/STUB1/UBE2S	10
BP	GO:0006743	ubiquinone metabolic process	7/2280	20/18866	0.00692359	0.0421072	0.0316482	COQ9/NDUFA9/HMGCR/COQ4/PDSS1/FDXR/COQ5	7
BP	GO:0034138	toll-like receptor 3 signaling pathway	7/2280	20/18866	0.00692359	0.0421072	0.0316482	RFTN1/HAVCR2/F2RL1/TNFAIP3/CAV1/PELI1/TNIP2	7
BP	GO:0060546	negative regulation of necroptotic process	7/2280	20/18866	0.00692359	0.0421072	0.0316482	SLC25A4/CAV1/YBX3/PELI1/ARHGEF2/BIRC2/RBCK1	7
BP	GO:0062099	negative regulation of programmed necrotic cell death	7/2280	20/18866	0.00692359	0.0421072	0.0316482	SLC25A4/CAV1/YBX3/PELI1/ARHGEF2/BIRC2/RBCK1	7
BP	GO:1902644	tertiary alcohol metabolic process	7/2280	20/18866	0.00692359	0.0421072	0.0316482	AKR1A1/DGKQ/DKK3/AKR7A2/H6PD/AKR1B1/AKR1B10	7
BP	GO:0001654	eye development	63/2280	384/18866	0.0070423	0.042767	0.0321442	VIM/MAF/SERPINF1/COL8A2/COL8A1/NRP1/TGFBR1/FBN1/PDGFRB/MFAP5/ZEB1/THY1/ALDH1A3/INHBA/MYH10/COL5A2/COL5A1/CRYAB/EFEMP1/ATP2B4/LAMB2/PBX2/CYP1B1/CLIC4/ZHX2/BMPR2/SH3PXD2B/TUG1/BAK1/OBSL1/RAB3GAP1/EPHB2/COL4A1/MFAP2/KDM5B/MAB21L2/TWSG1/RING1/WNT2/SP3/NES/SMAD3/TGFBR2/CHRDL1/MFN2/MFSD2A/HIF1A/CLCN2/SKI/IMPDH2/HDAC1/SKIL/MED1/SMOC1/SPRY1/PYGO2/TGIF2/MAX/CDK4/VEGFA/C12orf57/BMP4/KLF4	63
BP	GO:0071692	protein localization to extracellular region	75/2280	470/18866	0.00704594	0.042767	0.0321442	HADH/CAVIN1/FBN1/SLC25A5/NLGN2/LTBP1/LTBP2/CCN4/GPR68/MYH10/LRRC32/FGR/TGFB3/RAB13/CD34/RCN3/ATP13A2/APOE/RAB8B/PAM/SLC25A4/SOX4/SNX19/CD40/VIP/GPI/PLEK/TGFB1/F2RL1/SRGN/CD14/PIM3/F2R/GJA1/OLFM2/TREM2/SLC25A6/ADAM8/ALOX5/COMP/HMGCR/PFKL/GAPDH/MIF/HIF1A/SEL1L/ARF1/HMGN3/PARK7/ANO1/LLGL2/S100A13/PSAP/CCL5/NADK/IDH2/PAFAH1B1/RHBDF2/PHPT1/TMBIM6/HLA-DRB1/TARDBP/CDK16/JAGN1/LRP1/FAM3D/ARF6/MCU/TLR4/TM…	75
BP	GO:0010508	positive regulation of autophagy	26/2280	131/18866	0.00714749	0.0433409	0.0325755	PIP4K2A/PIP4K2B/FOXO3/DCN/TRIM8/TP53INP1/PHB2/ATP5IF1/ULK1/RAB3GAP1/HSPB8/NPRL2/WAC/TRIM22/MFN2/HIF1A/SMURF1/PARK7/HMOX1/MAPK3/SESN1/PIM2/HK2/BAD/SUPT5H/PLK2	26
BP	GO:2000573	positive regulation of DNA biosynthetic process	16/2280	69/18866	0.00717179	0.0434456	0.0326542	GREM1/PDGFRB/DDX39B/PARN/PDGFB/TNKS2/PARM1/MAPK3/CCT2/CCT7/FGFR4/NEK7/PCNA/RFC2/KLF4/AURKB	16
BP	GO:0106106	cold-induced thermogenesis	28/2280	144/18866	0.00719568	0.043505	0.0326989	LAMA4/HADH/PDGFC/FH/IGF1R/PGAM5/CPT2/MFAP2/RBPJ/GJA1/IL4R/EPAS1/CAV1/SIRT6/MFN2/CXCR4/FABP4/G0S2/TFE3/ZBTB7B/ARRDC3/GNAS/OGT/GADD45G/VEGFA/PEMT/TLR4/PLAC8	28
BP	GO:0120161	regulation of cold-induced thermogenesis	28/2280	144/18866	0.00719568	0.043505	0.0326989	LAMA4/HADH/PDGFC/FH/IGF1R/PGAM5/CPT2/MFAP2/RBPJ/GJA1/IL4R/EPAS1/CAV1/SIRT6/MFN2/CXCR4/FABP4/G0S2/TFE3/ZBTB7B/ARRDC3/GNAS/OGT/GADD45G/VEGFA/PEMT/TLR4/PLAC8	28
BP	GO:0001516	prostaglandin biosynthetic process	9/2280	30/18866	0.0072154	0.043539	0.0327245	PTGIS/PTGDS/EDN1/PTGES2/CBR1/PLA2G4F/MIF/PRXL2B/CD74	9
BP	GO:0046457	prostanoid biosynthetic process	9/2280	30/18866	0.0072154	0.043539	0.0327245	PTGIS/PTGDS/EDN1/PTGES2/CBR1/PLA2G4F/MIF/PRXL2B/CD74	9
BP	GO:0071677	positive regulation of mononuclear cell migration	8/2280	25/18866	0.00728565	0.04392	0.0330108	CXCL12/AIF1/CCR1/PLA2G7/ANO6/LGALS3/SERPINE1/CCL5	8
BP	GO:0051258	protein polymerization	51/2280	300/18866	0.0072951	0.0439341	0.0330214	EVL/HCLS1/CAMSAP2/CLIP3/KIRREL1/WAS/SVIL/AIF1/HCK/MYADM/GMFG/CCL21/NUMA1/RANBP9/PREX1/MLST8/DBN1/ELN/LMOD1/DNM2/VDAC2/CDH5/ICAM1/BAIAP2L2/MID1IP1/ARF1/DCTN1/GRB2/ESAM/TUBG1/GOLGA2/ABL1/RPS3/DRG1/TUBGCP2/CDC42EP5/CAPG/CORO1B/WASHC3/IQGAP2/VILL/ACTR2/HAX1/TMSB4X/PFN1/ARF6/GSN/ARFIP2/GBA2/MSRB1/UBE2S	51
BP	GO:0032271	regulation of protein polymerization	41/2280	231/18866	0.00732022	0.0440425	0.0331029	EVL/HCLS1/CAMSAP2/CLIP3/KIRREL1/WAS/SVIL/HCK/MYADM/GMFG/CCL21/NUMA1/PREX1/MLST8/DBN1/ELN/LMOD1/VDAC2/CDH5/ICAM1/BAIAP2L2/ARF1/DCTN1/GRB2/ESAM/ABL1/RPS3/DRG1/CDC42EP5/CAPG/CORO1B/IQGAP2/VILL/ACTR2/HAX1/TMSB4X/PFN1/ARF6/GSN/ARFIP2/GBA2	41
BP	GO:0006611	protein export from nucleus	34/2280	184/18866	0.00748186	0.0449011	0.0337482	EGR2/NXF1/SEC13/ZC3H11A/DDX39B/NCBP2/SRSF5/TPR/PABPN1/TGFB1/UPF2/IWS1/AHCYL1/HSPA9/DESI1/SMURF1/EIF5A/PARK7/RPS15/RAN/DDX39A/SSB/XPO1/SRSF6/NUP153/NDC1/SFN/RBM8A/ALYREF/SRSF11/UPF3B/SRSF9/NUP62/NUTF2	34
BP	GO:0090090	negative regulation of canonical Wnt signaling pathway	34/2280	184/18866	0.00748186	0.0449011	0.0337482	WWTR1/GREM1/CTHRC1/SFRP2/LATS2/DACT1/FOXO3/SFRP4/LZTS2/APOE/SNAI2/PSMA5/DKK3/PSMD8/RUVBL2/CAV1/PSMB2/PSMB7/DVL1/STK4/FRZB/PSMB4/SLC9A3R1/IGFBP4/HDAC1/PSMB10/IGFBP6/PSMB1/PSMA7/PSMB6/DVL3/PSMD2/UBAC2/PSMB8	34
BP	GO:1904029	regulation of cyclin-dependent protein kinase activity	22/2280	106/18866	0.00748472	0.0449011	0.0337482	PKD2/LATS2/CCNB1/CCNA2/PLK1/HEXIM1/CCNL1/PDGFB/TNFAIP3/CCNO/CKS2/CCNQ/CCND1/SFN/NR2F2/PKMYT1/CDK5RAP3/CDK4/CEBPA/CCNB2/CDKN2B/CCNG1	22
BP	GO:0006998	nuclear envelope organization	13/2280	52/18866	0.00764346	0.0457645	0.0343971	NEK9/CCNB1/PLK1/TMEM43/REEP4/DCTN1/NEK6/PAFAH1B1/TARDBP/SUN2/REEP3/CCNB2/TOR1B	13
BP	GO:0072132	mesenchyme morphogenesis	13/2280	52/18866	0.00764346	0.0457645	0.0343971	ACVR1/TGFBR1/FGFR1/HEYL/ACTA2/SNAI2/ROBO1/ENG/RBPJ/FOXF1/SMAD3/TGFBR2/ACTG2	13
BP	GO:0010822	positive regulation of mitochondrion organization	24/2280	119/18866	0.00777085	0.0464822	0.0349366	DCN/BMF/CHCHD10/ATP5IF1/BAK1/ATG13/BID/TREM2/MMP9/MFN2/FAM162A/HIF1A/SMURF1/UBE2J2/PARK7/FIS1/UBE2D3/SFN/E2F1/HK2/LEPROT/MCU/BAD/SREBF2	24
BP	GO:0006734	NADH metabolic process	11/2280	41/18866	0.00785218	0.0468326	0.0352	MDH2/HK3/TPI1/ENO1/GPI/PFKL/GAPDH/ALDOA/PGK1/HK2/ENO2	11
BP	GO:0033574	response to testosterone	11/2280	41/18866	0.00785218	0.0468326	0.0352	MSN/TSPO/EDN1/THBS1/PLN/NME1/CSNK2B/CDK4/SPP1/ROCK2/BAD	11
BP	GO:0038083	peptidyl-tyrosine autophosphorylation	11/2280	41/18866	0.00785218	0.0468326	0.0352	FYN/GREM1/FGR/HCK/IGF1R/CAV1/INSR/ABL1/MAPK3/VEGFA/LCK	11
BP	GO:1902807	negative regulation of cell cycle G1/S phase transition	26/2280	132/18866	0.00790353	0.0470878	0.0353918	PKD2/GPNMB/DACT1/SLFN11/KANK2/CCNB1/FHL1/C10orf99/SOX4/CCL2/ZNF655/PRMT1/CARM1/CTDSP1/ZNF385A/CCND1/SFN/E2F1/CDK4/CDKN2B/CTDSP2/PCNA/TNKS1BP1/AURKA/KLF4/PLK2	26
BP	GO:0034308	primary alcohol metabolic process	20/2280	94/18866	0.00791436	0.0470878	0.0353918	ALDH1A3/CYP1B1/AKR1A1/ACSS2/DGKQ/DKK3/AKR7A2/CLCN2/PARK7/ADH5/DHRS3/SULT1B1/H6PD/AKR1B1/ALDH2/RETSAT/NAAA/AKR1B10/DGAT1/PNPLA4	20
BP	GO:0051897	positive regulation of protein kinase B signaling	33/2280	178/18866	0.00791782	0.0470878	0.0353918	FYN/HCLS1/TGFBR1/PDGFRB/FGFR1/AXL/IGFBP5/MYDGF/C1QBP/IGF1R/CCL21/THBS1/ENG/PDGFB/PHB/TGFB1/CCL19/RAMP3/ADAM8/C1QTNF1/PIK3AP1/INSR/GDF15/OSBPL8/ITGB1/PARK7/MAZ/GRB2/CHI3L1/HAX1/FGFR4/MYORG/LCK	33
BP	GO:0072330	monocarboxylic acid biosynthetic process	43/2280	246/18866	0.00804304	0.0477865	0.0359169	BGN/VCAN/ALDH1A3/CHST14/PTGIS/DEGS1/DCN/PTGDS/EDN1/ACOT7/APOC1/PTGES2/OSBPL3/CYP4F11/MCAT/ALOX5AP/ACSS2/EPHX2/FA2H/ABCD3/NDUFAB1/CBR1/GSTM4/HSD17B4/ALOX5/PLA2G4F/MIF/MID1IP1/TRIB3/PARK7/PDK4/ELOVL5/ELOVL1/CEACAM1/LPGAT1/PRXL2B/FASN/FGFR4/ERLIN1/SLC27A2/SCP2/SCAP/CD74	43
BP	GO:0048568	embryonic organ development	72/2280	451/18866	0.00807028	0.0479023	0.0360039	PKD2/PRRX1/ACVR1/CHST11/TGFBR1/FBN1/MAFB/PDGFRB/CTHRC1/MFAP5/ZEB1/MMP14/ALDH1A3/FGFR1/TGFB3/PDGFC/EFEMP1/ZFP36L1/CCN1/PBX2/COL11A1/TEAD1/EDN1/ARNT/RBBP6/ENG/EPHB2/PDGFB/MFAP2/TGFB1/RBPJ/SH2B3/VPS52/WNT2/TEAD3/FOXF1/SP3/NES/EPAS1/SMAD3/TGFBR2/DVL1/HIF1A/MDFI/YAP1/STK4/TPRN/SLC44A4/GRB2/SOCS3/FRZB/HOXB3/SLC9A3R1/RARRES2/MED1/MAPK3/PHLDA2/HOXD10/NR2F2/ST14/GNAS/PTK7/LRIG1/NSDHL/VANGL2/CDX2/CEBPA/VEG…	72
BP	GO:0090559	regulation of membrane permeability	19/2280	88/18866	0.00808393	0.0479372	0.0360302	HEG1/SLC25A5/BMF/CHCHD10/ATP5IF1/CNP/BAK1/ATF2/BID/ALKBH7/BCL2L2/SFN/TMEM102/E2F1/HK2/DYNLT1/F11R/CLDN3/BAD	19
BP	GO:0042130	negative regulation of T cell proliferation	15/2280	64/18866	0.00818747	0.0484119	0.0363869	GPNMB/LRRC32/HAVCR2/VSIG4/PTPN6/TWSG1/PRNP/MARCHF7/PRKAR1A/PELI1/ZBTB7B/HLA-DRB1/SDC4/TNFRSF21/BMP4	15
BP	GO:0046794	transport of virus	15/2280	64/18866	0.00818747	0.0484119	0.0363869	SEC13/CTSL/TPR/CAV1/UBA52/RAN/XPO1/NUP153/CAV2/NDC1/TRIM15/BST2/DYNLT1/VPS28/NUP62	15
BP	GO:0060135	maternal process involved in female pregnancy	15/2280	64/18866	0.00818747	0.0484119	0.0363869	PTGIS/HAVCR2/BMPR2/PAM/STC1/GJA1/PRDX3/CTSB/RGS2/MED1/MAPK3/NR2F2/AKR1B1/SPP1/MMP7	15
BP	GO:0071375	cellular response to peptide hormone stimulus	55/2280	330/18866	0.00823114	0.0486235	0.036546	RHOQ/FYN/RAB31/FBN1/FOXO3/ZFP36L1/RAB13/ESRRA/TNS2/ATP6V0B/RAB8B/EDN1/GOT1/IGF1R/STAT5B/CCNA2/SRSF5/GNAI2/SORBS1/CAV1/INSR/MARS1/AHCYL1/ASS1/GDF15/OSBPL8/TRIB3/ATP6V0D1/GRB2/SOCS3/SHC1/PRKAR1A/RARRES2/PDK4/NFE2L2/NUCKS1/NCOA5/CEACAM1/STAT1/CAV2/ZBTB7B/ZDHHC7/EIF4EBP1/MAX/OGT/PCK2/LEPROT/GPT/SP1/CDK4/MZB1/PRKAR1B/AGTRAP/ROCK2/APRT	55
BP	GO:2000134	negative regulation of G1/S transition of mitotic cell cycle	25/2280	126/18866	0.0082655	0.0487577	0.0366469	PKD2/GPNMB/DACT1/SLFN11/KANK2/CCNB1/FHL1/SOX4/CCL2/ZNF655/PRMT1/CARM1/CTDSP1/ZNF385A/CCND1/SFN/E2F1/CDK4/CDKN2B/CTDSP2/PCNA/TNKS1BP1/AURKA/KLF4/PLK2	25
BP	GO:0030178	negative regulation of Wnt signaling pathway	39/2280	219/18866	0.00826964	0.0487577	0.0366469	WWTR1/NXN/GREM1/CTHRC1/SFRP2/LATS2/DACT1/FOXO3/SFRP4/LZTS2/APOE/SNAI2/PSMA5/DKK3/PSMD8/RACK1/RUVBL2/CAV1/PSMB2/PSMB7/DVL1/MDFI/STK4/FRZB/PSMB4/SLC9A3R1/IGFBP4/HDAC1/PSMB10/IGFBP6/PSMB1/PSMA7/PSMB6/LRP1/DVL3/PSMD2/UBAC2/CTNNBIP1/PSMB8	39
BP	GO:0009185	ribonucleoside diphosphate metabolic process	27/2280	139/18866	0.00831494	0.0489781	0.0368125	SEC13/HK3/ARNT/AK2/TPI1/ENO1/TPR/GPI/GUK1/SIRT6/PFKL/GAPDH/INSR/HIF1A/ALDOA/CARD11/NUP153/NDC1/PGK1/PGM1/HK2/OGDH/OGT/ENO2/CMPK1/NUP62/BAD	27
BP	GO:0050714	positive regulation of protein secretion	32/2280	172/18866	0.00837606	0.0491583	0.036948	NLGN2/GPR68/MYH10/FGR/TGFB3/CD34/ATP13A2/SOX4/GPI/TGFB1/F2RL1/CD14/GJA1/TREM2/ADAM8/GAPDH/MIF/HIF1A/ARF1/ANO1/NADK/PHPT1/HLA-DRB1/TARDBP/LRP1/ARF6/MCU/TLR4/TM7SF3/GLUD1/BAD/CFTR	32
BP	GO:0001977	renal system process involved in regulation of blood volume	6/2280	16/18866	0.00844101	0.0491583	0.036948	PDGFB/F2RL1/F2R/GJA1/HSD11B2/EMP2	6
BP	GO:0006595	polyamine metabolic process	6/2280	16/18866	0.00844101	0.0491583	0.036948	OAZ2/AGMAT/SRM/DHPS/ODC1/OAZ1	6
BP	GO:0009263	deoxyribonucleotide biosynthetic process	6/2280	16/18866	0.00844101	0.0491583	0.036948	SHMT1/DCTD/GUK1/RRM2/DTYMK/ADK	6
BP	GO:0010934	macrophage cytokine production	6/2280	16/18866	0.00844101	0.0491583	0.036948	TGFB3/SEMA7A/TGFB1/SPON2/TLR4/CD74	6
BP	GO:0042994	cytoplasmic sequestering of transcription factor	6/2280	16/18866	0.00844101	0.0491583	0.036948	PKD2/MDFI/KEAP1/TMSB4X/NFKBIA/CCDC22	6
BP	GO:0043116	negative regulation of vascular permeability	6/2280	16/18866	0.00844101	0.0491583	0.036948	AKAP12/RAMP2/DDAH1/CLDN5/CEACAM1/VEGFA	6
BP	GO:0045838	positive regulation of membrane potential	6/2280	16/18866	0.00844101	0.0491583	0.036948	PIAS3/STOML2/BID/GLRX/MTLN/BAD	6
BP	GO:0051014	actin filament severing	6/2280	16/18866	0.00844101	0.0491583	0.036948	SVIL/GMFG/CAPG/VILL/MYH9/GSN	6
BP	GO:0061684	chaperone-mediated autophagy	6/2280	16/18866	0.00844101	0.0491583	0.036948	ATP13A2/SYNPO2/CLU/HSPA8/STUB1/EEF1A1	6
BP	GO:1902166	negative regulation of intrinsic apoptotic signaling pathway in response to DNA damage by p53 class mediator	6/2280	16/18866	0.00844101	0.0491583	0.036948	MARCHF7/MIF/TAF9/ZNF385A/CD74/BCL2L12	6
BP	GO:2001212	regulation of vasculogenesis	6/2280	16/18866	0.00844101	0.0491583	0.036948	CD34/RAMP2/CEACAM1/XDH/EMP2/RIN2	6
BP	GO:0022618	ribonucleoprotein complex assembly	41/2280	233/18866	0.00847615	0.0493165	0.0370669	LUC7L/EIF3I/CELF1/LUC7L3/EIF3K/DDX39B/SF3B1/SRSF5/RUVBL2/EIF3L/ADAR/MRPL20/WDR77/MRPS7/RPS14/RPS5/RPL5/RPSA/CPSF7/RPLP0/EIF3D/RPS28/TAF9/RPS15/MRPL11/TRAF7/MRTO4/SNU13/LSM2/KHDC4/PSIP1/SRSF6/EIF3G/RPL12/LSM4/RPL3/SART1/SNRPD2/PUF60/SNRPB/SRSF9	41
BP	GO:0043087	regulation of GTPase activity	76/2280	481/18866	0.00851475	0.0493437	0.0370873	NRP1/BNIP2/SYDE1/ARHGAP30/BCL6/MAP4K4/THY1/ARHGEF1/RABGAP1/S1PR1/ARHGEF16/PICALM/PLXND1/MYO9B/CCL21/PGAM5/TBC1D2B/LIMS1/IQSEC1/PREX1/RAB3GAP1/MLST8/CD40/ARHGAP1/CXCL13/RACK1/F2RL1/CCL2/CCL19/ASAP1/ARHGAP23/F2R/CCL18/NPRL2/RGS10/GPR137B/ARAP1/RGS16/ICAM1/RGS1/RAP1GDS1/DOCK1/WNK1/ITGB1/CDC42SE1/NET1/LLGL2/ARHGAP5/ARHGDIB/RGS2/RGS5/CCL5/RASA3/SEC23A/SH3BP1/SEC23B/CAV2/PAFAH1B1/GPS1/SIPA1/SPRY1/ARHGA…	76
BP	GO:0003382	epithelial cell morphogenesis	10/2280	36/18866	0.00853104	0.0493437	0.0370873	HEG1/PECAM1/COL18A1/COL15A1/CLIC4/PALLD/STC1/RAB25/ST14/CLDN3	10
BP	GO:0009595	detection of biotic stimulus	10/2280	36/18866	0.00853104	0.0493437	0.0370873	FAP/TSPO/LY96/SSC5D/SRPX/TREM2/YAP1/HLA-DRB1/CDHR2/TLR4	10
BP	GO:0033280	response to vitamin D	10/2280	36/18866	0.00853104	0.0493437	0.0370873	CD4/KANK2/SNAI2/TNC/STC1/SNW1/TRIM25/PIM1/MED1/SPP1	10
BP	GO:0034405	response to fluid shear stress	10/2280	36/18866	0.00853104	0.0493437	0.0370873	PKD2/ETS1/PDGFRB/TGFB3/GJA1/ASS1/SMAD7/NFE2L2/KLF4/SREBF2	10
BP	GO:0071634	regulation of transforming growth factor beta production	10/2280	36/18866	0.00853104	0.0493437	0.0370873	LTBP1/LRRC32/LUM/CD34/ITGAV/THBS1/ATF2/SMAD3/HIF1A/TYROBP	10
BP	GO:0035722	interleukin-12-mediated signaling pathway	12/2280	47/18866	0.0085527	0.0493437	0.0370873	LCP1/MSN/HNRNPDL/MIF/HSPA9/RPLP0/ARF1/PAK2/TALDO1/SOD2/HNRNPF/SOD1	12
BP	GO:0035850	epithelial cell differentiation involved in kidney development	12/2280	47/18866	0.0085527	0.0493437	0.0370873	BASP1/WWTR1/GREM1/ACTA2/LAMB2/CD34/PDGFB/MMP9/YAP1/STAT1/PODXL/BMP4	12
BP	GO:0070849	response to epidermal growth factor	12/2280	47/18866	0.0085527	0.0493437	0.0370873	PTPN12/COL1A1/ZFP36L1/SNAI2/STAT5B/TPR/PPP1R9B/MARS1/MED1/MAPK3/DUSP3/EEF1A1	12
BP	GO:0006997	nucleus organization	26/2280	133/18866	0.00872399	0.050285	0.0377948	ETS1/NEK9/CCNB1/PLK1/NUMA1/TPR/GOPC/TMEM43/REEP4/H3-3B/SUMO1/DCTN1/NEK6/RRN3/NUP153/NDC1/PAFAH1B1/PYGO2/TARDBP/PES1/SUN2/REEP3/CCNB2/NFE2L1/TOR1B/GOLM1	26
BP	GO:0043488	regulation of mRNA stability	34/2280	186/18866	0.0088241	0.0508146	0.0381929	VIM/ZFP36L1/PSMA5/CIRBP/FXR1/PARN/VIP/PSMD8/TBRG4/PSMB2/PSMB7/HSPA8/UBA52/YBX1/PUM2/ANP32A/SAMD4B/PSMB4/XPO1/YBX3/PSMB10/EXOSC4/MAPKAPK2/PSMB1/HNRNPU/E2F1/PSMA7/TARDBP/PSMB6/PSMD2/SYNCRIP/FUS/ROCK2/PSMB8	34
BP	GO:0031647	regulation of protein stability	50/2280	296/18866	0.00883336	0.0508206	0.0381974	RASSF2/DACT1/CRYAB/USP47/DDOST/PHB2/FLNA/PLK1/DPM3/SOX4/PHB/NCLN/PRNP/PLPP3/CLU/SAV1/SMAD3/MYLIP/SIRT6/LSS/CREBL2/TSPAN1/MARCHF7/DVL1/GAPDH/HSPA8/RPL5/SUMO1/STK4/SEL1L/PARK7/TAF9/GIPC1/TYROBP/RNF149/TNIP2/SMAD7/PIM1/ISOC2/PIM2/CCT2/CCT7/TARDBP/STUB1/PFN1/GSN/DVL3/B4GALT5/AURKA/GNAQ	50
BP	GO:0045638	negative regulation of myeloid cell differentiation	20/2280	95/18866	0.00891504	0.0512428	0.0385147	FBN1/MAFB/GPR68/INHBA/ZFP36L1/LILRB4/PIAS3/STAT5B/LTF/GPR137B/HSPA9/PRMT1/C1QC/LDB1/CEACAM1/NME1/FSTL3/NFKBIA/CIB1/TLR4	20
BP	GO:0030041	actin filament polymerization	35/2280	193/18866	0.00901591	0.0517744	0.0389143	EVL/HCLS1/KIRREL1/WAS/SVIL/AIF1/HCK/MYADM/GMFG/CCL21/PREX1/MLST8/DBN1/ELN/LMOD1/ICAM1/BAIAP2L2/ARF1/GRB2/ESAM/CDC42EP5/CAPG/CORO1B/WASHC3/IQGAP2/VILL/ACTR2/HAX1/TMSB4X/PFN1/ARF6/GSN/ARFIP2/GBA2/MSRB1	35
BP	GO:0035384	thioester biosynthetic process	13/2280	53/18866	0.00903303	0.0517765	0.0389159	MPC1/GCDH/PDHA1/ACSS2/SLC25A1/PDK4/ELOVL5/ELOVL1/DLD/FASN/DLAT/ACAT1/PPCS	13
BP	GO:0071616	acyl-CoA biosynthetic process	13/2280	53/18866	0.00903303	0.0517765	0.0389159	MPC1/GCDH/PDHA1/ACSS2/SLC25A1/PDK4/ELOVL5/ELOVL1/DLD/FASN/DLAT/ACAT1/PPCS	13
BP	GO:0001678	cellular glucose homeostasis	29/2280	153/18866	0.00904294	0.0517853	0.0389225	SERPINF1/GPR68/FOXO3/IGF1R/HK3/SOX4/RACK1/PIM3/ENDOG/HMGCR/ICAM1/HIF1A/HMGN3/ANO1/FIS1/FOXA3/NUCKS1/NADK/PHPT1/HLA-DRB1/HK2/NME1/CDK16/JAGN1/PCK2/LRP1/SMARCB1/BAD/CFTR	29
BP	GO:0002675	positive regulation of acute inflammatory response	9/2280	31/18866	0.00909828	0.0519577	0.0390521	C3/OSMR/IL6ST/FCER1G/F12/ADAM8/PARK7/ZP3/C2CD4B	9
BP	GO:0009394	2'-deoxyribonucleotide metabolic process	9/2280	31/18866	0.00909828	0.0519577	0.0390521	SHMT1/DCTD/GUK1/MBD4/NTHL1/SAMHD1/DCTPP1/DTYMK/ADK	9
BP	GO:0050650	chondroitin sulfate proteoglycan biosynthetic process	9/2280	31/18866	0.00909828	0.0519577	0.0390521	CSGALNACT2/BGN/VCAN/CHST15/CHST11/CHSY1/DCN/CHPF2/SLC35D1	9
BP	GO:0006633	fatty acid biosynthetic process	32/2280	173/18866	0.00911786	0.0519735	0.0390639	PTGIS/DEGS1/PTGDS/EDN1/ACOT7/APOC1/PTGES2/CYP4F11/MCAT/ALOX5AP/ACSS2/EPHX2/FA2H/ABCD3/NDUFAB1/CBR1/GSTM4/ALOX5/PLA2G4F/MIF/MID1IP1/TRIB3/PDK4/ELOVL5/ELOVL1/CEACAM1/LPGAT1/PRXL2B/FASN/ERLIN1/SCAP/CD74	32
BP	GO:0033209	tumor necrosis factor-mediated signaling pathway	32/2280	173/18866	0.00911786	0.0519735	0.0390639	TNFSF12/CLIP3/FOXO3/LTB/PIAS3/PSMA5/LIMS1/CD27/CD40/PSMD8/RACK1/F2RL1/TXNDC17/TNFAIP3/PSMB2/PSMB7/TRAF5/CASP1/PSMB4/SPHK1/PSMB10/TRAF4/STAT1/PSMB1/PSMA7/BIRC2/PSMB6/TMSB4X/NFKBIA/RBCK1/PSMD2/PSMB8	32
BP	GO:0061042	vascular wound healing	7/2280	21/18866	0.00931957	0.0529967	0.039833	CD34/MCAM/TNFAIP3/ALOX5/CXCR4/SERPINE1/VEGFA	7
BP	GO:0006636	unsaturated fatty acid biosynthetic process	14/2280	59/18866	0.00933178	0.0529967	0.039833	PTGIS/DEGS1/PTGDS/EDN1/PTGES2/ALOX5AP/CBR1/ALOX5/PLA2G4F/MIF/ELOVL5/ELOVL1/PRXL2B/CD74	14
BP	GO:0071385	cellular response to glucocorticoid stimulus	14/2280	59/18866	0.00933178	0.0529967	0.039833	SERPINF1/FOXO3/FBXO32/ZFP36L1/AKAP13/EDN1/KLF9/STC1/ICAM1/ASS1/AQP1/HNRNPU/EIF4EBP1/PCK2	14
BP	GO:1901799	negative regulation of proteasomal protein catabolic process	14/2280	59/18866	0.00933178	0.0529967	0.039833	WAC/MARCHF7/F8A1/PARK7/TAF9/PSME3IP1/GIPC1/PBK/DERL3/UBE2G2/OGT/SGTA/UBAC2/SDCBP	14
BP	GO:0034284	response to monosaccharide	37/2280	207/18866	0.00934026	0.0529967	0.039833	TXN2/SERPINF1/CCN2/GPR68/FOXO3/SPARC/IGF1R/THBS1/COL6A2/SOX4/EIF2B3/RACK1/NDUFA9/PIM3/TXNIP/GJA1/ENDOG/TGFBR2/HMGCR/PFKL/ICAM1/HIF1A/HMGN3/ANO1/FIS1/NADK/PHPT1/HLA-DRB1/NME1/CDK16/JAGN1/PCK2/LRP1/SLC26A6/SMARCB1/BAD/CFTR	37
BP	GO:0001783	B cell apoptotic process	8/2280	26/18866	0.00942935	0.0533065	0.0400658	BCL6/BAK1/MIF/NOC2L/BCL10/TNFRSF21/CD74/AURKB	8
BP	GO:0042730	fibrinolysis	8/2280	26/18866	0.00942935	0.0533065	0.0400658	SERPING1/FAP/THBD/THBS1/F12/PLAT/PLAU/SERPINE1	8
BP	GO:0051156	glucose 6-phosphate metabolic process	8/2280	26/18866	0.00942935	0.0533065	0.0400658	TKT/PGD/HK3/GPI/TALDO1/HK2/H6PD/NFE2L1	8
BP	GO:0072202	cell differentiation involved in metanephros development	8/2280	26/18866	0.00942935	0.0533065	0.0400658	WWTR1/GREM1/LAMB2/CD34/PDGFB/YAP1/STAT1/BMP4	8
BP	GO:0070830	bicellular tight junction assembly	17/2280	77/18866	0.00945983	0.0534299	0.0401585	RUNX1/PECAM1/CLDN7/CRB3/RAB13/SNAI2/GJA1/CDH5/RAMP2/TJP1/PAK2/CLDN5/ESAM/F11R/ROCK2/CLDN3/CLDN4	17
BP	GO:0006687	glycosphingolipid metabolic process	15/2280	65/18866	0.00948356	0.0534662	0.0401858	A4GALT/UGCG/FA2H/HEXB/GLB1/GM2A/CPTP/UGT8/PSAP/GALC/ST6GALNAC4/SMPD2/ESYT2/GBA2/B4GALT5	15
BP	GO:0051205	protein insertion into membrane	15/2280	65/18866	0.00948356	0.0534662	0.0401858	BMF/GET3/TIMM13/TRAM2/TOMM22/BID/SAMM50/NDUFA13/TIMM10/ROMO1/UBL4A/SFN/E2F1/SGTA/BAD	15
BP	GO:1904037	positive regulation of epithelial cell apoptotic process	11/2280	42/18866	0.00950233	0.0535232	0.0402287	FOXO3/COL18A1/SFRP4/THBS1/TIA1/CD40/CD248/CCL2/ANO6/GSN/BAD	11
BP	GO:0042445	hormone metabolic process	39/2280	221/18866	0.00959242	0.0539814	0.040573	ALDH1A3/TSPO/CYP1B1/SCPEP1/STAT5B/CTSK/ARNT/CTSL/CPQ/DGKQ/DKK3/HSD17B4/HIF1A/CLCN2/CTSB/DHRS3/DUOXA2/CPE/DHRS11/MED1/CPA3/SULT1B1/SLC27A4/CRABP2/FDXR/H6PD/ATP1A1/AKR1B1/CTSZ/SAFB/RETSAT/STUB1/COMT/DHCR7/SPP1/DUOX2/AKR1B10/DGAT1/PNPLA4	39
BP	GO:0043280	positive regulation of cysteine-type endopeptidase activity involved in apoptotic process	26/2280	134/18866	0.0096128	0.0540469	0.0406223	CCN2/UACA/CCN1/ROBO1/BAK1/RACK1/F2R/BID/SMAD3/PRR7/AIFM1/FAM162A/CASP1/NDUFA13/FIS1/RPS3/TNFRSF10A/BCL10/CTSD/XDH/GSN/DAP/CYCS/LCK/ATP2A3/BAD	26
BP	GO:0009306	protein secretion	73/2280	462/18866	0.00975947	0.0544482	0.0409239	HADH/CAVIN1/SLC25A5/NLGN2/LTBP2/CCN4/GPR68/MYH10/LRRC32/FGR/TGFB3/RAB13/CD34/RCN3/ATP13A2/APOE/RAB8B/PAM/SLC25A4/SOX4/SNX19/CD40/VIP/GPI/PLEK/TGFB1/F2RL1/SRGN/CD14/PIM3/F2R/GJA1/OLFM2/TREM2/SLC25A6/ADAM8/ALOX5/COMP/HMGCR/PFKL/GAPDH/MIF/HIF1A/SEL1L/ARF1/HMGN3/PARK7/ANO1/LLGL2/S100A13/PSAP/CCL5/NADK/IDH2/PAFAH1B1/RHBDF2/PHPT1/TMBIM6/HLA-DRB1/TARDBP/CDK16/JAGN1/LRP1/FAM3D/ARF6/MCU/TLR4/TM7SF3/GLUD1/…	73
BP	GO:0002468	dendritic cell antigen processing and presentation	5/2280	12/18866	0.00976349	0.0544482	0.0409239	CCL21/FGL2/THBS1/CCL19/CD74	5
BP	GO:0003334	keratinocyte development	5/2280	12/18866	0.00976349	0.0544482	0.0409239	KDF1/PALLD/FOSL2/PSAP/SFN	5
BP	GO:0007077	mitotic nuclear envelope disassembly	5/2280	12/18866	0.00976349	0.0544482	0.0409239	NEK9/CCNB1/PLK1/NEK6/CCNB2	5
BP	GO:0035630	bone mineralization involved in bone maturation	5/2280	12/18866	0.00976349	0.0544482	0.0409239	GREM1/RFLNB/ANO6/LTF/RFLNA	5
BP	GO:0051549	positive regulation of keratinocyte migration	5/2280	12/18866	0.00976349	0.0544482	0.0409239	MAP4K4/IQSEC1/MMP9/EPB41L4B/ARF6	5
BP	GO:0061517	macrophage proliferation	5/2280	12/18866	0.00976349	0.0544482	0.0409239	CSF1R/CSF1/TREM2/CLU/MAPK3	5
BP	GO:0070493	thrombin-activated receptor signaling pathway	5/2280	12/18866	0.00976349	0.0544482	0.0409239	DGKQ/PLEK/F2RL1/F2R/IQGAP2	5
BP	GO:0072537	fibroblast activation	5/2280	12/18866	0.00976349	0.0544482	0.0409239	PDGFRB/RPS6KA1/AKAP12/CYGB/ULK3	5
BP	GO:0030833	regulation of actin filament polymerization	32/2280	174/18866	0.00991291	0.0552316	0.0415128	EVL/HCLS1/KIRREL1/WAS/SVIL/HCK/MYADM/GMFG/CCL21/PREX1/MLST8/DBN1/ELN/LMOD1/ICAM1/BAIAP2L2/ARF1/GRB2/ESAM/CDC42EP5/CAPG/CORO1B/IQGAP2/VILL/ACTR2/HAX1/TMSB4X/PFN1/ARF6/GSN/ARFIP2/GBA2	32
BP	GO:0043270	positive regulation of ion transport	48/2280	284/18866	0.0100328	0.0558495	0.0419771	PKD2/PDGFRB/PRELID1/THY1/CD4/TSPO/CXCL12/CCR1/APOE/EDN1/FLNA/KCNQ1/FHL1/BAK1/RAB3GAP1/EPHB2/PDGFB/STC1/CCL2/ANO6/F2R/DNM2/MYLK/TREM2/RAMP3/APLNR/CAV1/MIF/GPD1L/SUMO1/AHCYL1/CXCL9/PTAFR/WNK1/ARF1/ITGB1/PARK7/SLC9A3R1/LGALS3/GLRX/ABL1/CCL5/ATP2C2/PKP2/DBI/TMSB4X/MLLT6/CFTR	48
BP	GO:0061013	regulation of mRNA catabolic process	37/2280	208/18866	0.0100744	0.0560306	0.0421133	VIM/ZFP36L1/PSMA5/CIRBP/FXR1/PARN/VIP/PSMD8/TBRG4/PSMB2/PSMB7/HSPA8/UBA52/YBX1/PUM2/ANP32A/SAMD4B/PSMB4/XPO1/YBX3/PSMB10/EXOSC4/MAPKAPK2/PSMB1/HNRNPU/E2F1/PKP3/PSMA7/TARDBP/PKP1/PSMB6/POLR2G/PSMD2/SYNCRIP/FUS/ROCK2/PSMB8	37
BP	GO:0002697	regulation of immune effector process	74/2280	470/18866	0.0101213	0.0562405	0.0422711	SERPING1/C1R/IL1R1/C1S/HTRA1/A2M/CFH/BCL6/C3/C3AR1/FGR/TGFB3/SLAMF8/WAS/ITGB2/C5AR1/ITGAM/SEMA7A/PTPRC/C7/HAVCR2/FCER1G/C1QBP/STAT5B/C1QA/SASH3/FGL2/RNF216/VSIG4/PTPN6/CD40/DUSP10/PHB/GPI/TGFB1/F2RL1/CCL19/IL7R/CLCF1/SERPINB9/CLU/FOXF1/IL4R/TNFAIP3/C1QB/ICAM1/MIF/PTAFR/PUM2/C1QC/TYROBP/LGALS3/HMOX1/SMAD7/CEACAM1/STAT1/ZP3/ZBTB7B/SPON2/PQBP1/HLA-DMB/TMBIM6/C4BPA/ILRUN/BCL10/BIRC2/TRIM15/BST2/MZB1/…	74
BP	GO:0043039	tRNA aminoacylation	12/2280	48/18866	0.0101788	0.056408	0.0423969	SARS1/PPA2/QARS1/YARS1/MARS1/FARSA/MARS2/IARS1/LARS2/VARS1/DARS1/RARS1	12
BP	GO:0060324	face development	12/2280	48/18866	0.0101788	0.056408	0.0423969	CRISPLD2/ALDH1A3/MMP2/TGFB3/COL1A1/RAB3GAP1/ZFAND5/ARID5B/CLDN5/SKI/HOXB3/MAPK3	12
BP	GO:1904036	negative regulation of epithelial cell apoptotic process	12/2280	48/18866	0.0101788	0.056408	0.0423969	TNFAIP3/CDH5/RAMP2/ICAM1/YAP1/HMOX1/ABL1/TNIP2/NFE2L2/SERPINE1/SRSF6/ANGPTL4	12
BP	GO:0035592	establishment of protein localization to extracellular region	73/2280	463/18866	0.0102529	0.0567675	0.0426671	HADH/CAVIN1/SLC25A5/NLGN2/LTBP2/CCN4/GPR68/MYH10/LRRC32/FGR/TGFB3/RAB13/CD34/RCN3/ATP13A2/APOE/RAB8B/PAM/SLC25A4/SOX4/SNX19/CD40/VIP/GPI/PLEK/TGFB1/F2RL1/SRGN/CD14/PIM3/F2R/GJA1/OLFM2/TREM2/SLC25A6/ADAM8/ALOX5/COMP/HMGCR/PFKL/GAPDH/MIF/HIF1A/SEL1L/ARF1/HMGN3/PARK7/ANO1/LLGL2/S100A13/PSAP/CCL5/NADK/IDH2/PAFAH1B1/RHBDF2/PHPT1/TMBIM6/HLA-DRB1/TARDBP/CDK16/JAGN1/LRP1/FAM3D/ARF6/MCU/TLR4/TM7SF3/GLUD1/…	73
BP	GO:0051783	regulation of nuclear division	34/2280	188/18866	0.0103594	0.0573059	0.0430718	PDGFRB/EDN1/CDC20/PHB2/AURKAIP1/CCNB1/PLK1/NUMA1/OBSL1/PDGFB/TPR/RCC1/MAD2L1/PPP1R9B/INSR/ANAPC11/PRKAR1A/NEK6/SPHK1/NAA10/DRG1/FBXW5/CDT1/CUL7/CAV2/PTTG1/HNRNPU/PKMYT1/RANBP1/NFE2L1/AURKA/NUP62/BMP4/AURKB	34
BP	GO:0043618	regulation of transcription from RNA polymerase II promoter in response to stress	22/2280	109/18866	0.0104099	0.0575338	0.0432431	PSMA5/ARNT/PSMD8/RBPJ/EPAS1/ELOB/PSMB2/PSMB7/HIF1A/UBA52/PSMB4/HMOX1/NFE2L2/PSMB10/ATF6B/PSMB1/PSMA7/TMBIM6/PSMB6/VEGFA/PSMD2/PSMB8	22
BP	GO:1905314	semi-lunar valve development	10/2280	37/18866	0.0104522	0.0577161	0.0433801	EMILIN1/HEYL/BMPR2/SNAI2/ROBO1/ELN/TGFB1/RBPJ/ROCK2/BMP4	10
BP	GO:0006403	RNA localization	41/2280	236/18866	0.0104922	0.0578852	0.0435072	RFTN1/NXF1/NHP2/ZFP36L1/SEC13/ZC3H11A/DDX39B/PARN/NCBP2/SRSF5/TST/TPR/PABPN1/RUVBL2/UPF2/TGFBR2/IWS1/YBX1/EIF5A/RPS15/RAN/DDX39A/SSB/XPO1/ZNF385A/SRSF6/NOP58/NUP153/NDC1/FBL/HNRNPU/CCT2/CCT7/RBM8A/NOP10/ALYREF/SRSF11/UPF3B/SRSF9/NUP62/NUTF2	41
BP	GO:0045931	positive regulation of mitotic cell cycle	31/2280	168/18866	0.0105022	0.0578887	0.0435098	PDGFRB/FGFR1/ADAMTS1/AIF1/EDN1/PHB2/CCNB1/STAT5B/NUMA1/PDGFB/TPR/MAD2L1/INSR/CDC45/KMT2E/ANAPC11/SPHK1/ABL1/CCND1/CDT1/LSM10/PAFAH1B1/HNRNPU/EIF4EBP1/POLDIP2/CDK4/RANBP1/DUSP3/AURKA/NUP62/AURKB	31
BP	GO:0043487	regulation of RNA stability	35/2280	195/18866	0.0105466	0.0580298	0.0436159	VIM/ZFP36L1/PSMA5/CIRBP/FXR1/PARN/VIP/PSMD8/TBRG4/PSMB2/DDX49/PSMB7/HSPA8/UBA52/YBX1/PUM2/ANP32A/SAMD4B/PSMB4/XPO1/YBX3/PSMB10/EXOSC4/MAPKAPK2/PSMB1/HNRNPU/E2F1/PSMA7/TARDBP/PSMB6/PSMD2/SYNCRIP/FUS/ROCK2/PSMB8	35
BP	GO:1902275	regulation of chromatin organization	35/2280	195/18866	0.0105466	0.0580298	0.0436159	BCL6/SPI1/SNAI2/EID1/CCNB1/PHF1/RESF1/TPR/SETD5/RUVBL2/SIRT6/PHF2/IWS1/CDC45/SNW1/PARK7/SKI/KMT2E/NOC2L/RTF1/C6orf89/UBR5/MAPK3/TRIP12/ZBTB7B/HNRNPU/PYGO2/OGT/OTUB1/MLLT6/MPHOSPH8/VEGFA/SMARCB1/ZNHIT1/RPS6KA4	35
BP	GO:0030279	negative regulation of ossification	18/2280	84/18866	0.0105674	0.0580303	0.0436163	HDAC7/CHSY1/GREM1/CCR1/IGFBP5/RFLNB/TWSG1/SRGN/RBPJ/SMAD3/LTBP3/HIF1A/SMURF1/SKI/SMAD7/ECM1/NBR1/RFLNA	18
BP	GO:0046939	nucleotide phosphorylation	26/2280	135/18866	0.010574	0.0580303	0.0436163	SEC13/HK3/ARNT/TPI1/ENO1/TPR/GPI/GUK1/SIRT6/PFKL/GAPDH/INSR/HIF1A/ALDOA/NUP153/NDC1/PGK1/PGM1/HK2/NME1/OGDH/OGT/ENO2/CMPK1/DTYMK/NUP62	26
BP	GO:0006690	icosanoid metabolic process	24/2280	122/18866	0.0105782	0.0580303	0.0436163	GGT5/PTGIS/CYP1B1/PTGDS/GGT6/EDN1/PTGES2/CYP4F11/ALOX5AP/EPHX2/CBR1/ALOX5/FAAH/PLA2G4F/MIF/MGST2/CYP2J2/ABCC1/MAPK3/MAPKAPK2/PRXL2B/MGST3/LYPLA2/CD74	24
BP	GO:1903532	positive regulation of secretion by cell	52/2280	313/18866	0.0105843	0.0580303	0.0436163	NLGN2/FGFR1/GPR68/INHBA/MYH10/FGR/TGFB3/ITGB2/ITGAM/CXCL12/CD34/ATP13A2/RAB8B/EDN1/FCER1G/GRP/SOX4/RAB3GAP1/VIP/GPI/TGFB1/F2RL1/CD14/GJA1/TREM2/IL4R/ADAM8/C1QTNF1/GAPDH/MIF/HIF1A/PTAFR/ARF1/ANO1/NCS1/NADK/ZP3/PHPT1/HLA-DRB1/TARDBP/LRP1/RAB5A/ARF6/SPP1/SDC4/MCU/TLR4/TM7SF3/GLUD1/BAD/SDCBP/CFTR	52
BP	GO:0031334	positive regulation of protein-containing complex assembly	44/2280	257/18866	0.0106473	0.0583242	0.0438371	EVL/LCP1/KIRREL1/WAS/MSN/BMF/HCK/GMFG/CCL21/BAK1/NUMA1/MLST8/CXCL13/PLEK/RACK1/TGFB1/ASAP1/LMOD1/BID/CLU/CDH5/ICAM1/SUMO1/BAIAP2L2/ARF1/DCTN1/PARK7/GRB2/LGALS3/RPS3/DRG1/CDT1/CDC42EP5/CORO1B/IQGAP2/ACTR2/STUB1/PFN1/ARF6/GSN/MTLN/ARFIP2/VEGFA/TLR4	44
BP	GO:0048863	stem cell differentiation	45/2280	264/18866	0.0106738	0.0584174	0.0439072	RUNX1/ACVR1/NRP2/NRP1/A2M/GREM1/FN1/SEMA7A/PTPRC/SNAI2/EDN1/LBH/PSMA5/CHD2/PSMD8/EIF2AK2/RBPJ/ANXA6/PSMB2/PSMB7/SEMA4C/LTBP3/HIF1A/HSPA9/YAP1/PHF5A/FRZB/PSMB4/PEF1/ABL1/NFE2L2/PSMB10/LDB1/MAPK3/BATF/PSMB1/HNRNPU/PSMA7/PSMB6/NELFB/LAMA5/PSMD2/EDNRA/BMP4/PSMB8	45
BP	GO:0009746	response to hexose	36/2280	202/18866	0.0107116	0.0585723	0.0440237	TXN2/SERPINF1/CCN2/GPR68/FOXO3/IGF1R/THBS1/COL6A2/SOX4/EIF2B3/RACK1/NDUFA9/PIM3/TXNIP/GJA1/ENDOG/TGFBR2/HMGCR/PFKL/ICAM1/HIF1A/HMGN3/ANO1/FIS1/NADK/PHPT1/HLA-DRB1/NME1/CDK16/JAGN1/PCK2/LRP1/SLC26A6/SMARCB1/BAD/CFTR	36
BP	GO:0009132	nucleoside diphosphate metabolic process	29/2280	155/18866	0.0107989	0.0589455	0.0443041	SEC13/HK3/ARNT/AK2/TPI1/ENO1/TPR/GPI/GUK1/SIRT6/PFKL/GAPDH/INSR/HIF1A/ALDOA/CARD11/NUP153/NDC1/PGK1/PGM1/HK2/NME1/OGDH/OGT/ENO2/CMPK1/DTYMK/NUP62/BAD	29
BP	GO:1990845	adaptive thermogenesis	29/2280	155/18866	0.0107989	0.0589455	0.0443041	LAMA4/HADH/PDGFC/FH/IGF1R/PGAM5/CPT2/MFAP2/RBPJ/GJA1/IL4R/EPAS1/CAV1/SIRT6/MFN2/CXCR4/FABP4/G0S2/TFE3/ZBTB7B/ARRDC3/HNRNPU/GNAS/OGT/GADD45G/VEGFA/PEMT/TLR4/PLAC8	29
BP	GO:0030865	cortical cytoskeleton organization	14/2280	60/18866	0.0108519	0.0591305	0.0444432	RHOQ/RAB13/EHD2/TLN1/PLEK/WDR1/CAVIN3/PLS1/LLGL2/PAFAH1B1/RACGAP1/RND3/ARF6/ROCK2	14
BP	GO:0071806	protein transmembrane transport	14/2280	60/18866	0.0108519	0.0591305	0.0444432	TRAM2/SEC63/TOMM22/CLU/TIMM50/TIMM44/SEC62/HSPA8/AIFM1/GRPEL1/TOMM40/ROMO1/TIMM17B/SEC61B	14
BP	GO:0042440	pigment metabolic process	16/2280	72/18866	0.0108999	0.0592874	0.0445611	TSPO/ATP5IF1/SHMT1/SHMT2/COX10/GIPC1/HMBS/HMOX1/BLVRB/HMOX2/BLVRA/ALAS1/SLC25A39/NFE2L1/APRT/UROD	16
BP	GO:0061515	myeloid cell development	16/2280	72/18866	0.0108999	0.0592874	0.0445611	PIP4K2A/FBN1/BCL6/GPR68/EVI2B/FAM20C/PTPN6/SH2B3/LTF/MAEA/TYROBP/ZNF385A/MED1/PAFAH1B1/ALAS1/TSPAN2	16
BP	GO:0044766	multi-organism transport	15/2280	66/18866	0.0109364	0.0593816	0.0446319	SEC13/CTSL/TPR/CAV1/UBA52/RAN/XPO1/NUP153/CAV2/NDC1/TRIM15/BST2/DYNLT1/VPS28/NUP62	15
BP	GO:1902579	multi-organism localization	15/2280	66/18866	0.0109364	0.0593816	0.0446319	SEC13/CTSL/TPR/CAV1/UBA52/RAN/XPO1/NUP153/CAV2/NDC1/TRIM15/BST2/DYNLT1/VPS28/NUP62	15
BP	GO:0030518	intracellular steroid hormone receptor signaling pathway	23/2280	116/18866	0.011072	0.0600646	0.0451453	RUNX1/HEYL/KANK2/PMEPA1/RBFOX2/LBH/PHB2/ZMIZ1/PER1/PHB/PLPP1/DAXX/CALCOCO1/DDX5/CARM1/YAP1/DDX17/PARK7/PPP5C/HDAC1/MED1/UBR5/SAFB	23
BP	GO:1901655	cellular response to ketone	20/2280	97/18866	0.0112219	0.0608246	0.0457165	SERPINF1/FOXO3/FBXO32/MSN/KLF9/TNC/ADAM15/ICAM1/AIFM1/ASS1/AQP1/PARK7/EIF4EBP1/AKR1B1/PCK2/CDK4/SPP1/ROCK2/KLF4/CFTR	20
BP	GO:0070528	protein kinase C signaling	9/2280	32/18866	0.0113301	0.0613035	0.0460764	FIBIN/AKAP12/MYADM/PDGFB/CD40/DGKQ/PLEK/GPD1L/VEGFA	9
BP	GO:0071295	cellular response to vitamin	9/2280	32/18866	0.0113301	0.0613035	0.0460764	COL1A1/POSTN/KANK2/SNAI2/TNC/SNW1/FOLR2/PIM1/MED1	9
BP	GO:0031330	negative regulation of cellular catabolic process	45/2280	265/18866	0.0113935	0.0615455	0.0462583	IL10RA/TIMP2/ATP2B4/TSPO/ATP13A2/BMF/APOC1/CIRBP/PARN/VIP/TREM2/WAC/CPTP/MARCHF7/RPL5/MFSD2A/YBX1/F8A1/PARK7/TAF9/PSME3IP1/GIPC1/TIMP1/GOLGA2/HMOX1/YBX3/PBK/DERL3/TAB2/UBE2G2/MAPKAPK2/HNRNPU/E2F1/PKP3/TARDBP/POLDIP2/PKP1/OGT/CDK5RAP3/DAP/SYNCRIP/SGTA/UBAC2/FUS/SDCBP	45
BP	GO:0010470	regulation of gastrulation	11/2280	43/18866	0.0114071	0.0615455	0.0462583	SFRP2/FGFR1/COL5A2/COL5A1/MYADM/RACK1/GJA1/WNK1/FZD7/TGIF2/KLF4	11
BP	GO:0045773	positive regulation of axon extension	11/2280	43/18866	0.0114071	0.0615455	0.0462583	NRP1/FN1/SEMA7A/CXCL12/BMPR2/MACF1/DBN1/L1CAM/PAFAH1B1/LRP1/VEGFA	11
BP	GO:0031056	regulation of histone modification	28/2280	149/18866	0.0114146	0.0615455	0.0462583	BCL6/SPI1/SNAI2/EID1/CCNB1/PHF1/SETD5/RUVBL2/IWS1/SNW1/PARK7/SKI/KMT2E/NOC2L/RTF1/C6orf89/UBR5/MAPK3/TRIP12/ZBTB7B/PYGO2/OGT/OTUB1/MLLT6/VEGFA/SMARCB1/ZNHIT1/RPS6KA4	28
BP	GO:0009135	purine nucleoside diphosphate metabolic process	26/2280	136/18866	0.0116117	0.0624444	0.046934	SEC13/HK3/ARNT/AK2/TPI1/ENO1/TPR/GPI/GUK1/SIRT6/PFKL/GAPDH/INSR/HIF1A/ALDOA/CARD11/NUP153/NDC1/PGK1/PGM1/HK2/OGDH/OGT/ENO2/NUP62/BAD	26
BP	GO:0009179	purine ribonucleoside diphosphate metabolic process	26/2280	136/18866	0.0116117	0.0624444	0.046934	SEC13/HK3/ARNT/AK2/TPI1/ENO1/TPR/GPI/GUK1/SIRT6/PFKL/GAPDH/INSR/HIF1A/ALDOA/CARD11/NUP153/NDC1/PGK1/PGM1/HK2/OGDH/OGT/ENO2/NUP62/BAD	26
BP	GO:0071331	cellular response to hexose stimulus	26/2280	136/18866	0.0116117	0.0624444	0.046934	SERPINF1/GPR68/FOXO3/IGF1R/SOX4/RACK1/PIM3/ENDOG/HMGCR/ICAM1/HIF1A/HMGN3/ANO1/FIS1/NADK/PHPT1/HLA-DRB1/NME1/CDK16/JAGN1/PCK2/LRP1/SLC26A6/SMARCB1/BAD/CFTR	26
BP	GO:0009084	glutamine family amino acid biosynthetic process	6/2280	17/18866	0.011732	0.0627636	0.0471739	ASL/PYCR1/ASS1/CLN3/GLS/GLUD1	6
BP	GO:0009299	mRNA transcription	6/2280	17/18866	0.011732	0.0627636	0.0471739	C5AR1/FLNA/TFCP2/DDX5/HIPK3/MED1	6
BP	GO:0019377	glycolipid catabolic process	6/2280	17/18866	0.011732	0.0627636	0.0471739	HEXB/GM2A/PSAP/FUCA1/GALC/GBA2	6
BP	GO:0033599	regulation of mammary gland epithelial cell proliferation	6/2280	17/18866	0.011732	0.0627636	0.0471739	ROBO1/PHB2/KDM5B/CCND1/PYGO2/ZNF703	6
BP	GO:0035020	regulation of Rac protein signal transduction	6/2280	17/18866	0.011732	0.0627636	0.0471739	DNM2/CADM4/SH3BP1/OGT/DYNLT1/ARF6	6
BP	GO:1902931	negative regulation of alcohol biosynthetic process	6/2280	17/18866	0.011732	0.0627636	0.0471739	APOE/DKK3/PLEK/ERLIN1/SOD1/SCAP	6
BP	GO:1902904	negative regulation of supramolecular fiber organization	29/2280	156/18866	0.0117757	0.0629428	0.0473086	CAMSAP2/EMILIN1/CLIP3/SWAP70/WAS/CRYAB/SVIL/S1PR1/APOE/MYADM/GMFG/LMOD1/CLU/CDH5/ARAP1/HSPA8/MID1IP1/TJP1/PAK2/KATNB1/ARHGEF2/CAPG/CORO1B/VILL/TMSB4X/PFN1/GSN/CIB1/F11R	29
BP	GO:0003148	outflow tract septum morphogenesis	8/2280	27/18866	0.0120091	0.0638273	0.0479734	NRP2/NRP1/BMPR2/ROBO1/ENG/PARVA/TGFBR2/BMP4	8
BP	GO:0006779	porphyrin-containing compound biosynthetic process	8/2280	27/18866	0.0120091	0.0638273	0.0479734	TSPO/ATP5IF1/COX10/HMBS/ALAS1/SLC25A39/NFE2L1/UROD	8
BP	GO:0009065	glutamine family amino acid catabolic process	8/2280	27/18866	0.0120091	0.0638273	0.0479734	ATP2B4/GOT1/ALDH4A1/DDAH1/GOT2/DDAH2/GLS/GLUD1	8
BP	GO:0031954	positive regulation of protein autophosphorylation	8/2280	27/18866	0.0120091	0.0638273	0.0479734	RASSF2/GPNMB/GREM1/PDGFC/RAP2B/PDGFB/VEGFA/TNKS1BP1	8
BP	GO:0033014	tetrapyrrole biosynthetic process	8/2280	27/18866	0.0120091	0.0638273	0.0479734	TSPO/ATP5IF1/COX10/HMBS/ALAS1/SLC25A39/NFE2L1/UROD	8
BP	GO:0045672	positive regulation of osteoclast differentiation	8/2280	27/18866	0.0120091	0.0638273	0.0479734	GPR68/CCR1/CSF1/TREM2/TYROBP/GNAS/KLF10/IL23A	8
BP	GO:0043038	amino acid activation	12/2280	49/18866	0.0120341	0.0638273	0.0479734	SARS1/PPA2/QARS1/YARS1/MARS1/FARSA/MARS2/IARS1/LARS2/VARS1/DARS1/RARS1	12
BP	GO:0061383	trabecula morphogenesis	12/2280	49/18866	0.0120341	0.0638273	0.0479734	THBS3/HEG1/TGFBR1/GREM1/ADAMTS1/MMP2/COL1A1/S1PR1/ENG/RBPJ/SLC40A1/MED1	12
BP	GO:0070231	T cell apoptotic process	12/2280	49/18866	0.0120341	0.0638273	0.0479734	PRELID1/TSC22D3/BAK1/CD27/IL7R/DNAJA3/ADAM8/HIF1A/LGALS3/CCL5/BCL10/BMP4	12
BP	GO:0042593	glucose homeostasis	42/2280	245/18866	0.0120925	0.0640821	0.0481649	SERPINF1/CCN4/GPR68/FOXO3/IGFBP5/IGF1R/HK3/SOX4/RACK1/PIM3/ENDOG/ALOX5/SIRT6/HMGCR/ICAM1/INSR/HIF1A/HMGN3/PARK7/ANO1/FIS1/FOXA3/PDK4/NUCKS1/NCOA5/NADK/PHPT1/CRTC2/HLA-DRB1/HK2/NME1/CDK16/JAGN1/PCK2/LRP1/CEBPA/FGFR4/MCU/RPS6/SMARCB1/BAD/CFTR	42
BP	GO:0000082	G1/S transition of mitotic cell cycle	48/2280	287/18866	0.0121077	0.0641074	0.0481839	PKD2/ACVR1/GPNMB/ADAMTS1/LATS2/INHBA/DACT1/E2F3/AIF1/SLFN11/KANK2/ORC1/CCNB1/FHL1/SOX4/PTPN6/CCL2/BID/RCC1/ID4/ZNF655/PRMT1/CARM1/CDC45/ITGB1/KMT2E/CTDSP1/ZNF385A/CCND1/CDT1/LSM10/SFN/PIM2/E2F1/EIF4EBP1/MAX/CDK16/MCM2/CDK4/MCM5/CDKN2B/CTDSP2/PCNA/TNKS1BP1/RRM2/AURKA/KLF4/PLK2	48
BP	GO:0000422	autophagy of mitochondrion	17/2280	79/18866	0.0122188	0.0645299	0.0485014	TSPO/ATP13A2/PHB2/ATP5IF1/CTSK/GABARAPL1/ATG13/MFN2/HIF1A/SMURF1/PARK7/FIS1/HK2/CISD2/HAX1/MAP1LC3B/SREBF2	17
BP	GO:0050672	negative regulation of lymphocyte proliferation	17/2280	79/18866	0.0122188	0.0645299	0.0485014	GPNMB/LRRC32/MNDA/HAVCR2/VSIG4/PTPN6/TWSG1/PRNP/MARCHF7/TYROBP/PRKAR1A/PELI1/ZBTB7B/HLA-DRB1/SDC4/TNFRSF21/BMP4	17
BP	GO:0061726	mitochondrion disassembly	17/2280	79/18866	0.0122188	0.0645299	0.0485014	TSPO/ATP13A2/PHB2/ATP5IF1/CTSK/GABARAPL1/ATG13/MFN2/HIF1A/SMURF1/PARK7/FIS1/HK2/CISD2/HAX1/MAP1LC3B/SREBF2	17
BP	GO:0071426	ribonucleoprotein complex export from nucleus	25/2280	130/18866	0.0122301	0.0645343	0.0485047	NXF1/SEC13/ZC3H11A/DDX39B/NCBP2/SRSF5/TPR/PABPN1/UPF2/IWS1/EIF5A/RPS15/RAN/DDX39A/SSB/XPO1/SRSF6/NUP153/NDC1/RBM8A/ALYREF/SRSF11/UPF3B/SRSF9/NUP62	25
BP	GO:0009749	response to glucose	35/2280	197/18866	0.0122845	0.0647661	0.048679	TXN2/SERPINF1/CCN2/GPR68/FOXO3/IGF1R/THBS1/COL6A2/SOX4/EIF2B3/RACK1/NDUFA9/PIM3/TXNIP/GJA1/ENDOG/TGFBR2/HMGCR/PFKL/ICAM1/HIF1A/HMGN3/ANO1/FIS1/NADK/PHPT1/HLA-DRB1/NME1/CDK16/JAGN1/PCK2/LRP1/SMARCB1/BAD/CFTR	35
BP	GO:0051168	nuclear export	36/2280	204/18866	0.0124373	0.0655156	0.0492423	EGR2/NXF1/AKAP13/LZTS2/SEC13/ZC3H11A/DDX39B/NCBP2/SRSF5/TPR/PABPN1/TGFB1/UPF2/IWS1/AHCYL1/HSPA9/DESI1/SMURF1/EIF5A/PARK7/RPS15/RAN/DDX39A/SSB/XPO1/SRSF6/NUP153/NDC1/SFN/RBM8A/ALYREF/SRSF11/UPF3B/SRSF9/NUP62/NUTF2	36
BP	GO:0042278	purine nucleoside metabolic process	14/2280	61/18866	0.0125587	0.0660009	0.0496071	RHOQ/ADA2/GIMAP7/AHCY/GUK1/MACROD1/RAN/IMPDH2/CARD11/NME1/PNP/PEMT/ADK/APRT	14
BP	GO:1902041	regulation of extrinsic apoptotic signaling pathway via death domain receptors	14/2280	61/18866	0.0125587	0.0660009	0.0496071	SFRP2/ITPRIP/THBS1/PEA15/TNFAIP3/ICAM1/STK4/PARK7/LGALS3/HMOX1/SKIL/ARHGEF2/SERPINE1/TNFRSF10A	14
BP	GO:0009895	negative regulation of catabolic process	53/2280	323/18866	0.0125614	0.0660009	0.0496071	FYN/IL10RA/TIMP2/ATP2B4/TSPO/ATP13A2/BMF/FLNA/APOC1/CIRBP/PARN/VIP/PHB/TREM2/MAD2L1/SMAD3/SIRT6/WAC/CPTP/MARCHF7/HMGCR/RPL5/MFSD2A/YBX1/F8A1/PARK7/TAF9/PSME3IP1/GIPC1/TIMP1/GOLGA2/HMOX1/YBX3/PBK/DERL3/TAB2/UBE2G2/MAPKAPK2/HNRNPU/E2F1/PKP3/ZDHHC7/TARDBP/POLDIP2/PKP1/OGT/CDK5RAP3/DAP/SYNCRIP/SGTA/UBAC2/FUS/SDCBP	53
CC	GO:0098798	mitochondrial protein complex	120/2371	265/19559	1.27177e-41	9.24574e-39	6.59979e-39	MRPL37/ATP5F1B/SDHB/ATP5PB/UQCRC1/ATP5MC3/NDUFA10/UQCR10/UQCRQ/CYC1/MRPL4/CHCHD10/NDUFS7/ATP5F1D/PHB2/MRPS12/NDUFV1/HSD17B10/COX5A/ATP5MC1/NDUFA2/DMAC1/COX6A1/COX4I1/TIMM13/MRPS34/NDUFB7/MICOS13/NDUFS4/UQCRH/NDUFS3/MRPS27/PDHA1/CHCHD6/MRPL54/PHB/NDUFA3/MCCC2/ATP5MPL/NDUFC1/MRPL22/MRPL21/NDUFA9/SMDT1/NDUFS8/MRPL43/DNAJC11/TOMM22/NDUFAB1/UQCRC2/TIMM50/SLC25A6/UQCRFS1/MRPS2/TIMM8B/NDUFA6/MRPL20/COX7…	120
CC	GO:0005743	mitochondrial inner membrane	169/2371	489/19559	3.0821e-39	1.12034e-36	7.99723e-37	MRPL37/ATP5F1B/SDHB/ATP5PB/SLC25A5/UQCRC1/ATP5MC3/NDUFA10/COX8A/FGR/UQCR10/PMPCA/TRAP1/UQCRQ/SLC25A3/CYC1/MPC1/MRPL4/BDH1/GHITM/CHCHD10/NDUFS7/STOML2/ATP5F1D/NOA1/PHB2/AURKAIP1/MRPS12/COX7B/SLC25A4/CNP/ATAD3A/NDUFV1/COX5A/ATP5MC1/CPT2/NDUFA2/COX6B1/ECSIT/DMAC1/COX6A1/COX4I1/TIMM13/MRPS34/NDUFB7/MICOS13/NDUFS4/HCCS/UQCRH/COQ9/NDUFS3/MRPS27/SHMT2/CHCHD6/UQCR11/MRPL54/PHB/GCAT/NDUFA3/ATP5MPL/NDUFC1/…	169
CC	GO:0062023	collagen-containing extracellular matrix	144/2371	427/19559	3.32269e-32	6.05387e-30	4.32137e-30	SERPING1/BGN/CCDC80/SERPINF1/LAMA4/THBS3/COL8A2/COL8A1/VCAN/HTRA1/THBS2/FBLN5/TIMP2/SULF1/COL16A1/A2M/CCN2/AEBP1/FBN1/EMILIN1/GREM1/CTHRC1/PCOLCE/LTBP1/LTBP2/MFAP5/TGFB1I1/SFRP2/PRELP/ADAMTS1/COL1A2/COL6A3/LAMC1/MMP2/MXRA7/COL5A2/CLEC14A/COL10A1/TGFB3/LUM/COL18A1/SPARCL1/COL3A1/COL5A1/SDC2/EFEMP1/COL1A1/FBLN1/SPARC/LAMB2/MGP/CCN1/COL15A1/FN1/MMRN2/SEMA7A/COL11A1/POSTN/PODN/CXCL12/COL14A1/DCN/DPT/…	144
CC	GO:0098800	inner mitochondrial membrane protein complex	74/2371	138/19559	3.33088e-32	6.05387e-30	4.32137e-30	ATP5F1B/SDHB/ATP5PB/UQCRC1/ATP5MC3/NDUFA10/UQCR10/UQCRQ/CYC1/CHCHD10/NDUFS7/ATP5F1D/PHB2/NDUFV1/COX5A/ATP5MC1/NDUFA2/DMAC1/COX6A1/COX4I1/NDUFB7/MICOS13/NDUFS4/UQCRH/NDUFS3/CHCHD6/PHB/NDUFA3/ATP5MPL/NDUFC1/NDUFA9/SMDT1/NDUFS8/DNAJC11/NDUFAB1/UQCRC2/TIMM50/SLC25A6/UQCRFS1/NDUFA6/COX7C/DMAC2/NDUFS6/SDHA/NDUFS5/NDUFB10/ATP5ME/ATP5F1A/GRPEL1/ATP5F1C/NDUFA12/NDUFA13/UQCC3/ATP5MF/NDUFS1/NDUFS2/TIMM10/RO…	74
CC	GO:0005759	mitochondrial matrix	146/2371	473/19559	5.25835e-28	7.64564e-26	5.45762e-26	MRPL37/TXN2/ATP5F1B/HADH/ATP5PB/MDH2/SLC25A5/ACO2/NDUFA10/FOXO3/FH/TRAP1/ECHS1/MRPL4/BDH1/GSR/NDUFS7/SUCLG1/ATP5F1D/TRUB2/MPST/PPA2/C1QBP/MRPS12/CCNB1/ATAD3A/CLPP/HSD17B10/QARS1/MRPS34/MCAT/TST/GCDH/NDUFS3/CS/MRPS27/IDH3B/ATG4D/SHMT2/PDHA1/ACSS2/MRPL54/ETHE1/ALDH4A1/MCCC2/MRPL22/TBRG4/MRPL21/NDUFA9/SMDT1/NDUFS8/LONP1/MRPL43/NDUFAB1/VDAC2/MRPS2/DNAJA3/TIMM44/MRPL20/ALKBH7/ACADS/MRPS35/MRPL16/MRPS7…	146
CC	GO:0044391	ribosomal subunit	76/2371	187/19559	3.59704e-23	4.35841e-21	3.11112e-21	MRPL37/MRPL4/MRPS12/RPS8/MRPS34/MRPS27/MRPL54/MRPL22/RACK1/MRPL21/MRPL43/NDUFAB1/MRPS2/MRPL20/MRPS35/MRPL16/MRPS7/MRPL27/MRPL58/RPS14/RPL36/MRPS26/RPS5/RPL26L1/RPL5/RPSA/UBA52/MRPL55/RPLP0/RPS2/RPL8/RPS28/MRPS36/MRPL36/MRPL12/RPS9/RPS15/MRPL11/MRPS15/RPL29/RPS18/RPL27/MRPS18A/RPL10A/RPS3/RPL15/MRPS24/RPL35/RPS16/RPS21/MRPL41/MRPL49/RPL18/RPS11/RPL18A/RPL12/RPS3A/RPL41/RPLP2/MRPL23/RPL3/RPL13/RPS1…	76
CC	GO:0070469	respirasome	53/2371	101/19559	7.42134e-23	7.70759e-21	5.50183e-21	SDHB/UQCRC1/NDUFA10/COX8A/UQCR10/UQCRQ/CYC1/NDUFS7/COX7B/NDUFV1/COX5A/NDUFA2/COX6B1/DMAC1/COX6A1/COX4I1/NDUFB7/NDUFS4/UQCRH/NDUFS3/UQCR11/NDUFA3/NDUFC1/NDUFA9/NDUFS8/NDUFAB1/UQCRC2/UQCRFS1/NDUFA6/COX7A2/COX7C/DMAC2/NDUFS6/SDHA/NDUFS5/NDUFB10/HIGD2A/NDUFA12/NDUFA13/UQCC3/NDUFS1/NDUFS2/RAB5IF/NDUFA8/NDUFA4/NDUFB11/NDUFB6/NDUFA11/NDUFA1/SDHAF4/CYCS/NDUFB5/NDUFB4	53
CC	GO:0098803	respiratory chain complex	48/2371	85/19559	1.13207e-22	1.02877e-20	7.34355e-21	SDHB/UQCRC1/NDUFA10/COX8A/UQCR10/UQCRQ/CYC1/NDUFS7/COX7B/NDUFV1/COX5A/NDUFA2/COX6B1/DMAC1/COX6A1/COX4I1/NDUFB7/NDUFS4/UQCRH/NDUFS3/NDUFA3/NDUFC1/NDUFA9/NDUFS8/NDUFAB1/UQCRC2/UQCRFS1/NDUFA6/COX7C/DMAC2/NDUFS6/SDHA/NDUFS5/NDUFB10/NDUFA12/NDUFA13/UQCC3/NDUFS1/NDUFS2/NDUFA8/NDUFA4/NDUFB11/NDUFB6/NDUFA11/NDUFA1/SDHAF4/NDUFB5/NDUFB4	48
CC	GO:0005746	mitochondrial respirasome	48/2371	89/19559	1.6624e-21	1.34285e-19	9.58554e-20	SDHB/UQCRC1/NDUFA10/UQCR10/UQCRQ/CYC1/NDUFS7/COX7B/NDUFV1/COX5A/NDUFA2/DMAC1/COX6A1/COX4I1/NDUFB7/NDUFS4/UQCRH/NDUFS3/NDUFA3/NDUFC1/NDUFA9/NDUFS8/NDUFAB1/UQCRC2/UQCRFS1/NDUFA6/COX7A2/COX7C/DMAC2/NDUFS6/SDHA/NDUFS5/NDUFB10/NDUFA12/NDUFA13/UQCC3/NDUFS1/NDUFS2/RAB5IF/NDUFA8/NDUFA4/NDUFB11/NDUFB6/NDUFA11/NDUFA1/SDHAF4/NDUFB5/NDUFB4	48
CC	GO:0005925	focal adhesion	119/2371	415/19559	4.40416e-20	3.20183e-18	2.28553e-18	VIM/EVL/FHL3/MRC2/NRP1/NEXN/LCP1/FAP/PDGFRB/ITGA5/MMP14/MAP4K4/DDR2/THY1/TGFB1I1/PTPN12/FERMT2/ITGA11/TNS1/MSN/ITGB2/SVIL/PTPRC/PDLIM7/HCK/TNS2/PALLD/AKAP12/ITGAV/FLNA/MARCKS/ACTN1/RPS8/FHL1/MPRIP/TLN1/LIMS1/SCARF2/ENG/PARVA/VCL/SORBS1/MAP2K2/TNC/TPM4/SYNPO2/DNM2/ANXA6/GJA1/GNA12/MCAM/ANXA5/CAV1/LPXN/AHNAK/LPP/PIP5K1C/RPS14/ICAM1/TNS3/RPS5/HSPA8/RPL5/TES/HSPA9/RPLP0/RPS2/RPL8/CNN1/HSPG2/ARF1/L1CA…	119
CC	GO:0030055	cell-substrate junction	120/2371	423/19559	7.94458e-20	5.16286e-18	3.68535e-18	VIM/EVL/FHL3/MRC2/NRP1/NEXN/LCP1/FAP/PDGFRB/ITGA5/MMP14/MAP4K4/DDR2/THY1/TGFB1I1/PTPN12/FERMT2/ITGA11/TNS1/MSN/ITGB2/SVIL/PTPRC/PDLIM7/HCK/TNS2/PALLD/AKAP12/ITGAV/FLNA/MARCKS/ACTN1/RPS8/FHL1/MPRIP/TLN1/LIMS1/SCARF2/ENG/PARVA/VCL/SORBS1/MAP2K2/TNC/TPM4/SYNPO2/DNM2/ANXA6/GJA1/GNA12/MCAM/ANXA5/CAV1/LPXN/AHNAK/LPP/PIP5K1C/RPS14/ICAM1/TNS3/RPS5/HSPA8/RPL5/TES/HSPA9/RPLP0/RPS2/RPL8/CNN1/HSPG2/ARF1/L1CA…	120
CC	GO:1990204	oxidoreductase complex	52/2371	110/19559	8.52191e-20	5.16286e-18	3.68535e-18	SDHB/UQCRC1/NDUFA10/CYBB/UQCR10/UQCRQ/CYC1/NDUFS7/NDUFV1/NDUFA2/DMAC1/NDUFB7/NDUFS4/UQCRH/NDUFS3/PDHA1/NCF2/NDUFA3/NDUFC1/NDUFA9/NDUFS8/NDUFAB1/UQCRC2/UQCRFS1/NDUFA6/DMAC2/NDUFS6/SDHA/NDUFS5/GPD1L/NDUFB10/MRPS36/NDUFA12/NDUFA13/UQCC3/NDUFS1/NDUFS2/NDUFA8/NDUFA4/NDUFB11/DLD/OGDH/NDUFB6/NDUFA11/DLAT/NDUFA1/DLST/SDHAF4/DUOX2/NDUFB5/RRM2/NDUFB4	52
CC	GO:0005840	ribosome	85/2371	270/19559	2.21119e-17	1.23656e-15	8.82684e-16	MRPL37/MRPL4/AURKAIP1/MRPS12/RPS8/MRPS34/MRPS27/MRPL54/MRPL22/RACK1/EIF2AK2/MRPL21/MRPL43/NDUFAB1/MRPS2/MRPL20/APOD/MRPS35/MRPL16/MRPS7/MRPL27/MRPL58/RPS14/CHCHD1/RPL36/MRPS26/RPS5/RPL26L1/RPL5/RPSA/UBA52/MRPL55/RPLP0/EEF2/RPS2/RPL8/RPS28/MRPS36/MRPL36/MRPL12/RPS9/RPS15/MRPL11/MRPS15/RPL29/GADD45GIP1/RPS18/RPL27/MRPS18A/RPL10A/RPS3/RPL15/MRPS24/RPL35/RPS16/RPS21/MRPL41/MRPL49/RPL18/ABCF1/NUFIP2/R…	85
CC	GO:0005747	mitochondrial respiratory chain complex I	30/2371	50/19559	1.09773e-15	4.98779e-14	3.56039e-14	NDUFA10/NDUFS7/NDUFV1/NDUFA2/DMAC1/NDUFB7/NDUFS4/NDUFS3/NDUFA3/NDUFC1/NDUFA9/NDUFS8/NDUFAB1/NDUFA6/DMAC2/NDUFS6/NDUFS5/NDUFB10/NDUFA12/NDUFA13/NDUFS1/NDUFS2/NDUFA8/NDUFA4/NDUFB11/NDUFB6/NDUFA11/NDUFA1/NDUFB5/NDUFB4	30
CC	GO:0030964	NADH dehydrogenase complex	30/2371	50/19559	1.09773e-15	4.98779e-14	3.56039e-14	NDUFA10/NDUFS7/NDUFV1/NDUFA2/DMAC1/NDUFB7/NDUFS4/NDUFS3/NDUFA3/NDUFC1/NDUFA9/NDUFS8/NDUFAB1/NDUFA6/DMAC2/NDUFS6/NDUFS5/NDUFB10/NDUFA12/NDUFA13/NDUFS1/NDUFS2/NDUFA8/NDUFA4/NDUFB11/NDUFB6/NDUFA11/NDUFA1/NDUFB5/NDUFB4	30
CC	GO:0045271	respiratory chain complex I	30/2371	50/19559	1.09773e-15	4.98779e-14	3.56039e-14	NDUFA10/NDUFS7/NDUFV1/NDUFA2/DMAC1/NDUFB7/NDUFS4/NDUFS3/NDUFA3/NDUFC1/NDUFA9/NDUFS8/NDUFAB1/NDUFA6/DMAC2/NDUFS6/NDUFS5/NDUFB10/NDUFA12/NDUFA13/NDUFS1/NDUFS2/NDUFA8/NDUFA4/NDUFB11/NDUFB6/NDUFA11/NDUFA1/NDUFB5/NDUFB4	30
CC	GO:0015934	large ribosomal subunit	48/2371	116/19559	1.62412e-15	6.94551e-14	4.95784e-14	MRPL37/MRPL4/MRPL54/MRPL22/MRPL21/MRPL43/NDUFAB1/MRPL20/MRPL16/MRPL27/MRPL58/RPL36/RPL26L1/RPL5/UBA52/MRPL55/RPLP0/RPL8/MRPL36/MRPL12/MRPL11/RPL29/RPL27/MRPS18A/RPL10A/RPL15/RPL35/MRPL41/MRPL49/RPL18/RPL18A/RPL12/RPL41/RPLP2/MRPL23/RPL3/RPL13/RPL7A/RPL28/RPL34/RPL32/MRPL39/RBM3/MRPL14/MRPL57/MRPL2/RPL9/MRPL1	48
CC	GO:0022626	cytosolic ribosome	43/2371	110/19559	5.04144e-13	2.03618e-11	1.45347e-11	RPS8/RACK1/EIF2AK2/APOD/RPS14/RPL36/RPS5/RPL26L1/RPL5/RPSA/UBA52/RPLP0/RPS2/RPL8/RPS28/RPS9/RPS15/RPL29/RPS18/RPL27/RPL10A/RPS3/RPL15/RPL35/RPS16/RPS21/RPL18/RPS11/RPL18A/RPL12/RPS3A/RPL41/RPLP2/RPL3/RPL13/RPS13/RPL7A/RPL28/RPL34/RPL32/RPS6/RPL9/MRPL1	43
CC	GO:0098589	membrane region	89/2371	343/19559	1.3515e-12	5.17125e-11	3.69134e-11	RFTN1/RHOQ/FYN/OLR1/CAVIN1/SULF1/TGFBR1/SLC25A5/THY1/CLIP3/PECAM1/PTGIS/KIRREL1/ATP2B4/CD4/EHD2/ITGB2/ITGAM/SELPLG/PTPRC/S1PR1/HCK/BMPR2/RGS19/MYADM/STOML2/SMURF2/KCNQ1/UNC5B/RAP2B/GNAI2/TUBA1A/SORBS1/PLPP2/STOM/PDPN/PRNP/PLPP3/CD14/PLPP1/MYOF/F2R/GJA1/LAMTOR5/CAV1/CAVIN2/TGFBR2/AHNAK/CAVIN3/ICAM1/INSR/CD2/SERPINH1/CD79A/EEF2/EIF5A/ITGB1/PARK7/TPP1/TUBA1B/ANO1/PRKAR1A/SLC9A3R1/XPO1/HMOX1/LAMTOR2/…	89
CC	GO:0045121	membrane raft	86/2371	329/19559	2.09703e-12	7.62269e-11	5.44123e-11	RFTN1/RHOQ/FYN/OLR1/CAVIN1/SULF1/TGFBR1/SLC25A5/THY1/CLIP3/PECAM1/PTGIS/KIRREL1/ATP2B4/CD4/EHD2/ITGB2/ITGAM/SELPLG/PTPRC/S1PR1/HCK/BMPR2/RGS19/MYADM/STOML2/SMURF2/KCNQ1/UNC5B/RAP2B/GNAI2/TUBA1A/SORBS1/PLPP2/STOM/PDPN/PRNP/PLPP3/CD14/PLPP1/MYOF/F2R/GJA1/LAMTOR5/CAV1/CAVIN2/TGFBR2/AHNAK/CAVIN3/ICAM1/INSR/CD2/SERPINH1/CD79A/EEF2/ITGB1/PARK7/TPP1/TUBA1B/ANO1/PRKAR1A/SLC9A3R1/HMOX1/LAMTOR2/CARD11/TNFR…	86
CC	GO:0098857	membrane microdomain	86/2371	330/19559	2.50529e-12	8.67307e-11	6.19101e-11	RFTN1/RHOQ/FYN/OLR1/CAVIN1/SULF1/TGFBR1/SLC25A5/THY1/CLIP3/PECAM1/PTGIS/KIRREL1/ATP2B4/CD4/EHD2/ITGB2/ITGAM/SELPLG/PTPRC/S1PR1/HCK/BMPR2/RGS19/MYADM/STOML2/SMURF2/KCNQ1/UNC5B/RAP2B/GNAI2/TUBA1A/SORBS1/PLPP2/STOM/PDPN/PRNP/PLPP3/CD14/PLPP1/MYOF/F2R/GJA1/LAMTOR5/CAV1/CAVIN2/TGFBR2/AHNAK/CAVIN3/ICAM1/INSR/CD2/SERPINH1/CD79A/EEF2/ITGB1/PARK7/TPP1/TUBA1B/ANO1/PRKAR1A/SLC9A3R1/HMOX1/LAMTOR2/CARD11/TNFR…	86
CC	GO:0005788	endoplasmic reticulum lumen	81/2371	308/19559	6.55424e-12	2.16588e-10	1.54605e-10	COL8A2/COL8A1/VCAN/COL16A1/MXRA8/FBN1/FSTL1/C3/LTBP1/GPX8/COL1A2/COL6A3/LAMC1/COL5A2/COL10A1/COL18A1/SPARCL1/COL3A1/COL5A1/CERCAM/SDC2/PDGFC/COL1A1/LAMB2/CCN1/COL15A1/FN1/CD4/COL11A1/COL14A1/RCN3/IGFBP5/APOE/FAM20C/COL12A1/COL4A2/EDN1/CSF1/MYDGF/COL6A1/THBS1/MFGE8/COL6A2/PDGFB/COL4A1/TNC/CALU/COL5A3/CLU/FKBP10/CHRDL1/SERPINH1/DNAJB11/LAMB1/KTN1/IGFBP3/LRPAP1/TIMP1/IGFBP4/SDF2L1/APLP2/IGFBP7/DBI/H…	81
CC	GO:0000313	organellar ribosome	35/2371	87/19559	2.78167e-11	8.42616e-10	6.01476e-10	MRPL37/MRPL4/MRPS12/MRPS34/MRPS27/MRPL54/MRPL22/MRPL21/MRPL43/NDUFAB1/MRPS2/MRPL20/MRPS35/MRPL16/MRPS7/MRPL27/MRPL58/CHCHD1/MRPS26/MRPL55/MRPS36/MRPL36/MRPL12/MRPL11/MRPS15/MRPS18A/MRPS24/MRPL41/MRPL49/MRPL23/MRPL39/MRPL14/MRPL57/MRPL2/MRPS16	35
CC	GO:0005761	mitochondrial ribosome	35/2371	87/19559	2.78167e-11	8.42616e-10	6.01476e-10	MRPL37/MRPL4/MRPS12/MRPS34/MRPS27/MRPL54/MRPL22/MRPL21/MRPL43/NDUFAB1/MRPS2/MRPL20/MRPS35/MRPL16/MRPS7/MRPL27/MRPL58/CHCHD1/MRPS26/MRPL55/MRPS36/MRPL36/MRPL12/MRPL11/MRPS15/MRPS18A/MRPS24/MRPL41/MRPL49/MRPL23/MRPL39/MRPL14/MRPL57/MRPL2/MRPS16	35
CC	GO:0034774	secretory granule lumen	81/2371	322/19559	7.35618e-11	2.13918e-09	1.52699e-09	SERPING1/CRISPLD2/TIMP2/A2M/C3/ADA2/FGR/TGFB3/SPARC/FN1/MNDA/ISLR/F13A1/S100P/GMFG/PSMA5/GRP/HK3/THBS1/ACTN1/PTGES2/MAN2B1/VAT1/TUBB4B/PDGFB/CLEC3B/VCL/PTPN6/GPI/TGFB1/SRGN/LTF/CLU/HEXB/GLB1/IST1/ALOX5/GM2A/PSMB7/PFKL/HSPA8/MIF/EEF2/VTI1B/PRDX4/TIMP1/IMPDH2/RARRES2/TEX264/VWF/ALDOA/LRG1/SERPINE1/FUCA1/CHI3L1/PSMB1/CCT2/ECM1/CTSD/ACTR2/CTSZ/PYGB/CSNK2B/TMSB4X/PNP/FERMT3/DYNLT1/GSN/CTSC/CXCL1/TOLLI…	81
CC	GO:0060205	cytoplasmic vesicle lumen	81/2371	326/19559	1.4126e-10	3.94984e-09	2.81947e-09	SERPING1/CRISPLD2/TIMP2/A2M/C3/ADA2/FGR/TGFB3/SPARC/FN1/MNDA/ISLR/F13A1/S100P/GMFG/PSMA5/GRP/HK3/THBS1/ACTN1/PTGES2/MAN2B1/VAT1/TUBB4B/PDGFB/CLEC3B/VCL/PTPN6/GPI/TGFB1/SRGN/LTF/CLU/HEXB/GLB1/IST1/ALOX5/GM2A/PSMB7/PFKL/HSPA8/MIF/EEF2/VTI1B/PRDX4/TIMP1/IMPDH2/RARRES2/TEX264/VWF/ALDOA/LRG1/SERPINE1/FUCA1/CHI3L1/PSMB1/CCT2/ECM1/CTSD/ACTR2/CTSZ/PYGB/CSNK2B/TMSB4X/PNP/FERMT3/DYNLT1/GSN/CTSC/CXCL1/TOLLI…	81
CC	GO:0043202	lysosomal lumen	36/2371	96/19559	1.56733e-10	4.22017e-09	3.01245e-09	BGN/VCAN/PDGFRB/PRELP/LUM/SDC2/DCN/ATP13A2/CTSK/IDS/CTSL/SDC3/MAN2B1/CTSF/HEXB/GLB1/PLD3/GM2A/HSPA8/HSPG2/TPP1/CTSB/ACP2/CHID1/PSAP/FUCA1/LIPA/GALC/CTSD/SDC4/GPC1/NPC2/NAAA/CD74/FMOD/GNS	36
CC	GO:0031983	vesicle lumen	81/2371	328/19559	1.94561e-10	5.05163e-09	3.60596e-09	SERPING1/CRISPLD2/TIMP2/A2M/C3/ADA2/FGR/TGFB3/SPARC/FN1/MNDA/ISLR/F13A1/S100P/GMFG/PSMA5/GRP/HK3/THBS1/ACTN1/PTGES2/MAN2B1/VAT1/TUBB4B/PDGFB/CLEC3B/VCL/PTPN6/GPI/TGFB1/SRGN/LTF/CLU/HEXB/GLB1/IST1/ALOX5/GM2A/PSMB7/PFKL/HSPA8/MIF/EEF2/VTI1B/PRDX4/TIMP1/IMPDH2/RARRES2/TEX264/VWF/ALDOA/LRG1/SERPINE1/FUCA1/CHI3L1/PSMB1/CCT2/ECM1/CTSD/ACTR2/CTSZ/PYGB/CSNK2B/TMSB4X/PNP/FERMT3/DYNLT1/GSN/CTSC/CXCL1/TOLLI…	81
CC	GO:0005681	spliceosomal complex	55/2371	192/19559	5.32334e-10	1.33451e-08	9.52597e-09	LUC7L/LUC7L3/SF3B5/DDX39B/CIRBP/ZNF830/SF3B1/PNN/CWC25/PRKRIP1/PRPF4B/CWC22/PPIH/ADAR/LSM7/WAC/HSPA8/SNRNP25/DDX5/TRA2A/YBX1/HNRNPH1/ZCRB1/PHF5A/SNW1/RBM17/DDX41/SNU13/LGALS3/LSM2/KHDC4/SNRNP40/HNRNPH3/HNRNPA3/HNRNPU/SF3B4/IVNS1ABP/RBM8A/ALYREF/CTNNBL1/LSM4/SART1/SNRPD2/DHX32/SRRM2/HNRNPF/RBM3/SNRPB/PRPF38B/SYNCRIP/ZMAT2/SF3B2/CWC15/PPP1R8/HTATSF1	55
CC	GO:0015935	small ribosomal subunit	30/2371	74/19559	5.72643e-10	1.38771e-08	9.90572e-09	MRPS12/RPS8/MRPS34/MRPS27/RACK1/MRPS2/MRPS35/MRPS7/RPS14/MRPS26/RPS5/RPSA/UBA52/RPS2/RPS28/MRPS36/RPS9/RPS15/MRPS15/RPS18/MRPS18A/RPS3/MRPS24/RPS16/RPS21/RPS11/RPS3A/RPS13/RPS6/MRPS16	30
CC	GO:0005775	vacuolar lumen	50/2371	173/19559	2.2984e-09	5.39012e-08	3.84757e-08	BGN/VCAN/PDGFRB/C3/PRELP/ADA2/LUM/SDC2/DCN/MNDA/ATP13A2/CTSK/PTGES2/IDS/CTSL/SDC3/MAN2B1/VAT1/TUBB4B/CTSF/HEXB/GLB1/IST1/PLD3/GM2A/HSPA8/HSPG2/TPP1/CTSB/ACP2/CHID1/PSAP/FUCA1/LIPA/GALC/CCT2/CTSD/ACTR2/PYGB/CTSC/SDC4/GPC1/TOLLIP/NPC2/NAAA/CD74/FMOD/SDCBP/GNS/PLAC8	50
CC	GO:0101002	ficolin-1-rich granule	40/2371	124/19559	2.83664e-09	6.24921e-08	4.46081e-08	PLEKHO2/CRISPLD2/TIMP2/APEH/MNDA/GMFG/PSMA5/HK3/FGL2/TNFAIP6/VCL/GPI/GLB1/ALOX5/PSMB7/PFKL/MMP9/HSPA8/MIF/EEF2/PRDX4/CTSB/IMPDH2/ALDOA/LRG1/YPEL5/PSMB1/PGM1/CAPN1/CTSD/ACTR2/CTSZ/CSNK2B/PNP/DYNLT1/GSN/EEF1A1/PSMD2/GNS/CAB39	40
CC	GO:1904813	ficolin-1-rich granule lumen	40/2371	124/19559	2.83664e-09	6.24921e-08	4.46081e-08	PLEKHO2/CRISPLD2/TIMP2/APEH/MNDA/GMFG/PSMA5/HK3/FGL2/TNFAIP6/VCL/GPI/GLB1/ALOX5/PSMB7/PFKL/MMP9/HSPA8/MIF/EEF2/PRDX4/CTSB/IMPDH2/ALDOA/LRG1/YPEL5/PSMB1/PGM1/CAPN1/CTSD/ACTR2/CTSZ/CSNK2B/PNP/DYNLT1/GSN/EEF1A1/PSMD2/GNS/CAB39	40
CC	GO:0002102	podosome	17/2371	29/19559	3.06235e-09	6.54802e-08	4.67411e-08	VCAM1/LCP1/PTPN12/SH3PXD2A/SVIL/PALLD/SH3PXD2B/VCL/ASAP1/WDR1/ADAM8/LPXN/TJP1/ARHGEF2/ACTR2/FERMT3/GSN	17
CC	GO:0032432	actin filament bundle	29/2371	76/19559	5.84534e-09	1.21416e-07	8.66692e-08	FHL3/LCP1/PDLIM3/MYH10/FERMT2/CRYAB/PDLIM7/PALLD/MARCKS/ACTN1/RFLNB/SYNPO/MYL9/SORBS1/TPM4/SYNPO2/MYLK/SEPTIN7/LPP/PLS3/PLS1/PGM5/CORO1B/PDLIM1/VANGL2/TPM1/MYH9/TRIP6/RFLNA	29
CC	GO:0005911	cell-cell junction	104/2371	493/19559	8.15601e-09	1.64706e-07	1.17571e-07	PKD2/AMOTL1/CLMP/JAM3/HEG1/TGFBR1/MXRA8/NEXN/ITGA5/JCAD/PECAM1/PDLIM3/CLDN7/KIRREL1/WAS/CRB3/RAB13/CD53/CLIC4/CYTH1/CDH11/PDLIM7/PMP22/BMPR2/MYADM/STARD10/FLNA/ACTN1/TLN1/TJP3/LIMS1/SYNPO/PNN/RAP2B/TMEM47/OBSL1/VCL/SORBS1/PTPN6/MAP2K2/DBN1/PLPP3/CALB2/GJA1/SAV1/CDH5/ADAM15/WDR1/AHNAK/PPP1R9B/PIP5K1C/AMOTL2/CD2/BAIAP2L2/CD3E/TJP1/PAK2/PPP1CA/ITGB1/PARK7/CLDN5/GRB2/CADM4/CYTH2/ESAM/ACTG1/KLHL24/SYN…	104
CC	GO:0042613	MHC class II protein complex	12/2371	16/19559	1.11559e-08	2.19198e-07	1.56468e-07	HLA-DQA1/HLA-DPB1/HLA-DQB2/HLA-DOA/HLA-DPA1/HLA-DQA2/HLA-DMB/HLA-DRB1/HLA-DQB1/HLA-DRB5/CD74/HLA-DRA	12
CC	GO:0005581	collagen trimer	31/2371	87/19559	1.20403e-08	2.3035e-07	1.64429e-07	COL8A2/COL8A1/COL16A1/EMILIN1/CTHRC1/COL1A2/COL6A3/COL5A2/COL10A1/LUM/COL18A1/COL3A1/COL5A1/COL1A1/COL15A1/COL11A1/LOX/COL14A1/DCN/MARCO/COL12A1/COL4A2/C1QA/COL6A1/MSR1/COL6A2/COL4A1/COL5A3/C1QB/C1QTNF1/C1QC	31
CC	GO:0022625	cytosolic large ribosomal subunit	24/2371	58/19559	1.84506e-08	3.43937e-07	2.45509e-07	RPL36/RPL26L1/RPL5/UBA52/RPLP0/RPL8/RPL29/RPL27/RPL10A/RPL15/RPL35/RPL18/RPL18A/RPL12/RPL41/RPLP2/RPL3/RPL13/RPL7A/RPL28/RPL34/RPL32/RPL9/MRPL1	24
CC	GO:0000315	organellar large ribosomal subunit	23/2371	57/19559	6.40016e-08	1.13486e-06	8.10085e-07	MRPL37/MRPL4/MRPL54/MRPL22/MRPL21/MRPL43/NDUFAB1/MRPL20/MRPL16/MRPL27/MRPL58/MRPL55/MRPL36/MRPL12/MRPL11/MRPS18A/MRPL41/MRPL49/MRPL23/MRPL39/MRPL14/MRPL57/MRPL2	23
CC	GO:0005762	mitochondrial large ribosomal subunit	23/2371	57/19559	6.40016e-08	1.13486e-06	8.10085e-07	MRPL37/MRPL4/MRPL54/MRPL22/MRPL21/MRPL43/NDUFAB1/MRPL20/MRPL16/MRPL27/MRPL58/MRPL55/MRPL36/MRPL12/MRPL11/MRPS18A/MRPL41/MRPL49/MRPL23/MRPL39/MRPL14/MRPL57/MRPL2	23
CC	GO:0070069	cytochrome complex	17/2371	34/19559	7.55416e-08	1.30759e-06	9.33383e-07	UQCRC1/COX8A/UQCR10/UQCRQ/CYC1/COX7B/COX5A/COX6B1/COX6A1/COX4I1/UQCRH/UQCRC2/UQCRFS1/COX7C/COX10/UQCC3/NDUFA4	17
CC	GO:0005758	mitochondrial intermembrane space	28/2371	80/19559	9.39967e-08	1.5892e-06	1.1344e-06	PRELID1/FGR/TRAP1/CHCHD10/STOML2/AK2/THOP1/TIMM13/NDUFB7/SHMT2/TXNIP/TIMM8B/CHCHD5/AIFM1/NDUFS5/PARK7/BLOC1S1/CHCHD2/NDUFS1/TIMM10/NDUFA8/HAX1/COA6/GFER/CYCS/SOD1/DTYMK/CIAPIN1	28
CC	GO:0031970	organelle envelope lumen	30/2371	90/19559	1.1576e-07	1.91267e-06	1.3653e-06	PRELID1/FGR/TRAP1/CHCHD10/STOML2/AK2/THOP1/TIMM13/NDUFB7/SHMT2/TXNIP/TIMM8B/ALOX5/CHCHD5/AIFM1/NDUFS5/CCAR1/PARK7/BLOC1S1/CHCHD2/NDUFS1/TIMM10/NDUFA8/HAX1/COA6/GFER/CYCS/SOD1/DTYMK/CIAPIN1	30
CC	GO:0030134	COPII-coated ER to Golgi transport vesicle	31/2371	95/19559	1.24104e-07	2.00497e-06	1.43118e-06	HLA-DQA1/SEC13/LMAN2/ERGIC1/YIF1B/SAR1A/HLA-DPB1/VTI1B/SEC31A/HLA-DQB2/GOLGA2/PEF1/HLA-DPA1/HLA-DQA2/SEC23A/SEC23B/YIF1A/HLA-DRB1/HLA-DQB1/CTSZ/TMED9/TMED5/HLA-DRB5/VANGL2/CTSC/CNIH4/MCFD2/SCAP/CD74/SREBF2/HLA-DRA	31
CC	GO:0005753	mitochondrial proton-transporting ATP synthase complex	13/2371	22/19559	2.03047e-07	3.20903e-06	2.29067e-06	ATP5F1B/ATP5PB/ATP5MC3/ATP5F1D/ATP5MC1/ATP5MPL/ATP5ME/ATP5F1A/ATP5F1C/ATP5MF/ATP5PO/ATP5MG/ATP5MD	13
CC	GO:0031252	cell leading edge	87/2371	421/19559	3.45116e-07	5.33828e-06	3.81057e-06	VIM/PKD2/EVL/DPYSL3/WIPF1/PLEKHO1/AMOTL1/ANTXR1/LCP1/FAP/PDGFRB/ITGA5/JCAD/THY1/SGCE/SWAP70/MYH10/KDF1/FERMT2/FGR/ACTA2/RAB13/AIF1/PDLIM7/PALLD/MYADM/PLXND1/ITGAV/ACTN1/TLN1/GABARAPL1/MACF1/PARVA/PLEK/PDPN/DBN1/DNM2/MYLK/PPP1R9B/PIP5K1C/SLC39A6/PLA2G4F/INSR/CXCR4/BSPRY/ARF1/FAM89B/ITGB1/CADM4/DUOXA2/SLK/SLC9A3R1/TUBG1/ABL1/RPS3/ARHGEF2/GABRE/LDB1/SH3RF1/PODXL/SH3BP1/SPATA13/SRA1/CAPG/PAFAH1B1/COR…	87
CC	GO:0045259	proton-transporting ATP synthase complex	13/2371	23/19559	4.14994e-07	6.28543e-06	4.48667e-06	ATP5F1B/ATP5PB/ATP5MC3/ATP5F1D/ATP5MC1/ATP5MPL/ATP5ME/ATP5F1A/ATP5F1C/ATP5MF/ATP5PO/ATP5MG/ATP5MD	13
CC	GO:0005583	fibrillar collagen trimer	9/2371	12/19559	8.69145e-07	1.26374e-05	9.02081e-06	COL16A1/COL1A2/COL5A2/LUM/COL3A1/COL5A1/COL1A1/COL11A1/COL5A3	9
CC	GO:0098643	banded collagen fibril	9/2371	12/19559	8.69145e-07	1.26374e-05	9.02081e-06	COL16A1/COL1A2/COL5A2/LUM/COL3A1/COL5A1/COL1A1/COL11A1/COL5A3	9
CC	GO:0005604	basement membrane	31/2371	103/19559	9.26621e-07	1.32089e-05	9.42877e-06	CCDC80/SERPINF1/LAMA4/COL8A2/COL8A1/THBS2/FBN1/ADAMTS1/LAMC1/COL18A1/COL5A1/FBLN1/SPARC/LAMB2/COL15A1/FN1/MMRN2/LOXL1/EFEMP2/COL4A2/COL4A1/TNC/HSPG2/LAMB1/TIMP1/THBS4/NID1/LOXL2/SMOC1/LAMC2/LAMA5	31
CC	GO:0098644	complex of collagen trimers	12/2371	21/19559	1.00092e-06	1.39937e-05	9.98896e-06	COL8A1/COL16A1/COL1A2/COL5A2/LUM/COL3A1/COL5A1/COL1A1/COL11A1/COL4A2/COL4A1/COL5A3	12
CC	GO:0031968	organelle outer membrane	52/2371	218/19559	1.03865e-06	1.42471e-05	1.01699e-05	ARMCX1/ATP5MC3/ARMCX2/FOXO3/TSPO/BMF/SNN/PHB2/CNP/PGAM5/ITPRIP/ULK1/BAK1/MICOS13/VAT1/CHCHD6/ATF2/DNAJC11/GJA1/TOMM22/BID/VDAC2/MAOA/CPTP/SIGMAR1/BCL2L2/MFN2/HSPA9/ASS1/UBA52/BRI3BP/ANKZF1/SAMM50/FIS1/VDAC3/BCL2A1/TOMM40/MGST1/APOO/HK2/QTRT1/CHCHD3/NME1/CISD2/HAX1/RETSAT/AGPAT5/DHCR7/RAB32/COASY/BAD/NUTF2	52
CC	GO:0016607	nuclear speck	82/2371	401/19559	1.15968e-06	1.56127e-05	1.11446e-05	BASP1/GLIS2/NXF1/FNDC1/TKT/FNBP4/ZNF638/PIAS3/RBM25/LUC7L3/PNISR/IFI16/SMURF2/RBBP6/DDX39B/ZNF830/PARN/CCNL1/SF3B1/PNN/SRSF5/CWC25/ACIN1/PABPN1/DDX42/DUSP10/DGKQ/GCAT/NSRP1/RING1/PRPF4B/CWC22/PPIH/TIMM50/BRD2/EPAS1/SGK1/CLK2/LPXN/WAC/TRIM22/MBD4/RBM39/SUMO1/HIF1A/DOCK1/MORF4L1/CIR1/PPP4R3A/DDX17/PHF5A/SNW1/PPIG/DDX39A/KMT2E/NEK6/SNRNP40/SRSF6/TRIP12/ZC3H13/COPS4/ZNF217/HNRNPU/PQBP1/BCLAF1/TARDBP/…	82
CC	GO:0019867	outer membrane	52/2371	220/19559	1.39351e-06	1.84197e-05	1.31483e-05	ARMCX1/ATP5MC3/ARMCX2/FOXO3/TSPO/BMF/SNN/PHB2/CNP/PGAM5/ITPRIP/ULK1/BAK1/MICOS13/VAT1/CHCHD6/ATF2/DNAJC11/GJA1/TOMM22/BID/VDAC2/MAOA/CPTP/SIGMAR1/BCL2L2/MFN2/HSPA9/ASS1/UBA52/BRI3BP/ANKZF1/SAMM50/FIS1/VDAC3/BCL2A1/TOMM40/MGST1/APOO/HK2/QTRT1/CHCHD3/NME1/CISD2/HAX1/RETSAT/AGPAT5/DHCR7/RAB32/COASY/BAD/NUTF2	52
CC	GO:0005798	Golgi-associated vesicle	45/2371	181/19559	1.64073e-06	2.13002e-05	1.52045e-05	PACS1/RHOQ/COPZ2/RAB13/HLA-DQA1/STEAP2/AP1S1/SEC13/RAB8B/LMAN2/ERGIC1/GOPC/GJA1/YIF1B/COPE/SAR1A/HLA-DPB1/VTI1B/ARF1/SEC31A/HLA-DQB2/GOLGA2/PEF1/HLA-DPA1/HLA-DQA2/SEC23A/SEC23B/YIF1A/HLA-DRB1/CLTA/HLA-DQB1/CTSZ/TMED9/TMED5/COPZ1/HLA-DRB5/VANGL2/CTSC/CNIH4/MCFD2/SCAP/CD74/SREBF2/HLA-DRA/CFTR	45
CC	GO:0001725	stress fiber	23/2371	68/19559	2.54794e-06	3.19371e-05	2.27973e-05	FHL3/LCP1/PDLIM3/MYH10/FERMT2/PDLIM7/PALLD/ACTN1/SYNPO/MYL9/SORBS1/TPM4/SYNPO2/MYLK/SEPTIN7/LPP/PGM5/CORO1B/PDLIM1/VANGL2/TPM1/MYH9/TRIP6	23
CC	GO:0097517	contractile actin filament bundle	23/2371	68/19559	2.54794e-06	3.19371e-05	2.27973e-05	FHL3/LCP1/PDLIM3/MYH10/FERMT2/PDLIM7/PALLD/ACTN1/SYNPO/MYL9/SORBS1/TPM4/SYNPO2/MYLK/SEPTIN7/LPP/PGM5/CORO1B/PDLIM1/VANGL2/TPM1/MYH9/TRIP6	23
CC	GO:0005741	mitochondrial outer membrane	46/2371	192/19559	3.74712e-06	4.61721e-05	3.29586e-05	ARMCX1/ATP5MC3/ARMCX2/FOXO3/TSPO/BMF/SNN/PHB2/CNP/PGAM5/ULK1/BAK1/MICOS13/VAT1/CHCHD6/ATF2/DNAJC11/GJA1/TOMM22/BID/VDAC2/MAOA/BCL2L2/MFN2/HSPA9/ASS1/UBA52/BRI3BP/ANKZF1/SAMM50/FIS1/VDAC3/BCL2A1/TOMM40/MGST1/APOO/HK2/QTRT1/CHCHD3/NME1/CISD2/HAX1/AGPAT5/RAB32/COASY/BAD	46
CC	GO:0022627	cytosolic small ribosomal subunit	18/2371	47/19559	4.18885e-06	5.07549e-05	3.62299e-05	RPS8/RACK1/RPS14/RPS5/RPSA/UBA52/RPS2/RPS28/RPS9/RPS15/RPS18/RPS3/RPS16/RPS21/RPS11/RPS3A/RPS13/RPS6	18
CC	GO:0030135	coated vesicle	63/2371	298/19559	6.43397e-06	7.66803e-05	5.47359e-05	PACS1/COPZ2/RAB13/CD4/HLA-DQA1/APOE/STEAP2/AP1S1/RGS19/PICALM/SEC13/RAB8B/EDN1/LMAN2/LDLRAP1/ERGIC1/GGA2/AP1M2/GOPC/AP2S1/DNM2/IL7R/YIF1B/COPE/SAR1A/DVL1/HSPA8/HLA-DPB1/VTI1B/ARF1/SEC31A/HLA-DQB2/GOLGA2/PEF1/VWF/HLA-DPA1/HLA-DQA2/SEC23A/SEC23B/YIF1A/HLA-DRB1/CLTA/HLA-DQB1/CTSZ/HAX1/PHETA2/TMED9/LRP1/TMED5/RAB5A/COPZ1/HLA-DRB5/VANGL2/AP1B1/CTSC/CNIH4/MCFD2/SCAP/CD74/SREBF2/HLA-DRA/EPN1/CFTR	63
CC	GO:0031093	platelet alpha granule lumen	22/2371	67/19559	7.25427e-06	8.50622e-05	6.07191e-05	SERPING1/A2M/TGFB3/SPARC/FN1/ISLR/F13A1/THBS1/ACTN1/PDGFB/TGFB1/SRGN/CLU/VTI1B/TIMP1/TEX264/VWF/ALDOA/SERPINE1/TMSB4X/FERMT3/VEGFA	22
CC	GO:0005884	actin filament	32/2371	118/19559	7.4251e-06	8.56833e-05	6.11625e-05	PKD2/DPYSL3/WIPF1/RHOQ/FYN/JAM3/HCLS1/LCP1/PDLIM3/EHBP1/WAS/AKAP13/AIF1/PDLIM7/HCK/TPM2/PALLD/MYO9B/FLNA/ACTN1/DBN1/TPM4/LMOD1/DNAJA3/PLS3/PLS1/ACTG1/KEAP1/CORO1B/MYO1A/PDLIM1/TPM1	32
CC	GO:0042611	MHC protein complex	12/2371	25/19559	1.10851e-05	0.00012592	8.98845e-05	HLA-DQA1/HLA-DPB1/HLA-DQB2/HLA-DOA/HLA-DPA1/HLA-DQA2/HLA-DMB/HLA-DRB1/HLA-DQB1/HLA-DRB5/CD74/HLA-DRA	12
CC	GO:0005844	polysome	22/2371	69/19559	1.23692e-05	0.000138345	9.87534e-05	VIM/MYH10/FXR1/NAA38/UPF2/RPL36/EEF2/RPL8/RPS28/RPL10A/RPS3/DRG1/RPS21/RPL18/NUFIP2/BTF3/RPL18A/RPL41/RPL7A/MCRS1/RPL32/FUS	22
CC	GO:0042641	actomyosin	24/2371	79/19559	1.2777e-05	0.00014074	0.000100463	FHL3/LCP1/PDLIM3/MYH10/FERMT2/PDLIM7/PALLD/ACTN1/SYNPO/MYL9/SORBS1/DBN1/TPM4/SYNPO2/MYLK/SEPTIN7/LPP/PGM5/CORO1B/PDLIM1/VANGL2/TPM1/MYH9/TRIP6	24
CC	GO:0031091	platelet alpha granule	26/2371	91/19559	1.91389e-05	0.000207672	0.00014824	SERPING1/THBS2/A2M/PECAM1/TGFB3/SPARC/FN1/ISLR/F13A1/THBS1/ACTN1/PDGFB/TGFB1/SRGN/CLU/VTI1B/TIMP1/TEX264/VWF/ALDOA/SERPINE1/APLP2/TMSB4X/CD109/FERMT3/VEGFA	26
CC	GO:0012507	ER to Golgi transport vesicle membrane	20/2371	62/19559	2.50832e-05	0.000268169	0.000191424	HLA-DQA1/SEC13/SAR1A/HLA-DPB1/VTI1B/SEC31A/HLA-DQB2/PEF1/HLA-DPA1/HLA-DQA2/SEC23A/SEC23B/HLA-DRB1/HLA-DQB1/HLA-DRB5/MCFD2/SCAP/CD74/SREBF2/HLA-DRA	20
CC	GO:0001726	ruffle	41/2371	179/19559	3.80852e-05	0.000401275	0.000286438	WIPF1/PLEKHO1/LCP1/FAP/PDGFRB/ITGA5/JCAD/FGR/AIF1/PDLIM7/PALLD/MYADM/ITGAV/ACTN1/TLN1/MACF1/PLEK/PDPN/DNM2/PPP1R9B/PIP5K1C/PLA2G4F/ITGB1/SLC9A3R1/RPS3/ARHGEF2/PODXL/SPATA13/CAPG/NME1/EPS8L3/RAB5A/TPM1/RAB22A/ARF6/MYH9/GSN/CIB1/ARFIP2/EEF1A1/TLR4	41
CC	GO:0045277	respiratory chain complex IV	10/2371	20/19559	3.91363e-05	0.000406459	0.000290138	COX8A/COX7B/COX5A/COX6B1/COX6A1/COX4I1/UQCRC2/UQCRFS1/COX7C/NDUFA4	10
CC	GO:0098576	lumenal side of membrane	14/2371	36/19559	3.9932e-05	0.000408881	0.000291868	PKD2/BDH1/HLA-DQA1/HSPA8/HLA-DPB1/HLA-DQB2/HLA-DPA1/HLA-DQA2/HLA-DRB1/HLA-DQB1/HLA-DRB5/HM13/CD74/HLA-DRA	14
CC	GO:0042788	polysomal ribosome	13/2371	32/19559	4.37145e-05	0.000441395	0.000315076	RPL36/EEF2/RPL8/RPS28/RPL10A/RPS21/RPL18/NUFIP2/BTF3/RPL18A/RPL41/RPL7A/RPL32	13
CC	GO:0000314	organellar small ribosomal subunit	12/2371	28/19559	4.56877e-05	0.000448851	0.000320399	MRPS12/MRPS34/MRPS27/MRPS2/MRPS35/MRPS7/MRPS26/MRPS36/MRPS15/MRPS18A/MRPS24/MRPS16	12
CC	GO:0005763	mitochondrial small ribosomal subunit	12/2371	28/19559	4.56877e-05	0.000448851	0.000320399	MRPS12/MRPS34/MRPS27/MRPS2/MRPS35/MRPS7/MRPS26/MRPS36/MRPS15/MRPS18A/MRPS24/MRPS16	12
CC	GO:0031304	intrinsic component of mitochondrial inner membrane	17/2371	50/19559	4.71371e-05	0.000450904	0.000321864	SLC25A3/MPC1/CHCHD10/MICOS13/CHCHD6/SMDT1/DNAJC11/SFXN3/CCDC51/UQCC3/TIMM17B/APOO/CHCHD3/COA3/MTLN/MCU/SFXN4	17
CC	GO:0031305	integral component of mitochondrial inner membrane	17/2371	50/19559	4.71371e-05	0.000450904	0.000321864	SLC25A3/MPC1/CHCHD10/MICOS13/CHCHD6/SMDT1/DNAJC11/SFXN3/CCDC51/UQCC3/TIMM17B/APOO/CHCHD3/COA3/MTLN/MCU/SFXN4	17
CC	GO:0030660	Golgi-associated vesicle membrane	29/2371	112/19559	4.97247e-05	0.000469479	0.000335123	RHOQ/COPZ2/HLA-DQA1/AP1S1/SEC13/GOPC/GJA1/COPE/SAR1A/HLA-DPB1/VTI1B/SEC31A/HLA-DQB2/PEF1/HLA-DPA1/HLA-DQA2/SEC23A/SEC23B/HLA-DRB1/CLTA/HLA-DQB1/COPZ1/HLA-DRB5/MCFD2/SCAP/CD74/SREBF2/HLA-DRA/CFTR	29
CC	GO:0070160	tight junction	32/2371	129/19559	5.19384e-05	0.000484093	0.000345555	AMOTL1/CLMP/JAM3/TGFBR1/MXRA8/CLDN7/CRB3/RAB13/CYTH1/PMP22/TJP3/SYNPO/RAP2B/GJA1/CDH5/AMOTL2/TJP1/CLDN5/CYTH2/ESAM/YBX3/ARHGEF2/CCND1/TRAF4/SH3BP1/LSR/EPB41L4B/CDK4/DLG3/F11R/CLDN3/CLDN4	32
CC	GO:0071556	integral component of lumenal side of endoplasmic reticulum membrane	12/2371	29/19559	6.93658e-05	0.000622958	0.00044468	PKD2/HLA-DQA1/HLA-DPB1/HLA-DQB2/HLA-DPA1/HLA-DQA2/HLA-DRB1/HLA-DQB1/HLA-DRB5/HM13/CD74/HLA-DRA	12
CC	GO:0098553	lumenal side of endoplasmic reticulum membrane	12/2371	29/19559	6.93658e-05	0.000622958	0.00044468	PKD2/HLA-DQA1/HLA-DPB1/HLA-DQB2/HLA-DPA1/HLA-DQA2/HLA-DRB1/HLA-DQB1/HLA-DRB5/HM13/CD74/HLA-DRA	12
CC	GO:0005750	mitochondrial respiratory chain complex III	8/2371	14/19559	7.02649e-05	0.000622958	0.00044468	UQCRC1/UQCR10/UQCRQ/CYC1/UQCRH/UQCRC2/UQCRFS1/UQCC3	8
CC	GO:0045275	respiratory chain complex III	8/2371	14/19559	7.02649e-05	0.000622958	0.00044468	UQCRC1/UQCR10/UQCRQ/CYC1/UQCRH/UQCRC2/UQCRFS1/UQCC3	8
CC	GO:0031301	integral component of organelle membrane	70/2371	367/19559	7.32839e-05	0.000641896	0.000458199	PKD2/CSGALNACT2/TPST1/RER1/SLC25A3/MPC1/ATP13A2/HLA-DQA1/STEAP2/CHCHD10/A4GALT/SLC25A4/ERGIC1/DPM3/SLC39A13/BAK1/TRAM2/MICOS13/FAR2/CHCHD6/STX10/SMDT1/DNAJC11/YIF1B/BID/TMEM43/VOPP1/SFXN3/CCDC51/SEC62/HLA-DPB1/KTN1/EMC8/DOLPP1/SLC35A4/STX16/HLA-DQB2/FIS1/UQCC3/HLA-DPA1/TOMM40/ATF6B/ELOVL5/ELOVL1/DERL3/HLA-DQA2/YIF1A/TIMM17B/APOO/CLN3/SLC37A1/HLA-DRB1/CHCHD3/HLA-DQB1/COA3/SLC35A3/SUN2/MARCHF6/HLA-…	70
CC	GO:0098573	intrinsic component of mitochondrial membrane	23/2371	82/19559	7.77428e-05	0.000672846	0.000480291	SLC25A3/MPC1/CHCHD10/SLC25A4/BAK1/MICOS13/CHCHD6/SMDT1/DNAJC11/BID/SFXN3/CCDC51/MFN2/FIS1/UQCC3/TOMM40/TIMM17B/APOO/CHCHD3/COA3/MTLN/MCU/SFXN4	23
CC	GO:0019774	proteasome core complex, beta-subunit complex	7/2371	11/19559	8.06392e-05	0.000689702	0.000492323	PSMB2/PSMB7/PSMB4/PSMB10/PSMB1/PSMB6/PSMB8	7
CC	GO:0005923	bicellular tight junction	30/2371	122/19559	0.000104149	0.000880425	0.000628465	AMOTL1/CLMP/JAM3/TGFBR1/MXRA8/CLDN7/CRB3/RAB13/CYTH1/PMP22/TJP3/SYNPO/RAP2B/CDH5/AMOTL2/TJP1/CLDN5/CYTH2/ESAM/YBX3/ARHGEF2/CCND1/TRAF4/SH3BP1/EPB41L4B/CDK4/DLG3/F11R/CLDN3/CLDN4	30
CC	GO:0031300	intrinsic component of organelle membrane	74/2371	398/19559	0.000108289	0.000904901	0.000645937	PKD2/CSGALNACT2/TPST1/RER1/SLC25A3/MPC1/ATP13A2/HLA-DQA1/STEAP2/CHCHD10/A4GALT/SLC25A4/ERGIC1/DPM3/SLC39A13/BAK1/TRAM2/MICOS13/FAR2/CHCHD6/STX10/SMDT1/DNAJC11/YIF1B/BID/TMEM43/VOPP1/SFXN3/CCDC51/SEC62/MFN2/HLA-DPB1/KTN1/EMC8/DOLPP1/SLC35A4/STX16/DNAJB2/HLA-DQB2/FIS1/UQCC3/HLA-DPA1/TOMM40/ATF6B/ELOVL5/ELOVL1/DERL3/HLA-DQA2/YIF1A/TIMM17B/APOO/CLN3/SLC37A1/HLA-DRB1/CHCHD3/HLA-DQB1/COA3/SLC35A3/SUN2/…	74
CC	GO:0001772	immunological synapse	14/2371	39/19559	0.000111497	0.000921118	0.000657513	CD53/CD37/HAVCR2/STOML2/ICAM1/CD3E/PRKAR1A/LGALS3/CARD11/BCL10/DUSP3/MYH9/NPTN/LCK	14
CC	GO:0032587	ruffle membrane	25/2371	95/19559	0.000120907	0.00098763	0.00070499	PLEKHO1/LCP1/FAP/ITGA5/JCAD/FGR/AIF1/ITGAV/TLN1/MACF1/PLEK/PDPN/DNM2/PPP1R9B/PIP5K1C/PLA2G4F/ITGB1/RPS3/ARHGEF2/SPATA13/NME1/EPS8L3/TPM1/CIB1/EEF1A1	25
CC	GO:0035579	specific granule membrane	24/2371	91/19559	0.000157982	0.00127614	0.000910935	OLR1/C3AR1/CYBB/ITGAL/DEGS1/ITGB2/ITGAM/CD53/CD93/SLC2A3/ITGAV/RAP2B/STOM/ANO6/ADAM8/PLAU/LAMTOR2/CEACAM1/HMOX2/TMEM30A/HGSNAT/MLEC/SLC27A2/DGAT1	24
CC	GO:0042581	specific granule	36/2371	160/19559	0.000160767	0.00128437	0.000916807	OLR1/TIMP2/C3AR1/CYBB/ITGAL/DEGS1/ITGB2/ITGAM/CD53/CD93/SLC2A3/ITGAV/RAP2B/VCL/PTPN6/STOM/ANO6/LTF/ADAM8/PLAU/LRG1/LAMTOR2/CEACAM1/CHI3L1/HMOX2/CTSD/CTSZ/TMEM30A/CLCN3/CXCL1/TOLLIP/HGSNAT/PDXK/MLEC/SLC27A2/DGAT1	36
CC	GO:0043034	costamere	9/2371	19/19559	0.000164084	0.00129662	0.000925551	SVIL/FXR1/AHNAK2/VCL/AHNAK/FLNC/SYNM/PGM5/SDC4	9
CC	GO:0000276	mitochondrial proton-transporting ATP synthase complex, coupling factor F(o)	7/2371	12/19559	0.000173214	0.00133964	0.000956265	ATP5PB/ATP5MC3/ATP5MC1/ATP5ME/ATP5MF/ATP5PO/ATP5MG	7
CC	GO:0005751	mitochondrial respiratory chain complex IV	7/2371	12/19559	0.000173214	0.00133964	0.000956265	COX5A/COX6A1/COX4I1/UQCRC2/UQCRFS1/COX7C/NDUFA4	7
CC	GO:0032592	integral component of mitochondrial membrane	22/2371	81/19559	0.00018456	0.00141237	0.00100818	SLC25A3/MPC1/CHCHD10/SLC25A4/BAK1/MICOS13/CHCHD6/SMDT1/DNAJC11/BID/SFXN3/CCDC51/FIS1/UQCC3/TOMM40/TIMM17B/APOO/CHCHD3/COA3/MTLN/MCU/SFXN4	22
CC	GO:0071013	catalytic step 2 spliceosome	23/2371	87/19559	0.0002065	0.00156381	0.00111628	SF3B1/PNN/PRPF4B/CWC22/LSM7/DDX5/HNRNPH1/SNW1/DDX41/LSM2/SNRNP40/HNRNPA3/HNRNPU/RBM8A/ALYREF/SART1/SNRPD2/SRRM2/HNRNPF/SNRPB/SYNCRIP/SF3B2/CWC15	23
CC	GO:0005774	vacuolar membrane	77/2371	427/19559	0.000217514	0.00163023	0.00116369	CYBRD1/C3AR1/LAPTM5/SLC39A8/ATP13A2/DDOST/HLA-DQA1/AP1S1/ATP6V0B/SEC13/THBD/COL6A1/ULK1/GABARAPL1/SLC15A3/MAN2B1/AP1M2/GOPC/STOM/AP2S1/ANXA6/LAMTOR5/NPRL2/GPR137B/AHNAK/PLD3/TSPAN1/HSPA8/PLA2G4F/VASN/HLA-DPB1/UBA52/VTI1B/MMD/ATP6V0D1/BLOC1S1/PGAP6/HLA-DQB2/ACP2/DRAM1/PIGR/TEX264/HLA-DOA/PSAP/LAMTOR2/HLA-DPA1/MGST1/HLA-DQA2/ARL8A/GNA11/GLIPR1/LAMTOR4/CLN3/LAPTM4A/HLA-DMB/HLA-DRB1/CLTA/CTSD/HLA-DQB…	77
CC	GO:0005765	lysosomal membrane	69/2371	375/19559	0.000248906	0.00182783	0.00130474	CYBRD1/C3AR1/LAPTM5/SLC39A8/ATP13A2/DDOST/HLA-DQA1/AP1S1/SEC13/COL6A1/SLC15A3/AP1M2/GOPC/STOM/AP2S1/ANXA6/LAMTOR5/NPRL2/GPR137B/AHNAK/PLD3/TSPAN1/HSPA8/PLA2G4F/VASN/HLA-DPB1/UBA52/VTI1B/MMD/ATP6V0D1/BLOC1S1/PGAP6/HLA-DQB2/ACP2/DRAM1/PIGR/HLA-DOA/PSAP/LAMTOR2/HLA-DPA1/MGST1/HLA-DQA2/ARL8A/GNA11/GLIPR1/LAMTOR4/CLN3/LAPTM4A/HLA-DMB/HLA-DRB1/CLTA/CTSD/HLA-DQB1/TMEM30A/ITM2C/SURF4/LRP1/CLCN3/BST2/HLA-…	69
CC	GO:0098852	lytic vacuole membrane	69/2371	375/19559	0.000248906	0.00182783	0.00130474	CYBRD1/C3AR1/LAPTM5/SLC39A8/ATP13A2/DDOST/HLA-DQA1/AP1S1/SEC13/COL6A1/SLC15A3/AP1M2/GOPC/STOM/AP2S1/ANXA6/LAMTOR5/NPRL2/GPR137B/AHNAK/PLD3/TSPAN1/HSPA8/PLA2G4F/VASN/HLA-DPB1/UBA52/VTI1B/MMD/ATP6V0D1/BLOC1S1/PGAP6/HLA-DQB2/ACP2/DRAM1/PIGR/HLA-DOA/PSAP/LAMTOR2/HLA-DPA1/MGST1/HLA-DQA2/ARL8A/GNA11/GLIPR1/LAMTOR4/CLN3/LAPTM4A/HLA-DMB/HLA-DRB1/CLTA/CTSD/HLA-DQB1/TMEM30A/ITM2C/SURF4/LRP1/CLCN3/BST2/HLA-…	69
CC	GO:0043292	contractile fiber	48/2371	238/19559	0.000251791	0.00183052	0.00130666	ARHGEF25/FHL3/CALD1/NEXN/PECAM1/PDLIM3/MMP2/FERMT2/ACTA2/CRYAB/FBXO32/ATP2B4/SVIL/PDLIM7/TPM2/PALLD/FLNA/ACTN1/FXR1/AHNAK2/SYNPO/ENO1/MYL9/OBSL1/PARVA/VCL/TPM4/SYNPO2/PPP1R12B/LMOD1/AHNAK/MYH11/ARF1/FLNC/ACTG1/SYNM/ALDOA/CSRP1/PGM5/DES/GLRX3/PDLIM1/STUB1/DEK/TPM1/SDC4/NBR1/CAB39	48
CC	GO:0098799	outer mitochondrial membrane protein complex	10/2371	24/19559	0.000262506	0.00188952	0.00134878	MICOS13/CHCHD6/DNAJC11/TOMM22/HSPA9/ANKZF1/SAMM50/TOMM40/APOO/CHCHD3	10
CC	GO:0005839	proteasome core complex	9/2371	20/19559	0.000266313	0.00189813	0.00135493	PSMA5/PSMB2/PSMB7/PSMB4/PSMB10/PSMB1/PSMA7/PSMB6/PSMB8	9
CC	GO:0070821	tertiary granule membrane	20/2371	73/19559	0.000314038	0.00221656	0.00158223	OLR1/ITGAX/CYBB/ITGB2/ITGAM/CD53/CD93/SLC2A3/FCER1G/RAP2B/CYSTM1/SIRPA/STOM/ANO6/ADAM8/PTAFR/PLAU/LAMTOR2/CEACAM1/HGSNAT	20
CC	GO:0001401	SAM complex	7/2371	13/19559	0.000335972	0.00234857	0.00167646	MICOS13/CHCHD6/DNAJC11/HSPA9/SAMM50/APOO/CHCHD3	7
CC	GO:0005912	adherens junction	36/2371	166/19559	0.00034422	0.00237938	0.00169845	NEXN/JCAD/PDLIM3/CYTH1/CDH11/PDLIM7/BMPR2/TLN1/TMEM47/VCL/SORBS1/PLPP3/CDH5/ADAM15/PPP1R9B/PIP5K1C/TJP1/PPP1CA/PARK7/CYTH2/ESAM/KLHL24/SYNM/SMAD7/CEACAM1/PGM5/SH3BP1/PKP2/PKP3/PKP1/PDLIM1/MYH9/VEGFA/TNKS1BP1/PDZD11/SDCBP	36
CC	GO:0005689	U12-type spliceosomal complex	11/2371	29/19559	0.000346925	0.00237938	0.00169845	SF3B5/SF3B1/LSM7/SNRNP25/YBX1/ZCRB1/PHF5A/SF3B4/SNRPD2/SNRPB/SF3B2	11
CC	GO:0071011	precatalytic spliceosome	16/2371	53/19559	0.000373857	0.00254013	0.0018132	SF3B5/SF3B1/CWC22/LSM7/PHF5A/SNU13/LSM2/SF3B4/LSM4/SART1/SNRPD2/SRRM2/SNRPB/PRPF38B/ZMAT2/SF3B2	16
CC	GO:0043296	apical junction complex	32/2371	143/19559	0.000400477	0.0026958	0.00192432	AMOTL1/CLMP/JAM3/TGFBR1/MXRA8/CLDN7/CRB3/RAB13/CYTH1/PMP22/TJP3/SYNPO/RAP2B/SORBS1/CDH5/AMOTL2/TJP1/CLDN5/CYTH2/ESAM/ACTG1/YBX3/ARHGEF2/CCND1/TRAF4/SH3BP1/EPB41L4B/CDK4/DLG3/F11R/CLDN3/CLDN4	32
CC	GO:0070820	tertiary granule	35/2371	164/19559	0.000564434	0.00376462	0.00268726	OLR1/TIMP2/ITGAX/CYBB/ITGB2/ITGAM/CD53/CD93/SLC2A3/FCER1G/TNFAIP6/RAP2B/PTPN6/CYSTM1/SIRPA/STOM/ANO6/LTF/ADAM8/PRSS3/MMP9/PTAFR/LGALS3/PLAU/ALDOA/LRG1/LAMTOR2/CEACAM1/YPEL5/ARL8A/PGM1/PKP1/CTSD/CXCL1/HGSNAT	35
CC	GO:0005684	U2-type spliceosomal complex	23/2371	93/19559	0.000584435	0.00384371	0.00274372	LUC7L/LUC7L3/SF3B5/SF3B1/CWC25/CWC22/LSM7/PHF5A/SNW1/SNU13/LSM2/SNRNP40/SF3B4/RBM8A/LSM4/SART1/SNRPD2/SRRM2/SNRPB/ZMAT2/SF3B2/CWC15/HTATSF1	23
CC	GO:0030669	clathrin-coated endocytic vesicle membrane	13/2371	40/19559	0.000594972	0.00384371	0.00274372	HLA-DQA1/APOE/PICALM/AP2S1/HLA-DPB1/HLA-DQB2/HLA-DPA1/HLA-DQA2/HLA-DRB1/HLA-DQB1/HLA-DRB5/CD74/HLA-DRA	13
CC	GO:0045239	tricarboxylic acid cycle enzyme complex	7/2371	14/19559	0.000601679	0.00384371	0.00274372	FH/SUCLG1/MRPS36/DLD/SUCLG2/OGDH/DLST	7
CC	GO:0045263	proton-transporting ATP synthase complex, coupling factor F(o)	7/2371	14/19559	0.000601679	0.00384371	0.00274372	ATP5PB/ATP5MC3/ATP5MC1/ATP5ME/ATP5MF/ATP5PO/ATP5MG	7
CC	GO:0005901	caveola	21/2371	82/19559	0.000607464	0.00384371	0.00274372	CAVIN1/PTGIS/ATP2B4/EHD2/HCK/BMPR2/PLPP2/PLPP1/MYOF/F2R/CAV1/CAVIN2/TGFBR2/CAVIN3/INSR/HMOX1/MAPK3/CAV2/CLN3/SMPD2/ATP1A1	21
CC	GO:0071005	U2-type precatalytic spliceosome	15/2371	50/19559	0.000608015	0.00384371	0.00274372	SF3B5/SF3B1/CWC22/LSM7/PHF5A/SNU13/LSM2/SF3B4/LSM4/SART1/SNRPD2/SRRM2/SNRPB/ZMAT2/SF3B2	15
CC	GO:0042470	melanosome	25/2371	105/19559	0.000635423	0.00394831	0.00281839	SERPINF1/GPNMB/MMP14/CNP/AHCY/CALU/STOM/RAB29/ANXA6/HSPA8/MYH11/ITGB1/TPP1/RAN/CTSB/CAPG/SND1/ATP1A1/CTSD/NAP1L1/FASN/RAB5A/RAB32/RPN1/SDCBP	25
CC	GO:0048770	pigment granule	25/2371	105/19559	0.000635423	0.00394831	0.00281839	SERPINF1/GPNMB/MMP14/CNP/AHCY/CALU/STOM/RAB29/ANXA6/HSPA8/MYH11/ITGB1/TPP1/RAN/CTSB/CAPG/SND1/ATP1A1/CTSD/NAP1L1/FASN/RAB5A/RAB32/RPN1/SDCBP	25
CC	GO:0008305	integrin complex	11/2371	31/19559	0.000674502	0.00415562	0.00296636	EMILIN1/ITGA5/ITGAX/ITGA11/ITGAL/ITGB2/ITGAM/ITGAV/ITGA9/ITGB5/ITGB1	11
CC	GO:0032588	trans-Golgi network membrane	23/2371	94/19559	0.000686413	0.00419346	0.00299338	RAB31/CLIP3/HLA-DQA1/AP1S1/AP1M2/STX10/VPS52/RABEPK/HLA-DPB1/STX16/HLA-DQB2/HLA-DPA1/VPS51/HLA-DQA2/HLA-DRB1/CLTA/HLA-DQB1/LGR5/HLA-DRB5/AP1B1/ARFIP2/CD74/HLA-DRA	23
CC	GO:0098636	protein complex involved in cell adhesion	12/2371	36/19559	0.000742538	0.00449854	0.00321115	JAM3/EMILIN1/ITGA5/ITGAX/ITGA11/ITGAL/ITGB2/ITGAM/ITGAV/ITGA9/ITGB5/ITGB1	12
CC	GO:0044853	plasma membrane raft	26/2371	113/19559	0.000867793	0.00521393	0.00372181	CAVIN1/PTGIS/ATP2B4/EHD2/ITGB2/ITGAM/SELPLG/HCK/BMPR2/PLPP2/PLPP1/MYOF/F2R/CAV1/CAVIN2/TGFBR2/CAVIN3/INSR/PRKAR1A/HMOX1/MAPK3/CAV2/CLN3/SMPD2/MYO1A/ATP1A1	26
CC	GO:0016469	proton-transporting two-sector ATPase complex	15/2371	52/19559	0.000957508	0.00570581	0.00407292	ATP5F1B/ATP5PB/ATP5MC3/ATP6V0B/ATP5F1D/ATP5MC1/ATP5MPL/ATP5ME/ATP5F1A/ATP6V0D1/ATP5F1C/ATP5MF/ATP5PO/ATP5MG/ATP5MD	15
CC	GO:0030027	lamellipodium	40/2371	201/19559	0.00103227	0.00605979	0.0043256	PKD2/EVL/DPYSL3/AMOTL1/ANTXR1/FAP/SWAP70/MYH10/FERMT2/ACTA2/RAB13/AIF1/PALLD/PLXND1/ITGAV/PARVA/PDPN/DBN1/DNM2/MYLK/PPP1R9B/SLC39A6/FAM89B/ITGB1/SH3RF1/PODXL/SH3BP1/SPATA13/CAPG/CORO1B/IQGAP2/ACTG2/NRBP1/ACTR2/HAX1/DYNLT1/NEDD9/PLEK2/GSN/CIB1	40
CC	GO:0030667	secretory granule membrane	56/2371	306/19559	0.00103403	0.00605979	0.0043256	OLR1/RAB31/MOXD1/ITGAX/PECAM1/C3AR1/CYBB/ITGAL/SPARC/DEGS1/ITGB2/C5AR1/ITGAM/CD53/PTPRC/CD93/SLC2A3/DDOST/ITGAV/PAM/FCER1G/SELL/RAP2B/FCGR2A/CYSTM1/SIRPA/STOM/CD14/ANO6/CAV1/ADAM8/PTAFR/TYROBP/CPE/LGALS3/PIGR/PLAU/PSAP/LAMTOR2/MGST1/CEACAM1/ARL8A/CAV2/GLIPR1/HMOX2/APLP2/IQGAP2/PKP1/TMEM30A/SURF4/CD109/BST2/HGSNAT/MLEC/SLC27A2/DGAT1	56
CC	GO:0030496	midbody	37/2371	182/19559	0.00104192	0.00605979	0.0043256	KLHDC8B/MYH10/CLIC4/GEM/SVIL/LZTS2/CCDC69/PLK1/TTLL12/CDCA8/GNAI2/DCTN3/RACK1/DNM2/SEPTIN6/SEPTIN7/IST1/BIRC5/CIAO2B/RAN/KATNB1/C6orf89/YPEL5/ARL8A/CAPG/HNRNPU/KEAP1/SEPTIN2/JTB/MICAL1/RACGAP1/PITPNM1/ARF6/ARL8B/AURKA/NUP62/AURKB	37
CC	GO:0030016	myofibril	44/2371	227/19559	0.00105335	0.00607767	0.00433837	ARHGEF25/FHL3/CALD1/NEXN/PDLIM3/MMP2/FERMT2/CRYAB/FBXO32/ATP2B4/SVIL/PDLIM7/TPM2/PALLD/FLNA/ACTN1/FXR1/AHNAK2/SYNPO/ENO1/MYL9/OBSL1/PARVA/VCL/TPM4/SYNPO2/PPP1R12B/LMOD1/AHNAK/ARF1/FLNC/ACTG1/SYNM/ALDOA/CSRP1/PGM5/DES/GLRX3/PDLIM1/STUB1/TPM1/SDC4/NBR1/CAB39	44
CC	GO:0030662	coated vesicle membrane	37/2371	183/19559	0.00115651	0.00662035	0.00472574	COPZ2/CD4/HLA-DQA1/APOE/AP1S1/PICALM/SEC13/LDLRAP1/AP1M2/AP2S1/IL7R/COPE/SAR1A/HSPA8/HLA-DPB1/VTI1B/SEC31A/HLA-DQB2/PEF1/HLA-DPA1/HLA-DQA2/SEC23A/SEC23B/HLA-DRB1/CLTA/HLA-DQB1/RAB5A/COPZ1/HLA-DRB5/AP1B1/MCFD2/SCAP/CD74/SREBF2/HLA-DRA/EPN1/CFTR	37
CC	GO:0009295	nucleoid	13/2371	43/19559	0.00127638	0.00719322	0.00513467	ATP5F1B/SLC25A5/ATAD3A/SHMT2/LONP1/VDAC2/LRRC59/TUFM/HSPA9/HADHA/MPG/GRSF1/POLDIP2	13
CC	GO:0042645	mitochondrial nucleoid	13/2371	43/19559	0.00127638	0.00719322	0.00513467	ATP5F1B/SLC25A5/ATAD3A/SHMT2/LONP1/VDAC2/LRRC59/TUFM/HSPA9/HADHA/MPG/GRSF1/POLDIP2	13
CC	GO:0033177	proton-transporting two-sector ATPase complex, proton-transporting domain	9/2371	24/19559	0.00131875	0.00737483	0.00526431	ATP5PB/ATP5MC3/ATP6V0B/ATP5MC1/ATP5ME/ATP6V0D1/ATP5MF/ATP5PO/ATP5MG	9
CC	GO:0005902	microvillus	22/2371	93/19559	0.00142952	0.00793326	0.00566293	JAM3/VCAM1/MSN/AOC3/CLIC4/S100P/STARD10/ITGAV/CNP/PDPN/TGFB1/DCXR/SLC9A3R1/CEACAM1/PODXL/SLC27A4/IQGAP2/MYO1A/AKR1B1/CDHR2/SLC6A6/MYO7B	22
CC	GO:0005938	cell cortex	55/2371	305/19559	0.00161119	0.00887376	0.00633427	PKD2/RAI14/FNBP1/HCLS1/CCN2/CALD1/MYH10/KDF1/FERMT2/CYTIP/AKAP13/GYPC/AKAP12/MYADM/MYO9B/FLNA/MARCKS/ENO1/NUMA1/DBN1/TNFAIP2/CALB2/SEPTIN6/SEPTIN7/WDR1/CAV1/PPP1R9B/PLS1/MAEA/DCTN1/CLDN5/GIPC1/LLGL2/ARV1/SH3BP1/PAFAH1B1/GLRX3/CRIP2/SEPTIN2/LAMC2/MYO1A/CLTA/NRBP1/ACTR2/CTSZ/HAX1/PFN1/RND3/ARF6/NEDD9/MYH9/GSN/ARFIP2/EEF1A1/AGTRAP	55
CC	GO:0005766	primary lysosome	32/2371	155/19559	0.0016889	0.00916291	0.00654067	C3/ADA2/C3AR1/MNDA/DDOST/PTGES2/MAN2B1/VAT1/TUBB4B/STOM/HEXB/GLB1/IST1/GM2A/PIGR/PSAP/FUCA1/MGST1/ARL8A/GLIPR1/CCT2/ACTR2/PYGB/TMEM30A/SURF4/BST2/CTSC/TOLLIP/NPC2/SDCBP/GNS/PLAC8	32
CC	GO:0042582	azurophil granule	32/2371	155/19559	0.0016889	0.00916291	0.00654067	C3/ADA2/C3AR1/MNDA/DDOST/PTGES2/MAN2B1/VAT1/TUBB4B/STOM/HEXB/GLB1/IST1/GM2A/PIGR/PSAP/FUCA1/MGST1/ARL8A/GLIPR1/CCT2/ACTR2/PYGB/TMEM30A/SURF4/BST2/CTSC/TOLLIP/NPC2/SDCBP/GNS/PLAC8	32
CC	GO:0030136	clathrin-coated vesicle	38/2371	194/19559	0.00182939	0.0098516	0.00703227	RAB13/CD4/HLA-DQA1/APOE/STEAP2/AP1S1/RGS19/PICALM/RAB8B/EDN1/LDLRAP1/GGA2/AP1M2/GOPC/AP2S1/DNM2/IL7R/DVL1/HSPA8/HLA-DPB1/HLA-DQB2/VWF/HLA-DPA1/HLA-DQA2/HLA-DRB1/CLTA/HLA-DQB1/HAX1/PHETA2/TMED9/LRP1/RAB5A/HLA-DRB5/AP1B1/CD74/HLA-DRA/EPN1/CFTR	38
CC	GO:0031256	leading edge membrane	35/2371	175/19559	0.00187777	0.0100378	0.00716517	PLEKHO1/ANTXR1/LCP1/FAP/ITGA5/JCAD/THY1/SGCE/FERMT2/FGR/AIF1/PLXND1/ITGAV/TLN1/GABARAPL1/MACF1/PLEK/PDPN/DNM2/PPP1R9B/PIP5K1C/SLC39A6/PLA2G4F/INSR/ITGB1/RPS3/ARHGEF2/GABRE/SPATA13/NME1/EPS8L3/TPM1/PLEK2/CIB1/EEF1A1	35
CC	GO:0098562	cytoplasmic side of membrane	37/2371	188/19559	0.00191042	0.0101378	0.00723656	PKD2/FYN/FERMT2/FGR/GEM/CYTH1/PTPRC/HCK/LDLRAP1/GNG11/GNAI2/MAP2K2/GNG5/GNA12/GM2A/PPP1R9B/RGS1/CD2/TRAF5/RPS28/RPL27/RGS2/ATP2C2/RASA3/PGM5/CAV2/GNA11/GNAS/BIRC2/CDK16/ESYT2/RACGAP1/RAB5A/HM13/EEF1A1/LCK/GNAQ	37
CC	GO:0031984	organelle subcompartment	67/2371	392/19559	0.00224187	0.0118104	0.00843051	DENND5A/CSGALNACT2/ATP8B2/RAB31/SULF1/CHSY1/CLIP3/RAB13/POSTN/HLA-DQA1/AP1S1/PLEKHJ1/GAL3ST4/PAM/RAB34/MGAT4B/GGA2/AP1M2/RAB3GAP1/STX10/RAB29/PLPP3/DNM2/VPS52/YIPF2/ATL3/GOLGB1/ST3GAL1/ARAP1/REEP4/RABEPK/HLA-DPB1/CHPF2/ARF1/GOLGA5/STX16/HLA-DQB2/ARV1/CHID1/GOLGA2/SULF2/HLA-DPA1/CHAC1/VPS51/HLA-DQA2/FUT6/CLN3/HLA-DRB1/CLTA/HLA-DQB1/PHETA2/FUT2/FUT3/REEP3/PITPNM1/LGR5/GOLT1A/HLA-DRB5/RAB32/AP1B1/AR…	67
CC	GO:0035578	azurophil granule lumen	21/2371	91/19559	0.00250763	0.0130665	0.00932717	C3/ADA2/MNDA/PTGES2/MAN2B1/VAT1/TUBB4B/HEXB/GLB1/IST1/GM2A/FUCA1/CCT2/ACTR2/PYGB/CTSC/TOLLIP/NPC2/SDCBP/GNS/PLAC8	21
CC	GO:0031528	microvillus membrane	9/2371	26/19559	0.00251625	0.0130665	0.00932717	MSN/S100P/ITGAV/PDPN/SLC9A3R1/CEACAM1/PODXL/CDHR2/SLC6A6	9
CC	GO:0005819	spindle	63/2371	367/19559	0.00268083	0.0137212	0.00979448	PKD2/SLC25A5/LATS2/MYH10/KDF1/GEM/BEX4/CDC20/CCNB1/SPIN1/CCDC69/PLK1/TTLL12/POC1A/CDCA8/NUMA1/MAP7D1/CBX1/TPR/MAP4/DCTN3/SEPTIN6/MAD2L1/SEPTIN7/KIF2C/BIRC5/MAEA/CIAO2B/DCTN1/TAF1D/KATNB1/TUBG1/NEK6/GOLGA2/RPS3/TUBGCP2/ARHGEF2/YPEL5/ARL8A/CAPG/PAFAH1B1/HNRNPU/SEPTIN2/UXT/JTB/CLTA/SAC3D1/EML4/RACGAP1/BOD1/TBL1XR1/DYNLT1/NEDD9/MYH9/NEK7/ARL8B/AURKA/SMC3/NUP62/NUBP2/AURKB/PLK2/MZT2A	63
CC	GO:0008180	COP9 signalosome	11/2371	36/19559	0.00269895	0.0137212	0.00979448	BASP1/AMOTL1/STOML2/ATP5F1A/GRB2/COPS3/COPS9/COPS4/GPS1/MYH9/NCKIPSD	11
CC	GO:0051233	spindle midzone	11/2371	36/19559	0.00269895	0.0137212	0.00979448	GEM/CCDC69/PLK1/CDCA8/NUMA1/ARL8A/HNRNPU/RACGAP1/ARL8B/AURKA/AURKB	11
CC	GO:0031227	intrinsic component of endoplasmic reticulum membrane	33/2371	166/19559	0.00275082	0.0138878	0.00991342	PKD2/HLA-DQA1/ERGIC1/DPM3/TRAM2/SEC62/HLA-DPB1/KTN1/EMC8/DOLPP1/DNAJB2/HLA-DQB2/HLA-DPA1/ATF6B/ELOVL5/ELOVL1/DERL3/HLA-DQA2/CLN3/SLC37A1/HLA-DRB1/HLA-DQB1/MARCHF6/ESYT2/HLA-DRB5/TAP2/DHCR7/HM13/EMC2/SLC27A2/CD74/SREBF2/HLA-DRA	33
CC	GO:0030133	transport vesicle	69/2371	410/19559	0.00288831	0.0144814	0.0103371	DPYSL3/BGN/CRISPLD2/COPZ2/RAB3IL1/RAB13/ATP13A2/HCK/HLA-DQA1/STEAP2/AP1S1/PICALM/SEC13/RAB8B/EDN1/PAM/IQSEC1/GOPC/STX10/SEPTIN6/VDAC2/COPE/SAR1A/YIPF2/SEMA4C/RABEPK/HLA-DPB1/TPRG1L/VTI1B/ATP6V0D1/GOLGA5/GIPC1/SLC40A1/SEC31A/STX16/HLA-DQB2/CPE/PEF1/HLA-DPA1/CEACAM1/HLA-DQA2/SEC23A/CPA3/SEC23B/CAV2/COPS4/SIPA1/CLN3/HLA-DRB1/SEPTIN2/CLTA/CDK16/HLA-DQB1/TMEM30A/TMED9/SURF4/CLCN3/RAB5A/COPZ1/HLA-DRB5/…	69
CC	GO:0031258	lamellipodium membrane	8/2371	22/19559	0.0030583	0.0152287	0.0108705	ANTXR1/FAP/FERMT2/PLXND1/ITGAV/PDPN/SLC39A6/PLEK2	8
CC	GO:0098858	actin-based cell projection	41/2371	220/19559	0.00323874	0.0160175	0.0114336	JAM3/VCAM1/ANTXR1/LCP1/ACTA2/ARL4C/MSN/AOC3/CLIC4/S100P/STARD10/ITGAV/CNP/ADGRA2/FXR1/OSBPL3/PDPN/TGFB1/CALB2/PPP1R9B/DCXR/TPRN/ITGB1/SLC9A3R1/CEACAM1/PODXL/SPATA13/PAFAH1B1/SLC27A4/IQGAP2/ACTG2/MYO1A/AKR1B1/DEF6/ARF6/CDHR2/SLC6A6/CIB1/ATP8B1/UBE2Q1/MYO7B	41
CC	GO:0001891	phagocytic cup	9/2371	27/19559	0.00337362	0.0165718	0.0118293	RAB31/LCP1/AIF1/RACK1/DNM2/PIP5K1C/SH3BP1/ARHGAP12/TLR4	9
CC	GO:0005777	peroxisome	28/2371	137/19559	0.00368301	0.0178503	0.0127419	VIM/TKT/DEPP1/PXMP2/MARF1/RAB8B/FAR2/MAP2K2/EPHX2/GRHPR/ABCD3/HSD17B4/HMGCL/HMGCR/HSDL2/ARF1/IMPDH2/FIS1/MGST1/GSTK1/IDH2/PLAAT3/XDH/IDI1/PRDX5/SOD1/SLC27A2/SCP2	28
CC	GO:0042579	microbody	28/2371	137/19559	0.00368301	0.0178503	0.0127419	VIM/TKT/DEPP1/PXMP2/MARF1/RAB8B/FAR2/MAP2K2/EPHX2/GRHPR/ABCD3/HSD17B4/HMGCL/HMGCR/HSDL2/ARF1/IMPDH2/FIS1/MGST1/GSTK1/IDH2/PLAAT3/XDH/IDI1/PRDX5/SOD1/SLC27A2/SCP2	28
CC	GO:0045334	clathrin-coated endocytic vesicle	15/2371	59/19559	0.00376363	0.0181202	0.0129346	HLA-DQA1/APOE/PICALM/AP2S1/DNM2/HLA-DPB1/HLA-DQB2/HLA-DPA1/HLA-DQA2/HLA-DRB1/CLTA/HLA-DQB1/HLA-DRB5/CD74/HLA-DRA	15
CC	GO:0034399	nuclear periphery	27/2371	131/19559	0.00380537	0.0182007	0.012992	VIM/BASP1/TGFB1I1/SPARC/CLIC4/PHB2/DDX39B/NUMA1/TPR/SORBS1/DGKQ/RUVBL2/TINF2/ALOX5/MAEA/PHF5A/SNW1/PPIG/SUV39H1/NUP153/HNRNPU/CSNK2B/PCNA/EBNA1BP2/SMC3/ZNF703/ENC1	27
CC	GO:0001527	microfibril	5/2371	10/19559	0.00387697	0.0184219	0.0131499	FBN1/LTBP1/MFAP5/MFAP4/MFAP2	5
CC	GO:0005744	TIM23 mitochondrial import inner membrane translocase complex	6/2371	14/19559	0.00397967	0.0187871	0.0134106	TIMM50/SLC25A6/GRPEL1/TIMM10/ROMO1/TIMM17B	6
CC	GO:0030666	endocytic vesicle membrane	32/2371	164/19559	0.00425037	0.0199356	0.0142304	RAB31/CYBB/CD163/HLA-DQA1/MARCO/APOE/ATP6V0B/PICALM/RAB8B/RAB34/MSR1/AP2S1/DNM2/STAB1/CAV1/HLA-DPB1/UBA52/ATP6V0D1/HLA-DQB2/HLA-DPA1/HLA-DQA2/HLA-DRB1/HLA-DQB1/LRP1/RAB5A/HLA-DRB5/TAP2/RAB22A/RAB32/RAB11FIP1/CD74/HLA-DRA	32
CC	GO:0098791	Golgi apparatus subcompartment	62/2371	368/19559	0.0044444	0.0205863	0.0146949	DENND5A/CSGALNACT2/ATP8B2/RAB31/SULF1/CHSY1/CLIP3/RAB13/POSTN/HLA-DQA1/AP1S1/PLEKHJ1/GAL3ST4/PAM/RAB34/MGAT4B/GGA2/AP1M2/STX10/RAB29/PLPP3/DNM2/VPS52/YIPF2/GOLGB1/ST3GAL1/ARAP1/RABEPK/HLA-DPB1/CHPF2/ARF1/GOLGA5/STX16/HLA-DQB2/CHID1/GOLGA2/SULF2/HLA-DPA1/CHAC1/VPS51/HLA-DQA2/FUT6/CLN3/HLA-DRB1/CLTA/HLA-DQB1/PHETA2/FUT2/FUT3/PITPNM1/LGR5/GOLT1A/HLA-DRB5/RAB32/AP1B1/ARFIP2/FUT8/B4GALT5/ATP8B1/LYPLA2…	62
CC	GO:0030176	integral component of endoplasmic reticulum membrane	31/2371	158/19559	0.00444573	0.0205863	0.0146949	PKD2/HLA-DQA1/ERGIC1/DPM3/TRAM2/SEC62/HLA-DPB1/KTN1/EMC8/DOLPP1/HLA-DQB2/HLA-DPA1/ATF6B/ELOVL5/ELOVL1/DERL3/HLA-DQA2/CLN3/SLC37A1/HLA-DRB1/HLA-DQB1/MARCHF6/HLA-DRB5/TAP2/DHCR7/HM13/EMC2/SLC27A2/CD74/SREBF2/HLA-DRA	31
CC	GO:0031965	nuclear membrane	52/2371	301/19559	0.00524291	0.024124	0.0172202	CMTM3/APEH/PTGDS/MLX/MRGPRF/SPIN1/ITPRIP/OSBPL3/ALOX5AP/TPR/PRNP/MYOF/TMEM43/RCC1/SMAD3/CDH5/ALOX5/CPTP/SIGMAR1/GAPDH/SUMO1/AQP1/YBX1/OSBPL8/PUM2/DNAJB2/XPO1/ABL1/CCND1/NUP153/SCRN1/TMEM38B/NDC1/PAFAH1B1/TNRC18/HAX1/RETSAT/SUN2/CDK4/DHCR7/MYORG/RNF13/TOR1B/SLC30A1/NUP62/JPT1/GNAQ/ATP2A3/SDCBP/NDUFB4/NOC4L/NUTF2	52
CC	GO:0031253	cell projection membrane	58/2371	344/19559	0.00569114	0.0260217	0.0185748	PKD2/PLEKHO1/MXRA8/ANTXR1/LCP1/FAP/ITGA5/JCAD/THY1/CYBRD1/SGCE/KIRREL1/FERMT2/FGR/MSN/AIF1/S100P/PLXND1/ITGAV/TLN1/GABARAPL1/MACF1/PLEK/PDPN/ASAP1/DNM2/GNA12/PPP1R9B/PIP5K1C/SLC39A6/PLA2G4F/INSR/AQP1/RAB25/ITGB1/DHRS3/SLC9A3R1/SLC5A1/RPS3/ARHGEF2/GABRE/CEACAM1/PODXL/SPATA13/SLC27A4/SEPTIN2/NME1/EPS8L3/TPM1/ARF6/CDHR2/SLC26A6/PLEK2/SLC6A6/CIB1/EEF1A1/PEMT/ATP8B1	58
CC	GO:0030686	90S preribosome	9/2371	29/19559	0.00576275	0.0261845	0.018691	MPHOSPH10/IMP4/NOC2L/NOP14/KRI1/FAM207A/TBL3/PES1/NOC4L	9
CC	GO:0030120	vesicle coat	14/2371	56/19559	0.00591319	0.0267012	0.0190598	COPZ2/AP1S1/PICALM/SEC13/AP2S1/COPE/SAR1A/SEC31A/PEF1/SEC23A/SEC23B/CLTA/COPZ1/EPN1	14
CC	GO:0030127	COPII vesicle coat	6/2371	15/19559	0.00595916	0.0267427	0.0190895	SEC13/SAR1A/SEC31A/PEF1/SEC23A/SEC23B	6
CC	GO:0005635	nuclear envelope	76/2371	473/19559	0.00612504	0.0273184	0.0195005	CMTM3/BNIP2/APEH/NXF1/CYBB/EBP/PTGDS/MLX/MRGPRF/SEC13/TERF2IP/SPIN1/ITPRIP/RTCB/OSBPL3/ALOX5AP/TPR/PRNP/MYOF/TMEM43/RCC1/MAD2L1/SLC22A18/SMAD3/CDH5/IST1/ALOX5/CPTP/LRRC59/SIGMAR1/GAPDH/INSR/SUMO1/MGST2/AQP1/YBX1/TNKS2/OSBPL8/EIF5A/PUM2/DCTN1/CCAR1/RAN/DNAJB2/XPO1/ABL1/CCND1/MAPK3/NUP153/SCRN1/TMEM38B/NDC1/PAFAH1B1/ABCF1/TNRC18/MGST3/HAX1/RETSAT/SUN2/GOLT1A/CDK4/RANBP1/AGPAT5/DHCR7/MYORG/RNF13/TOR…	76
CC	GO:0017101	aminoacyl-tRNA synthetase multienzyme complex	5/2371	11/19559	0.00640292	0.0283837	0.0202608	QARS1/MARS1/IARS1/DARS1/RARS1	5
CC	GO:0030665	clathrin-coated vesicle membrane	24/2371	118/19559	0.00725506	0.0319662	0.0228182	CD4/HLA-DQA1/APOE/AP1S1/PICALM/LDLRAP1/AP1M2/AP2S1/IL7R/HSPA8/HLA-DPB1/HLA-DQB2/HLA-DPA1/HLA-DQA2/HLA-DRB1/CLTA/HLA-DQB1/RAB5A/HLA-DRB5/AP1B1/CD74/HLA-DRA/EPN1/CFTR	24
CC	GO:0005732	small nucleolar ribonucleoprotein complex	9/2371	30/19559	0.00736284	0.0322457	0.0230176	NHP2/MPHOSPH10/SNU13/RRP9/SNRNP40/NOP58/FBL/RPP25L/NOP10	9
CC	GO:0030175	filopodium	22/2371	106/19559	0.00775842	0.0336105	0.0239919	VCAM1/ANTXR1/LCP1/ACTA2/ARL4C/MSN/ITGAV/ADGRA2/FXR1/OSBPL3/PDPN/PPP1R9B/ITGB1/SLC9A3R1/PODXL/SPATA13/IQGAP2/ACTG2/DEF6/ARF6/CIB1/UBE2Q1	22
CC	GO:0009898	cytoplasmic side of plasma membrane	31/2371	164/19559	0.00776694	0.0336105	0.0239919	FYN/FERMT2/FGR/GEM/CYTH1/PTPRC/HCK/LDLRAP1/GNG11/GNAI2/MAP2K2/GNG5/GNA12/GM2A/PPP1R9B/RGS1/CD2/TRAF5/RGS2/ATP2C2/RASA3/PGM5/CAV2/GNA11/GNAS/BIRC2/CDK16/ESYT2/RACGAP1/LCK/GNAQ	31
[truncated: 118 more rows]
