# Supplementary material for: Identification of an m6A-Related Long Noncoding RNA Risk Model for Predicting Prognosis and Directing Treatments in Patients With Colon Adenocarcinoma
Source: Front Cell Dev Biol. 2022 Jul 13;10:910749. doi: 10.3389/fcell.2022.910749 (PMC9326028; doi:10.3389/fcell.2022.910749)
Supplement: Supplementary file 5 [file Table5.XLSX]

## Sheet: Sheet1
	SNHG25	AC005288.1	ZKSCAN2-DT	AP002449.1	NKILA	AC018647.2	AL391422.4	BOLA3-AS1	AC005229.4	PCED1B-AS1	FAM160A1-DT	LINC01106	RiskScore
AZD.2281		0.010450418***	0.074120618*		0.060740122**		-0.161634864*		0.203788598***	-0.363509442498767***	0.221951882293301***	0.196253930794186***	-0.037120352046384*
Bexarotene	0.000890329***	-0.009986565***			-0.089392072***	-0.131565044***	-0.494564179***			-0.150456108536072***			-0.0371140666626942*
Doxorubicin	0.000311853***			-0.203276086***		-0.024230202*				-0.0385579513755309*
BIBW2992					0.031743269***	0.016473036*	0.142569523***	0.053858575***		0.0741048689855931***			0.0184085947691442***
GW.441756		0.001293662**	0.010603515*		0.023966782***	0.017802285***	0.07124312***	0.014758235*	0.0185786426515776*	0.0322936260568404***	0.0205039567912326**		0.00832949727698907**
Metformin	-0.0000934689***	0.001671979***			0.026330767***	0.015751293***	0.084999237***	0.020828971***	0.0213940402696696**		0.0151686502020144**		0.00788456169680983***
